# Supplementary material for: Novel Insights Into Rheumatoid Arthritis Through Characterization of Concordant Changes in DNA Methylation and Gene Expression in Synovial Biopsies of Patients With Differing Numbers of Swollen Joints
Source: Front Immunol. 2021 Apr 22;12:651475. doi: 10.3389/fimmu.2021.651475 (PMC8100206; doi:10.3389/fimmu.2021.651475)
Supplement: Supplementary file 5 [file Table_2.xlsx]

## Sheet: tableS1
chr	start	end	width	L	area	beta	stat	pval	qval	insideFeature	distanceToSite	ENS	hgnc	entrez
chr22	46072724	46090732	18009	946	294.648	0.686785	37.5281	9.99999e-07	0.0192054	upstream	2832	ENSG00000235159	NA	NA
chr22	46072724	46090732	18009	946	294.648	0.686785	37.5281	9.99999e-07	0.0192054	overlapStart	0	ENSG00000197182	MIRLET7BHG	400931
chr22	46072724	46090732	18009	946	294.648	0.686785	37.5281	9.99999e-07	0.0192054	overlapStart	0	ENSG00000197182	MIRLET7BHG	400931
chr22	46072724	46090732	18009	946	294.648	0.686785	37.5281	9.99999e-07	0.0192054	overlapStart	0	ENSG00000197182	MIRLET7BHG	400931
chr22	46072724	46090732	18009	946	294.648	0.686785	37.5281	9.99999e-07	0.0192054	upstream	311	ENSG00000266533	MIR3619	100500828
chr2	176147225	176162267	15043	919	221.409	-0.581131	-37.1842	9.99999e-07	0.0192054	includeFeature	0	ENSG00000207744	MIR10B	406903
chr2	176147225	176162267	15043	919	221.409	-0.581131	-37.1842	9.99999e-07	0.0192054	overlapStart	0	ENSG00000278500	HOXD4	3233
chr2	176147225	176162267	15043	919	221.409	-0.581131	-37.1842	9.99999e-07	0.0192054	includeFeature	0	ENSG00000170166	HOXD4	3233
chr2	176147225	176162267	15043	919	221.409	-0.581131	-37.1842	9.99999e-07	0.0192054	overlapStart	0	ENSG00000128652	HOXD3	3232
chr2	176147225	176162267	15043	919	221.409	-0.581131	-37.1842	9.99999e-07	0.0192054	upstream	1809	ENSG00000128652	HOXD3	3232
chr8	96144098	96157461	13364	549	98.7551	-0.471434	-31.1111	9.99999e-07	0.0192054	upstream	3153	ENSG00000270131	NA	NA
chr22	20429095	20431670	2576	416	102.027	-0.615722	-30.2525	9.99999e-07	0.0192054	overlapStart	0	ENSG00000244486	SCARF2	91179
chr15	74131048	74135542	4495	504	127.454	-0.597123	-29.3863	9.99999e-07	0.0192054	includeFeature	0	ENSG00000167178	ISLR2	57611
chr15	74131048	74135542	4495	504	127.454	-0.597123	-29.3863	9.99999e-07	0.0192054	overlapStart	0	ENSG00000167178	ISLR2	57611
chr15	74131048	74135542	4495	504	127.454	-0.597123	-29.3863	9.99999e-07	0.0192054	includeFeature	0	ENSG00000167178	ISLR2	57611
chr15	74131048	74135542	4495	504	127.454	-0.597123	-29.3863	9.99999e-07	0.0192054	upstream	1769	ENSG00000248540	LOC283731	283731
chr9	126616553	126627066	10514	650	137.491	-0.501373	-28.7791	9.99999e-07	0.0192054	upstream	2852	ENSG00000224842	LOC105376277	105376277
chr19	15456580	15458416	1837	251	88.9823	0.867763	28.7085	9.99999e-07	0.0192054	upstream	2204	ENSG00000105122	RASAL3	64926
chr19	15456580	15458416	1837	251	88.9823	0.867763	28.7085	9.99999e-07	0.0192054	overlapStart	0	ENSG00000105122	RASAL3	64926
chr19	15456580	15458416	1837	251	88.9823	0.867763	28.7085	9.99999e-07	0.0192054	overlapStart	0	ENSG00000105122	RASAL3	64926
chr19	15456580	15458416	1837	251	88.9823	0.867763	28.7085	9.99999e-07	0.0192054	overlapStart	0	ENSG00000105122	RASAL3	64926
chr19	15456580	15458416	1837	251	88.9823	0.867763	28.7085	9.99999e-07	0.0192054	includeFeature	0	ENSG00000105122	RASAL3	64926
chr11	1867058	1878288	11231	606	119.898	0.464464	28.5607	9.99999e-07	0.0192054	overlapStart	0	ENSG00000130592	LSP1	4046
chr11	1867058	1878288	11231	606	119.898	0.464464	28.5607	9.99999e-07	0.0192054	overlapStart	0	ENSG00000130592	LSP1	4046
chr11	1867058	1878288	11231	606	119.898	0.464464	28.5607	9.99999e-07	0.0192054	overlapStart	0	ENSG00000130592	LSP1	4046
chr11	1867058	1878288	11231	606	119.898	0.464464	28.5607	9.99999e-07	0.0192054	overlapStart	0	ENSG00000130592	LSP1	4046
chr11	1867058	1878288	11231	606	119.898	0.464464	28.5607	9.99999e-07	0.0192054	overlapStart	0	ENSG00000130592	LSP1	4046
chr11	1867058	1878288	11231	606	119.898	0.464464	28.5607	9.99999e-07	0.0192054	overlapStart	0	ENSG00000130592	LSP1	4046
chr11	1867058	1878288	11231	606	119.898	0.464464	28.5607	9.99999e-07	0.0192054	overlapStart	0	ENSG00000130592	LSP1	4046
chr11	1867058	1878288	11231	606	119.898	0.464464	28.5607	9.99999e-07	0.0192054	overlapStart	0	ENSG00000130592	LSP1	4046
chr11	1867058	1878288	11231	606	119.898	0.464464	28.5607	9.99999e-07	0.0192054	overlapStart	0	ENSG00000130592	LSP1	4046
chr11	1867058	1878288	11231	606	119.898	0.464464	28.5607	9.99999e-07	0.0192054	overlapStart	0	ENSG00000130592	LSP1	4046
chr11	1867058	1878288	11231	606	119.898	0.464464	28.5607	9.99999e-07	0.0192054	upstream	1756	ENSG00000284594	MIR7847	102465993
chr12	114393536	114404289	10754	556	101.069	-0.453712	-27.8903	9.99999e-07	0.0192054	overlapStart	0	ENSG00000089225	TBX5	6910
chr12	114393536	114404289	10754	556	101.069	-0.453712	-27.8903	9.99999e-07	0.0192054	includeFeature	0	ENSG00000089225	TBX5	6910
chr12	114393536	114404289	10754	556	101.069	-0.453712	-27.8903	9.99999e-07	0.0192054	upstream	3901	ENSG00000255399	TBX5-AS1	255480
chr2	176170994	176176120	5127	325	83.0055	-0.681759	-27.0589	9.99999e-07	0.0192054	upstream	1596	ENSG00000226363	NA	NA
chr2	219448255	219449212	958	224	66.3252	-0.720319	-25.5731	2e-06	0.0192054	upstream	1457	ENSG00000072195	SPEG	10290
chr5	93569109	93579127	10019	495	90.9146	-0.451888	-25.0269	2e-06	0.0192054	overlapStart	0	ENSG00000237187	NR2F1-AS1	441094
chr5	93569109	93579127	10019	495	90.9146	-0.451888	-25.0269	2e-06	0.0192054	overlapStart	0	ENSG00000237187	NR2F1-AS1	441094
chr5	93569109	93579127	10019	495	90.9146	-0.451888	-25.0269	2e-06	0.0192054	overlapStart	0	ENSG00000237187	NR2F1-AS1	441094
chr5	93569109	93579127	10019	495	90.9146	-0.451888	-25.0269	2e-06	0.0192054	upstream	4096	ENSG00000175745	NR2F1	7025
chr17	61401525	61406365	4841	519	108.214	-0.487169	-24.8272	2e-06	0.0192054	upstream	2356	ENSG00000121068	TBX2	6909
chr17	61401525	61406365	4841	519	108.214	-0.487169	-24.8272	2e-06	0.0192054	upstream	1281	ENSG00000267131	LOC101927855	101927855
chr12	114406359	114415182	8824	460	92.665	-0.487647	-24.7586	2e-06	0.0192054	includeFeature	0	ENSG00000255399	TBX5-AS1	255480
chr12	114406359	114415182	8824	460	92.665	-0.487647	-24.7586	2e-06	0.0192054	includeFeature	0	ENSG00000255399	TBX5-AS1	255480
chr12	114406359	114415182	8824	460	92.665	-0.487647	-24.7586	2e-06	0.0192054	includeFeature	0	ENSG00000255399	TBX5-AS1	255480
chr12	114406359	114415182	8824	460	92.665	-0.487647	-24.7586	2e-06	0.0192054	includeFeature	0	ENSG00000255399	TBX5-AS1	255480
chr12	114406359	114415182	8824	460	92.665	-0.487647	-24.7586	2e-06	0.0192054	upstream	274	ENSG00000089225	TBX5	6910
chr12	114406359	114415182	8824	460	92.665	-0.487647	-24.7586	2e-06	0.0192054	overlapStart	0	ENSG00000089225	TBX5	6910
chr12	114406359	114415182	8824	460	92.665	-0.487647	-24.7586	2e-06	0.0192054	overlapStart	0	ENSG00000089225	TBX5	6910
chr12	57725430	57727768	2339	315	94.5651	0.706174	24.5852	2e-06	0.0192054	upstream	3919	ENSG00000257342	NA	NA
chr12	57725430	57727768	2339	315	94.5651	0.706174	24.5852	2e-06	0.0192054	overlapStart	0	ENSG00000255737	AGAP2-AS1	100130776
chr3	50274414	50276625	2212	275	59.9545	-0.579203	-24.174	2e-06	0.0192054	includeFeature	0	ENSG00000012171	SEMA3B	7869
chr3	50274414	50276625	2212	275	59.9545	-0.579203	-24.174	2e-06	0.0192054	upstream	2401	ENSG00000179564	LSMEM2	132228
chr9	136656679	136662630	5952	336	61.4775	-0.494277	-23.593	2e-06	0.0192054	overlapStart	0	ENSG00000172889	EGFL7	51162
chr9	136656679	136662630	5952	336	61.4775	-0.494277	-23.593	2e-06	0.0192054	upstream	296	ENSG00000172889	EGFL7	51162
chr9	136656679	136662630	5952	336	61.4775	-0.494277	-23.593	2e-06	0.0192054	overlapStart	0	ENSG00000228401	HSPC324	101928612
chr17	77452382	77462803	10422	452	81.6182	-0.46115	-23.1225	2e-06	0.0192054	overlapStart	0	ENSG00000184640	SEPT9	10801
chr17	77452382	77462803	10422	452	81.6182	-0.46115	-23.1225	2e-06	0.0192054	overlapStart	0	ENSG00000184640	SEPT9	10801
chr17	77452382	77462803	10422	452	81.6182	-0.46115	-23.1225	2e-06	0.0192054	overlapStart	0	ENSG00000184640	SEPT9	10801
chr17	77452382	77462803	10422	452	81.6182	-0.46115	-23.1225	2e-06	0.0192054	overlapStart	0	ENSG00000184640	SEPT9	10801
chr17	77452382	77462803	10422	452	81.6182	-0.46115	-23.1225	2e-06	0.0192054	overlapStart	0	ENSG00000184640	SEPT9	10801
chr17	77452382	77462803	10422	452	81.6182	-0.46115	-23.1225	2e-06	0.0192054	overlapStart	0	ENSG00000184640	SEPT9	10801
chr17	77452382	77462803	10422	452	81.6182	-0.46115	-23.1225	2e-06	0.0192054	upstream	3599	ENSG00000184640	SEPT9	10801
chr17	48550356	48555043	4688	308	77.8763	0.592391	22.8545	2e-06	0.0192054	upstream	2218	ENSG00000239552	NA	NA
chr17	48550356	48555043	4688	308	77.8763	0.592391	22.8545	2e-06	0.0192054	overlapStart	0	ENSG00000120093	HOXB3	3213
chr1	3062317	3064041	1725	246	58.1653	0.565966	22.8314	2e-06	0.0192054	upstream	284	ENSG00000177133	LINC00982	440556
chr1	3062317	3064041	1725	246	58.1653	0.565966	22.8314	2e-06	0.0192054	overlapStart	0	ENSG00000177133	LINC00982	440556
chr1	3062317	3064041	1725	246	58.1653	0.565966	22.8314	2e-06	0.0192054	overlapStart	0	ENSG00000177133	LINC00982	440556
chr1	3062317	3064041	1725	246	58.1653	0.565966	22.8314	2e-06	0.0192054	overlapStart	0	ENSG00000177133	LINC00982	440556
chr1	3062317	3064041	1725	246	58.1653	0.565966	22.8314	2e-06	0.0192054	overlapStart	0	ENSG00000177133	LINC00982	440556
chr2	19350263	19356056	5794	345	68.2909	-0.475023	-22.7579	2e-06	0.0192054	upstream	3514	ENSG00000236204	LINC01376	400945
chr16	56634172	56638040	3869	208	46.8299	-0.644645	-22.6049	2e-06	0.0192054	includeFeature	0	ENSG00000255986	MT1JP	4498
chr16	56634172	56638040	3869	208	46.8299	-0.644645	-22.6049	2e-06	0.0192054	includeFeature	0	ENSG00000255986	MT1JP	4498
chr16	56634172	56638040	3869	208	46.8299	-0.644645	-22.6049	2e-06	0.0192054	includeFeature	0	ENSG00000255986	MT1JP	4498
chr16	56634172	56638040	3869	208	46.8299	-0.644645	-22.6049	2e-06	0.0192054	upstream	625	ENSG00000205362	MT1A	4489
chr16	67652605	67654206	1602	213	77.7174	0.827851	22.52	2e-06	0.0192054	overlapStart	0	ENSG00000159753	CARMIL2	146206
chr16	67652605	67654206	1602	213	77.7174	0.827851	22.52	2e-06	0.0192054	upstream	311	ENSG00000159753	CARMIL2	146206
chr12	57735624	57739915	4292	380	111.532	0.642616	22.4528	2e-06	0.0192054	upstream	3794	ENSG00000135439	AGAP2	116986
chr12	57735624	57739915	4292	380	111.532	0.642616	22.4528	2e-06	0.0192054	overlapStart	0	ENSG00000135452	TSPAN31	6302
chr12	57735624	57739915	4292	380	111.532	0.642616	22.4528	2e-06	0.0192054	overlapStart	0	ENSG00000135452	TSPAN31	6302
chr12	57735624	57739915	4292	380	111.532	0.642616	22.4528	2e-06	0.0192054	overlapStart	0	ENSG00000135452	TSPAN31	6302
chr12	57735624	57739915	4292	380	111.532	0.642616	22.4528	2e-06	0.0192054	overlapStart	0	ENSG00000135439	AGAP2	116986
chr12	57735624	57739915	4292	380	111.532	0.642616	22.4528	2e-06	0.0192054	overlapStart	0	ENSG00000135439	AGAP2	116986
chr12	57735624	57739915	4292	380	111.532	0.642616	22.4528	2e-06	0.0192054	upstream	4965	ENSG00000135452	TSPAN31	6302
chr16	88700591	88705035	4445	286	68.087	-0.591791	-22.3079	2e-06	0.0192054	upstream	534	ENSG00000158717	RNF166	115992
chr16	88700591	88705035	4445	286	68.087	-0.591791	-22.3079	2e-06	0.0192054	overlapStart	0	ENSG00000158717	RNF166	115992
chr16	88700591	88705035	4445	286	68.087	-0.591791	-22.3079	2e-06	0.0192054	includeFeature	0	ENSG00000158717	RNF166	115992
chr16	88700591	88705035	4445	286	68.087	-0.591791	-22.3079	2e-06	0.0192054	upstream	1427	ENSG00000174177	CTU2	348180
chr16	88700591	88705035	4445	286	68.087	-0.591791	-22.3079	2e-06	0.0192054	includeFeature	0	ENSG00000158717	RNF166	115992
chr16	88700591	88705035	4445	286	68.087	-0.591791	-22.3079	2e-06	0.0192054	includeFeature	0	ENSG00000158717	RNF166	115992
chr16	88700591	88705035	4445	286	68.087	-0.591791	-22.3079	2e-06	0.0192054	overlapStart	0	ENSG00000158717	RNF166	115992
chr12	53956445	53972559	16115	529	90.0291	-0.415407	-22.1945	2e-06	0.0192054	includeFeature	0	ENSG00000275589	NA	NA
chr12	53956445	53972559	16115	529	90.0291	-0.415407	-22.1945	2e-06	0.0192054	includeFeature	0	ENSG00000277994	NA	NA
chr12	53956445	53972559	16115	529	90.0291	-0.415407	-22.1945	2e-06	0.0192054	includeFeature	0	ENSG00000274817	NA	NA
chr12	53956445	53972559	16115	529	90.0291	-0.415407	-22.1945	2e-06	0.0192054	includeFeature	0	ENSG00000277129	NA	NA
chr12	53956445	53972559	16115	529	90.0291	-0.415407	-22.1945	2e-06	0.0192054	includeFeature	0	ENSG00000228630	HOTAIR	100124700
chr12	53956445	53972559	16115	529	90.0291	-0.415407	-22.1945	2e-06	0.0192054	includeFeature	0	ENSG00000228630	HOTAIR	100124700
chr12	53956445	53972559	16115	529	90.0291	-0.415407	-22.1945	2e-06	0.0192054	includeFeature	0	ENSG00000228630	HOTAIR	100124700
chr12	53956445	53972559	16115	529	90.0291	-0.415407	-22.1945	2e-06	0.0192054	upstream	566	ENSG00000123388	HOXC11	3227
chr10	117546229	117552046	5818	266	66.4483	-0.634615	-22.1571	2e-06	0.0192054	upstream	1160	ENSG00000229847	EMX2OS	196047
chr7	1536703	1538445	1743	214	73.6672	0.740624	21.9553	2e-06	0.0192054	overlapStart	0	ENSG00000198517	MAFK	7975
chr7	1536703	1538445	1743	214	73.6672	0.740624	21.9553	2e-06	0.0192054	upstream	262	ENSG00000198517	MAFK	7975
chr17	42669935	42671664	1730	243	60.2606	-0.703103	-21.858	2e-06	0.0192054	upstream	236	ENSG00000068137	PLEKHH3	79990
chr17	45429563	45430687	1125	257	53.595	0.521171	21.7361	2e-06	0.0192054	overlapStart	0	ENSG00000159314	ARHGAP27	201176
chr17	45429563	45430687	1125	257	53.595	0.521171	21.7361	2e-06	0.0192054	upstream	3931	ENSG00000159314	ARHGAP27	201176
chr17	45429563	45430687	1125	257	53.595	0.521171	21.7361	2e-06	0.0192054	overlapStart	0	ENSG00000159314	ARHGAP27	201176
chr19	3178454	3181224	2771	279	94.4849	-0.785025	-21.6161	3e-06	0.0226787	includeFeature	0	ENSG00000125910	S1PR4	8698
chr19	3178454	3181224	2771	279	94.4849	-0.785025	-21.6161	3e-06	0.0226787	upstream	4338	ENSG00000125912	NCLN	56926
chr5	93586138	93588990	2853	246	52.8291	-0.48015	-21.6115	3e-06	0.0226787	includeFeature	0	ENSG00000175745	NR2F1	7025
chr5	93586138	93588990	2853	246	52.8291	-0.48015	-21.6115	3e-06	0.0226787	includeFeature	0	ENSG00000175745	NR2F1	7025
chr5	93586138	93588990	2853	246	52.8291	-0.48015	-21.6115	3e-06	0.0226787	upstream	489	ENSG00000237187	NR2F1-AS1	441094
chr5	93586138	93588990	2853	246	52.8291	-0.48015	-21.6115	3e-06	0.0226787	upstream	2982	ENSG00000175745	NR2F1	7025
chr1	2229771	2234153	4383	263	34.6285	0.444336	21.608	3e-06	0.0226787	overlapStart	0	ENSG00000157933	SKI	6497
chr9	131268749	131276133	7385	251	67.9263	-0.637016	-21.5235	3e-06	0.0226787	upstream	4033	ENSG00000126882	FAM78A	286336
chr9	131268749	131276133	7385	251	67.9263	-0.637016	-21.5235	3e-06	0.0226787	overlapStart	0	ENSG00000126882	FAM78A	286336
chr9	131268749	131276133	7385	251	67.9263	-0.637016	-21.5235	3e-06	0.0226787	overlapStart	0	ENSG00000126882	FAM78A	286336
chr8	26049103	26051515	2413	205	50.4962	-0.613288	-21.4428	3e-06	0.0226787	upstream	3705	ENSG00000221818	EBF2	64641
chr12	132581856	132583817	1962	313	73.4144	0.595652	21.3193	3e-06	0.0226787	includeFeature	0	ENSG00000277052	MIR6763	102465975
chr2	232386701	232389066	2366	355	86.1859	0.499968	21.2941	3e-06	0.0226787	overlapStart	0	ENSG00000244280	ECEL1P2	347694
chr2	232386701	232389066	2366	355	86.1859	0.499968	21.2941	3e-06	0.0226787	overlapStart	0	ENSG00000244280	ECEL1P2	347694
chr19	8525526	8526981	1456	146	54.33	0.939526	20.7898	4e-06	0.0250211	overlapStart	0	ENSG00000142347	MYO1F	4542
chr19	16366311	16372725	6415	229	49.5993	-0.5912	-20.764	4e-06	0.0250211	upstream	4357	ENSG00000127527	EPS15L1	58513
chr2	233059869	233064274	4406	165	39.6383	-0.656324	-20.7224	4e-06	0.0250211	overlapStart	0	ENSG00000168918	INPP5D	3635
chr2	233059869	233064274	4406	165	39.6383	-0.656324	-20.7224	4e-06	0.0250211	overlapStart	0	ENSG00000168918	INPP5D	3635
chr2	233059869	233064274	4406	165	39.6383	-0.656324	-20.7224	4e-06	0.0250211	overlapStart	0	ENSG00000168918	INPP5D	3635
chr9	127754084	127755962	1879	252	76.4435	0.693897	20.4514	4e-06	0.0250211	overlapStart	0	ENSG00000095370	SH2D3C	10044
chr9	127754084	127755962	1879	252	76.4435	0.693897	20.4514	4e-06	0.0250211	overlapStart	0	ENSG00000095370	SH2D3C	10044
chr9	127754084	127755962	1879	252	76.4435	0.693897	20.4514	4e-06	0.0250211	overlapStart	0	ENSG00000095370	SH2D3C	10044
chr19	46494148	46495623	1476	184	42.0578	-0.565491	-20.3981	5e-06	0.0250211	overlapStart	0	ENSG00000204850	NA	NA
chr19	46494148	46495623	1476	184	42.0578	-0.565491	-20.3981	5e-06	0.0250211	upstream	4027	ENSG00000230510	PPP5D1	100506012
chr10	99521207	99522668	1462	170	58.0982	0.775903	20.341	5e-06	0.0250211	upstream	4279	ENSG00000228778	NA	NA
chr1	1353775	1355269	1495	238	43.9935	-0.431392	-20.0233	5.99999e-06	0.0250211	upstream	4424	ENSG00000107404	DVL1	1855
chr1	1353775	1355269	1495	238	43.9935	-0.431392	-20.0233	5.99999e-06	0.0250211	overlapStart	0	ENSG00000162576	MXRA8	54587
chr1	1353775	1355269	1495	238	43.9935	-0.431392	-20.0233	5.99999e-06	0.0250211	overlapStart	0	ENSG00000162576	MXRA8	54587
chr1	1353775	1355269	1495	238	43.9935	-0.431392	-20.0233	5.99999e-06	0.0250211	overlapStart	0	ENSG00000162576	MXRA8	54587
chr1	1353775	1355269	1495	238	43.9935	-0.431392	-20.0233	5.99999e-06	0.0250211	overlapStart	0	ENSG00000162576	MXRA8	54587
chr17	58327780	58336097	8318	276	64.5581	-0.627458	-19.802	5.99999e-06	0.0250211	overlapStart	0	ENSG00000265148	TSPOAP1-AS1	100506779
chr17	58327780	58336097	8318	276	64.5581	-0.627458	-19.802	5.99999e-06	0.0250211	overlapStart	0	ENSG00000265148	TSPOAP1-AS1	100506779
chr17	58327780	58336097	8318	276	64.5581	-0.627458	-19.802	5.99999e-06	0.0250211	overlapStart	0	ENSG00000265148	TSPOAP1-AS1	100506779
chr17	58327780	58336097	8318	276	64.5581	-0.627458	-19.802	5.99999e-06	0.0250211	upstream	1105	ENSG00000265148	TSPOAP1-AS1	100506779
chr17	58327780	58336097	8318	276	64.5581	-0.627458	-19.802	5.99999e-06	0.0250211	overlapStart	0	ENSG00000005379	TSPOAP1	9256
chr17	58327780	58336097	8318	276	64.5581	-0.627458	-19.802	5.99999e-06	0.0250211	overlapStart	0	ENSG00000005379	TSPOAP1	9256
chr17	58327780	58336097	8318	276	64.5581	-0.627458	-19.802	5.99999e-06	0.0250211	includeFeature	0	ENSG00000265206	NA	NA
chr17	58327780	58336097	8318	276	64.5581	-0.627458	-19.802	5.99999e-06	0.0250211	includeFeature	0	ENSG00000284353	MIR142	406934
chr17	58327780	58336097	8318	276	64.5581	-0.627458	-19.802	5.99999e-06	0.0250211	includeFeature	0	ENSG00000264399	MIR4736	100616220
chr4	13535243	13542110	6868	439	67.6902	-0.370388	-19.7264	5.99999e-06	0.0250211	upstream	907	ENSG00000281202	LINC01097	285547
chr3	9946706	9947782	1077	203	67.8729	0.771143	19.6909	5.99999e-06	0.0250211	overlapStart	0	ENSG00000230082	PRRT3-AS1	100874032
chr19	15452189	15453635	1447	134	48.926	0.85936	19.5747	5.99999e-06	0.0250211	upstream	2237	ENSG00000011451	WIZ	58525
chr19	15452189	15453635	1447	134	48.926	0.85936	19.5747	5.99999e-06	0.0250211	upstream	2237	ENSG00000011451	WIZ	58525
chr17	61455520	61461030	5511	316	48.1208	-0.38318	-19.5416	6.99999e-06	0.0250211	overlapStart	0	ENSG00000121075	TBX4	9496
chr17	61455520	61461030	5511	316	48.1208	-0.38318	-19.5416	6.99999e-06	0.0250211	overlapStart	0	ENSG00000121075	TBX4	9496
chr17	61455520	61461030	5511	316	48.1208	-0.38318	-19.5416	6.99999e-06	0.0250211	upstream	3183	ENSG00000121075	TBX4	9496
chr19	45395581	45397174	1594	230	42.8306	-0.485251	-19.5385	6.99999e-06	0.0250211	upstream	2413	ENSG00000104881	PPP1R13L	10848
chr17	81121773	81122790	1018	233	67.1012	0.672621	19.5251	6.99999e-06	0.0250211	upstream	3086	ENSG00000211563	MIR3065	100422915
chr17	81121773	81122790	1018	233	67.1012	0.672621	19.5251	6.99999e-06	0.0250211	upstream	267	ENSG00000181409	AATK	9625
chr11	65606908	65607685	778	129	42.1265	0.855699	19.4821	6.99999e-06	0.0250211	upstream	149	ENSG00000173327	MAP3K11	4296
chr11	65606908	65607685	778	129	42.1265	0.855699	19.4821	6.99999e-06	0.0250211	overlapStart	0	ENSG00000173327	MAP3K11	4296
chr22	46104494	46108249	3756	239	56.2476	0.549612	19.2662	6.99999e-06	0.0250211	upstream	4499	ENSG00000283990	MIRLET7A3	406883
chr8	26039123	26042015	2893	231	45.0418	-0.450821	-19.226	6.99999e-06	0.0250211	overlapStart	0	ENSG00000221818	EBF2	64641
chr17	28384474	28385516	1043	147	33.6772	-0.596187	-19.162	6.99999e-06	0.0250211	overlapStart	0	ENSG00000004139	SARM1	23098
chr17	28384474	28385516	1043	147	33.6772	-0.596187	-19.162	6.99999e-06	0.0250211	overlapStart	0	ENSG00000004139	SARM1	23098
chr17	28384474	28385516	1043	147	33.6772	-0.596187	-19.162	6.99999e-06	0.0250211	overlapStart	0	ENSG00000004139	SARM1	23098
chr17	28384474	28385516	1043	147	33.6772	-0.596187	-19.162	6.99999e-06	0.0250211	overlapStart	0	ENSG00000004139	SARM1	23098
chr17	28384474	28385516	1043	147	33.6772	-0.596187	-19.162	6.99999e-06	0.0250211	upstream	2481	ENSG00000004139	SARM1	23098
chr5	135040323	135041568	1246	127	35.2592	-0.647532	-19.0745	6.99999e-06	0.0250211	upstream	275	ENSG00000249082	C5orf66-AS1	101927953
chr5	132825509	132826308	800	182	44.7921	-0.690683	-19.06	6.99999e-06	0.0250211	upstream	226	ENSG00000164403	SHROOM1	134549
chr5	132825509	132826308	800	182	44.7921	-0.690683	-19.06	6.99999e-06	0.0250211	overlapStart	0	ENSG00000164403	SHROOM1	134549
chr19	3479885	3484077	4193	316	48.8357	0.429114	18.9591	6.99999e-06	0.0250211	overlapStart	0	ENSG00000095932	SMIM24	284422
chr19	3479885	3484077	4193	316	48.8357	0.429114	18.9591	6.99999e-06	0.0250211	upstream	796	ENSG00000095932	SMIM24	284422
chr19	3479885	3484077	4193	316	48.8357	0.429114	18.9591	6.99999e-06	0.0250211	overlapStart	0	ENSG00000095932	SMIM24	284422
chr19	3479885	3484077	4193	316	48.8357	0.429114	18.9591	6.99999e-06	0.0250211	includeFeature	0	ENSG00000284638	NA	NA
chr1	27349626	27351688	2063	284	66.2396	0.547952	18.8473	6.99999e-06	0.0250211	includeFeature	0	ENSG00000142765	SYTL1	84958
chr1	27349626	27351688	2063	284	66.2396	0.547952	18.8473	6.99999e-06	0.0250211	overlapStart	0	ENSG00000142765	SYTL1	84958
chr1	27349626	27351688	2063	284	66.2396	0.547952	18.8473	6.99999e-06	0.0250211	overlapStart	0	ENSG00000142765	SYTL1	84958
chr19	1070636	1071996	1361	239	76.0778	0.702263	18.6797	6.99999e-06	0.0250211	overlapStart	0	ENSG00000180448	ARHGAP45	23526
chr19	1070636	1071996	1361	239	76.0778	0.702263	18.6797	6.99999e-06	0.0250211	overlapStart	0	ENSG00000180448	ARHGAP45	23526
chr19	1070636	1071996	1361	239	76.0778	0.702263	18.6797	6.99999e-06	0.0250211	upstream	1586	ENSG00000180448	ARHGAP45	23526
chr20	63567431	63568810	1380	127	41.0126	-0.80278	-18.6329	6.99999e-06	0.0250211	overlapStart	0	ENSG00000130589	HELZ2	85441
chr20	63567431	63568810	1380	127	41.0126	-0.80278	-18.6329	6.99999e-06	0.0250211	includeFeature	0	ENSG00000130589	HELZ2	85441
chr1	1628975	1629959	985	163	31.1821	-0.485027	-18.6071	6.99999e-06	0.0250211	overlapStart	0	ENSG00000197530	MIB2	142678
chr1	1628975	1629959	985	163	31.1821	-0.485027	-18.6071	6.99999e-06	0.0250211	overlapStart	0	ENSG00000197530	MIB2	142678
chr1	1628975	1629959	985	163	31.1821	-0.485027	-18.6071	6.99999e-06	0.0250211	upstream	2135	ENSG00000189409	MMP23B	8510
chr19	6475285	6477354	2070	215	69.5511	0.784343	18.5914	6.99999e-06	0.0250211	overlapStart	0	ENSG00000205744	DENND1C	79958
chr19	6475285	6477354	2070	215	69.5511	0.784343	18.5914	6.99999e-06	0.0250211	overlapStart	0	ENSG00000205744	DENND1C	79958
chr11	111729968	111736897	6930	218	58.3918	0.672626	18.5431	6.99999e-06	0.0250211	overlapStart	0	ENSG00000137713	PPP2R1B	5519
chr19	17841434	17842768	1335	134	35.3621	0.64005	18.3793	6.99999e-06	0.0250211	overlapStart	0	ENSG00000105639	JAK3	3718
chr17	3887869	3891179	3311	206	43.7489	0.515552	18.3047	7.99999e-06	0.0250211	overlapStart	0	ENSG00000004660	CAMKK1	84254
chr21	44918461	44921815	3355	157	34.0789	-0.60713	-18.2232	8.99999e-06	0.0250211	upstream	4177	ENSG00000160255	ITGB2	3689
chr21	44918461	44921815	3355	157	34.0789	-0.60713	-18.2232	8.99999e-06	0.0250211	overlapStart	0	ENSG00000227039	ITGB2-AS1	100505746
chr21	44918461	44921815	3355	157	34.0789	-0.60713	-18.2232	8.99999e-06	0.0250211	overlapStart	0	ENSG00000227039	ITGB2-AS1	100505746
chr21	44918461	44921815	3355	157	34.0789	-0.60713	-18.2232	8.99999e-06	0.0250211	overlapStart	0	ENSG00000227039	ITGB2-AS1	100505746
chr21	44918461	44921815	3355	157	34.0789	-0.60713	-18.2232	8.99999e-06	0.0250211	overlapStart	0	ENSG00000227039	ITGB2-AS1	100505746
chr21	44918461	44921815	3355	157	34.0789	-0.60713	-18.2232	8.99999e-06	0.0250211	overlapStart	0	ENSG00000227039	ITGB2-AS1	100505746
chr21	44918461	44921815	3355	157	34.0789	-0.60713	-18.2232	8.99999e-06	0.0250211	overlapStart	0	ENSG00000227039	ITGB2-AS1	100505746
chr21	44918461	44921815	3355	157	34.0789	-0.60713	-18.2232	8.99999e-06	0.0250211	overlapStart	0	ENSG00000160255	ITGB2	3689
chr21	44918461	44921815	3355	157	34.0789	-0.60713	-18.2232	8.99999e-06	0.0250211	overlapStart	0	ENSG00000160255	ITGB2	3689
chr21	44918461	44921815	3355	157	34.0789	-0.60713	-18.2232	8.99999e-06	0.0250211	overlapStart	0	ENSG00000160255	ITGB2	3689
chr21	44918461	44921815	3355	157	34.0789	-0.60713	-18.2232	8.99999e-06	0.0250211	overlapStart	0	ENSG00000160255	ITGB2	3689
chr21	44918461	44921815	3355	157	34.0789	-0.60713	-18.2232	8.99999e-06	0.0250211	overlapStart	0	ENSG00000160255	ITGB2	3689
chr21	44918461	44921815	3355	157	34.0789	-0.60713	-18.2232	8.99999e-06	0.0250211	overlapStart	0	ENSG00000160255	ITGB2	3689
chr21	44918461	44921815	3355	157	34.0789	-0.60713	-18.2232	8.99999e-06	0.0250211	overlapStart	0	ENSG00000160255	ITGB2	3689
chr21	44918461	44921815	3355	157	34.0789	-0.60713	-18.2232	8.99999e-06	0.0250211	overlapStart	0	ENSG00000160255	ITGB2	3689
chr21	44918461	44921815	3355	157	34.0789	-0.60713	-18.2232	8.99999e-06	0.0250211	overlapStart	0	ENSG00000160255	ITGB2	3689
chr21	44918461	44921815	3355	157	34.0789	-0.60713	-18.2232	8.99999e-06	0.0250211	overlapStart	0	ENSG00000160255	ITGB2	3689
chr21	44918461	44921815	3355	157	34.0789	-0.60713	-18.2232	8.99999e-06	0.0250211	overlapStart	0	ENSG00000160255	ITGB2	3689
chr2	176163082	176166317	3236	197	51.0425	-0.609072	-18.1501	9.99999e-06	0.0250211	overlapStart	0	ENSG00000128652	HOXD3	3232
chr2	176163082	176166317	3236	197	51.0425	-0.609072	-18.1501	9.99999e-06	0.0250211	includeFeature	0	ENSG00000272729	NA	NA
chr1	24931097	24932019	923	147	36.6181	0.736236	18.0836	9.99999e-06	0.0250211	upstream	1219	ENSG00000020633	RUNX3	864
chr3	158095514	158102880	7367	201	51.6581	-0.670953	-18.0428	9.99999e-06	0.0250211	upstream	2974	ENSG00000174891	RSRC1	51319
chr13	113064139	113065520	1382	132	29.7943	0.581784	17.9961	9.99999e-06	0.0250211	overlapStart	0	ENSG00000126217	MCF2L	23263
chr13	113064139	113065520	1382	132	29.7943	0.581784	17.9961	9.99999e-06	0.0250211	overlapStart	0	ENSG00000126217	MCF2L	23263
chr1	156116509	156125881	9373	194	50.4926	0.676796	17.9746	9.99999e-06	0.0250211	overlapStart	0	ENSG00000160789	LMNA	4000
chr1	156116509	156125881	9373	194	50.4926	0.676796	17.9746	9.99999e-06	0.0250211	upstream	278	ENSG00000160789	LMNA	4000
chr17	64779880	64781961	2082	254	31.0298	-0.38083	-17.9208	9.99999e-06	0.0250211	includeFeature	0	ENSG00000278581	MIR6080	102464831
chr17	64779880	64781961	2082	254	31.0298	-0.38083	-17.9208	9.99999e-06	0.0250211	overlapStart	0	ENSG00000215769	ARHGAP27P1	146880
chr17	64779880	64781961	2082	254	31.0298	-0.38083	-17.9208	9.99999e-06	0.0250211	overlapStart	0	ENSG00000215769	ARHGAP27P1	146880
chr17	64779880	64781961	2082	254	31.0298	-0.38083	-17.9208	9.99999e-06	0.0250211	upstream	942	ENSG00000265982	NA	NA
chr3	13017606	13023638	6033	221	46.3303	0.500349	17.8041	9.99999e-06	0.0250211	overlapStart	0	ENSG00000144711	IQSEC1	9922
chr17	81453292	81456963	3672	209	27.2653	-0.476506	-17.583	9.99999e-06	0.0250211	overlapStart	0	ENSG00000266074	BAHCC1	57597
chr17	81453292	81456963	3672	209	27.2653	-0.476506	-17.583	9.99999e-06	0.0250211	upstream	2427	ENSG00000266074	BAHCC1	57597
chr17	81453292	81456963	3672	209	27.2653	-0.476506	-17.583	9.99999e-06	0.0250211	upstream	2103	ENSG00000266189	MIR3186	100422944
chr8	143949323	143950762	1440	150	38.4095	0.635506	17.581	9.99999e-06	0.0250211	upstream	2775	ENSG00000178209	PLEC	5339
chr17	2056154	2059698	3545	636	69.4858	-0.299515	-17.5478	9.99999e-06	0.0250211	includeFeature	0	ENSG00000177374	HIC1	3090
chr17	2056154	2059698	3545	636	69.4858	-0.299515	-17.5478	9.99999e-06	0.0250211	includeFeature	0	ENSG00000177374	HIC1	3090
chr12	51820369	51822077	1709	410	65.1881	-0.360336	-17.5329	9.99999e-06	0.0250211	upstream	1425	ENSG00000260473	NA	NA
chr4	150581784	150585152	3369	237	72.3819	0.632607	17.5249	9.99999e-06	0.0250211	includeFeature	0	ENSG00000181541	MAB21L2	10586
chr4	150581784	150585152	3369	237	72.3819	0.632607	17.5249	9.99999e-06	0.0250211	upstream	61	ENSG00000198589	LRBA	987
chr11	62602610	62603590	981	121	31.3497	0.617322	17.4595	9.99999e-06	0.0250211	upstream	769	ENSG00000149480	MTA2	9219
chr11	62602610	62603590	981	121	31.3497	0.617322	17.4595	9.99999e-06	0.0250211	upstream	2570	ENSG00000254964	NA	NA
chr10	129967129	129968582	1454	216	33.628	-0.398246	-17.3354	9.99999e-06	0.0250211	upstream	3287	ENSG00000108001	EBF3	253738
chr10	129967129	129968582	1454	216	33.628	-0.398246	-17.3354	9.99999e-06	0.0250211	upstream	3287	ENSG00000108001	EBF3	253738
chr14	77023587	77026602	3016	219	69.537	0.693484	17.334	9.99999e-06	0.0250211	upstream	1483	ENSG00000273729	NA	NA
chr11	124751476	124752517	1042	93	26.4358	0.643374	17.3308	9.99999e-06	0.0250211	overlapStart	0	ENSG00000019102	VSIG2	23584
chr11	124751476	124752517	1042	93	26.4358	0.643374	17.3308	9.99999e-06	0.0250211	overlapStart	0	ENSG00000019102	VSIG2	23584
chr19	31352068	31355356	3289	162	39.9508	-0.632023	-17.284	9.99999e-06	0.0250211	upstream	2520	ENSG00000121297	TSHZ3	57616
chr2	111118397	111119774	1378	197	28.757	-0.487219	-17.2646	9.99999e-06	0.0250211	overlapStart	0	ENSG00000153094	BCL2L11	10018
chr2	111118397	111119774	1378	197	28.757	-0.487219	-17.2646	9.99999e-06	0.0250211	upstream	2808	ENSG00000204581	ACOXL-AS1	400997
chr2	111118397	111119774	1378	197	28.757	-0.487219	-17.2646	9.99999e-06	0.0250211	upstream	1139	ENSG00000153094	BCL2L11	10018
chr2	111118397	111119774	1378	197	28.757	-0.487219	-17.2646	9.99999e-06	0.0250211	upstream	1139	ENSG00000153094	BCL2L11	10018
chr2	111118397	111119774	1378	197	28.757	-0.487219	-17.2646	9.99999e-06	0.0250211	upstream	1139	ENSG00000153094	BCL2L11	10018
chr2	111118397	111119774	1378	197	28.757	-0.487219	-17.2646	9.99999e-06	0.0250211	upstream	1139	ENSG00000153094	BCL2L11	10018
chr2	111118397	111119774	1378	197	28.757	-0.487219	-17.2646	9.99999e-06	0.0250211	upstream	1139	ENSG00000153094	BCL2L11	10018
chr2	111118397	111119774	1378	197	28.757	-0.487219	-17.2646	9.99999e-06	0.0250211	upstream	1139	ENSG00000153094	BCL2L11	10018
chr2	111118397	111119774	1378	197	28.757	-0.487219	-17.2646	9.99999e-06	0.0250211	upstream	1139	ENSG00000153094	BCL2L11	10018
chr2	111118397	111119774	1378	197	28.757	-0.487219	-17.2646	9.99999e-06	0.0250211	upstream	1139	ENSG00000153094	BCL2L11	10018
chr2	111118397	111119774	1378	197	28.757	-0.487219	-17.2646	9.99999e-06	0.0250211	upstream	1139	ENSG00000153094	BCL2L11	10018
chr2	111118397	111119774	1378	197	28.757	-0.487219	-17.2646	9.99999e-06	0.0250211	upstream	1139	ENSG00000153094	BCL2L11	10018
chr8	144107739	144110089	2351	376	60.1975	0.427672	17.2278	9.99999e-06	0.0250211	upstream	3469	ENSG00000179526	SHARPIN	81858
chr8	144107739	144110089	2351	376	60.1975	0.427672	17.2278	9.99999e-06	0.0250211	overlapStart	0	ENSG00000179698	WDR97	340390
chr8	144107739	144110089	2351	376	60.1975	0.427672	17.2278	9.99999e-06	0.0250211	overlapStart	0	ENSG00000179698	WDR97	340390
chr8	144107739	144110089	2351	376	60.1975	0.427672	17.2278	9.99999e-06	0.0250211	overlapStart	0	ENSG00000179698	WDR97	340390
chr8	144107739	144110089	2351	376	60.1975	0.427672	17.2278	9.99999e-06	0.0250211	overlapStart	0	ENSG00000179526	SHARPIN	81858
chr8	144107739	144110089	2351	376	60.1975	0.427672	17.2278	9.99999e-06	0.0250211	upstream	2379	ENSG00000179698	WDR97	340390
chr19	55486175	55487771	1597	129	36.2198	0.634186	17.175	9.99999e-06	0.0250211	includeFeature	0	ENSG00000090971	NAT14	57106
chr19	55486175	55487771	1597	129	36.2198	0.634186	17.175	9.99999e-06	0.0250211	upstream	632	ENSG00000179954	SSC5D	284297
chr12	54045855	54049175	3321	195	41.412	-0.503277	-17.1688	9.99999e-06	0.0250211	upstream	4701	ENSG00000198353	HOXC4	3221
chr9	137029996	137033396	3401	240	44.5901	-0.47716	-17.1576	9.99999e-06	0.0250211	upstream	1073	ENSG00000107331	ABCA2	20
chr9	137029996	137033396	3401	240	44.5901	-0.47716	-17.1576	9.99999e-06	0.0250211	includeFeature	0	ENSG00000180549	FUT7	2529
chr9	137029996	137033396	3401	240	44.5901	-0.47716	-17.1576	9.99999e-06	0.0250211	upstream	3643	ENSG00000180539	C9orf139	401563
chr11	67267968	67273117	5150	221	32.6846	-0.429032	-17.1177	9.99999e-06	0.0250211	overlapStart	0	ENSG00000173020	GRK2	156
chr11	67267968	67273117	5150	221	32.6846	-0.429032	-17.1177	9.99999e-06	0.0250211	upstream	3419	ENSG00000173020	GRK2	156
chr16	2121612	2127083	5472	312	47.5148	0.376475	17.0866	9.99999e-06	0.0250211	upstream	3487	ENSG00000008710	PKD1	5310
chr16	2121612	2127083	5472	312	47.5148	0.376475	17.0866	9.99999e-06	0.0250211	upstream	4767	ENSG00000200059	NA	NA
chr17	48050339	48055118	4780	117	32.907	0.700748	17.083	9.99999e-06	0.0250211	overlapStart	0	ENSG00000082641	NFE2L1	4779
chr17	48050339	48055118	4780	117	32.907	0.700748	17.083	9.99999e-06	0.0250211	overlapStart	0	ENSG00000082641	NFE2L1	4779
chr17	48050339	48055118	4780	117	32.907	0.700748	17.083	9.99999e-06	0.0250211	overlapStart	0	ENSG00000082641	NFE2L1	4779
chr17	48050339	48055118	4780	117	32.907	0.700748	17.083	9.99999e-06	0.0250211	overlapStart	0	ENSG00000082641	NFE2L1	4779
chr17	48050339	48055118	4780	117	32.907	0.700748	17.083	9.99999e-06	0.0250211	overlapStart	0	ENSG00000082641	NFE2L1	4779
chr17	48050339	48055118	4780	117	32.907	0.700748	17.083	9.99999e-06	0.0250211	overlapStart	0	ENSG00000082641	NFE2L1	4779
chr17	48050339	48055118	4780	117	32.907	0.700748	17.083	9.99999e-06	0.0250211	overlapStart	0	ENSG00000082641	NFE2L1	4779
chr17	48050339	48055118	4780	117	32.907	0.700748	17.083	9.99999e-06	0.0250211	overlapStart	0	ENSG00000082641	NFE2L1	4779
chr17	48050339	48055118	4780	117	32.907	0.700748	17.083	9.99999e-06	0.0250211	overlapStart	0	ENSG00000082641	NFE2L1	4779
chr17	48050339	48055118	4780	117	32.907	0.700748	17.083	9.99999e-06	0.0250211	upstream	833	ENSG00000082641	NFE2L1	4779
chr17	48050339	48055118	4780	117	32.907	0.700748	17.083	9.99999e-06	0.0250211	upstream	2265	ENSG00000263412	NA	NA
chr12	124516122	124520173	4052	246	42.4012	0.501846	17.0548	9.99999e-06	0.0250211	overlapStart	0	ENSG00000196498	NCOR2	9612
chr12	57220558	57226824	6267	325	34.6206	-0.309775	-17.0046	9.99999e-06	0.0250211	upstream	2502	ENSG00000182199	SHMT2	6472
chr12	119801981	119805900	3920	119	34.7925	0.705877	16.9692	9.99999e-06	0.0250211	overlapStart	0	ENSG00000122966	CIT	11113
chr12	119801981	119805900	3920	119	34.7925	0.705877	16.9692	9.99999e-06	0.0250211	overlapStart	0	ENSG00000122966	CIT	11113
chr12	119801981	119805900	3920	119	34.7925	0.705877	16.9692	9.99999e-06	0.0250211	overlapStart	0	ENSG00000122966	CIT	11113
chr12	119801981	119805900	3920	119	34.7925	0.705877	16.9692	9.99999e-06	0.0250211	overlapStart	0	ENSG00000122966	CIT	11113
chr17	48619891	48624064	4174	172	36.2343	0.538622	16.9609	9.99999e-06	0.0250211	upstream	4610	ENSG00000242207	NA	NA
chr17	48619891	48624064	4174	172	36.2343	0.538622	16.9609	9.99999e-06	0.0250211	upstream	4951	ENSG00000120068	HOXB8	3218
chr15	40291012	40291722	711	111	34.1699	0.842657	16.9434	9.99999e-06	0.0250211	upstream	339	ENSG00000137841	PLCB2	5330
chr15	40291012	40291722	711	111	34.1699	0.842657	16.9434	9.99999e-06	0.0250211	overlapStart	0	ENSG00000137841	PLCB2	5330
chr15	40291012	40291722	711	111	34.1699	0.842657	16.9434	9.99999e-06	0.0250211	overlapStart	0	ENSG00000137841	PLCB2	5330
chr15	40291012	40291722	711	111	34.1699	0.842657	16.9434	9.99999e-06	0.0250211	overlapStart	0	ENSG00000137841	PLCB2	5330
chr16	29199518	29200618	1101	38	13.3994	0.856277	16.9236	9.99999e-06	0.0250211	upstream	4014	ENSG00000279106	NA	NA
chr7	44962464	44963165	702	138	43.7155	0.729704	16.9118	9.99999e-06	0.0250211	upstream	1554	ENSG00000260997	NA	NA
chr16	15140629	15146109	5481	357	51.3612	0.346249	16.9101	9.99999e-06	0.0250211	upstream	3472	ENSG00000250251	PKD1P6-NPIPP1	105369154
chr16	15140629	15146109	5481	357	51.3612	0.346249	16.9101	9.99999e-06	0.0250211	upstream	4587	ENSG00000207294	NA	NA
chr5	177427565	177432356	4792	189	39.9155	-0.555627	-16.9011	9.99999e-06	0.0250211	overlapStart	0	ENSG00000198055	GRK6	2870
chr5	177427565	177432356	4792	189	39.9155	-0.555627	-16.9011	9.99999e-06	0.0250211	overlapStart	0	ENSG00000198055	GRK6	2870
chr2	73268143	73269214	1072	123	26.0411	0.56797	16.7859	9.99999e-06	0.0250211	upstream	1338	ENSG00000163013	FBXO41	150726
chr16	67648144	67650174	2031	240	63.95	0.587479	16.7764	9.99999e-06	0.0250211	includeFeature	0	ENSG00000159753	CARMIL2	146206
chr16	67648144	67650174	2031	240	63.95	0.587479	16.7764	9.99999e-06	0.0250211	overlapStart	0	ENSG00000159753	CARMIL2	146206
chr16	67648144	67650174	2031	240	63.95	0.587479	16.7764	9.99999e-06	0.0250211	upstream	1711	ENSG00000159753	CARMIL2	146206
chr12	121786894	121793086	6193	192	37.6112	-0.569768	-16.7227	1.1e-05	0.0255305	upstream	4424	ENSG00000272849	NA	NA
chr1	27560066	27567500	7435	216	40.9782	0.447543	16.7056	1.1e-05	0.0255305	upstream	1704	ENSG00000126705	AHDC1	27245
chr11	68843697	68844932	1236	96	26.304	-0.677026	-16.6512	1.1e-05	0.0255305	upstream	1765	ENSG00000110090	CPT1A	1374
chr11	68843697	68844932	1236	96	26.304	-0.677026	-16.6512	1.1e-05	0.0255305	overlapStart	0	ENSG00000110090	CPT1A	1374
chr15	39976220	39977200	981	109	44.2915	0.974892	16.6442	1.1e-05	0.0255305	overlapStart	0	ENSG00000128829	EIF2AK4	440275
chr6	1605470	1608478	3009	189	52.4482	-0.667868	-16.6303	1.1e-05	0.0255305	includeFeature	0	ENSG00000280916	NA	NA
chr6	1605470	1608478	3009	189	52.4482	-0.667868	-16.6303	1.1e-05	0.0255305	upstream	1493	ENSG00000054598	FOXC1	2296
chr5	123085619	123087921	2303	185	40.6708	-0.495457	-16.6126	1.2e-05	0.0255305	upstream	1199	ENSG00000061455	PRDM6	93166
chr2	156326558	156331331	4774	254	34.8193	-0.397114	-16.5864	1.2e-05	0.0255305	includeFeature	0	ENSG00000153234	NR4A2	4929
chr2	156326558	156331331	4774	254	34.8193	-0.397114	-16.5864	1.2e-05	0.0255305	overlapStart	0	ENSG00000153234	NR4A2	4929
chr2	156326558	156331331	4774	254	34.8193	-0.397114	-16.5864	1.2e-05	0.0255305	overlapStart	0	ENSG00000153234	NR4A2	4929
chr2	156326558	156331331	4774	254	34.8193	-0.397114	-16.5864	1.2e-05	0.0255305	overlapStart	0	ENSG00000153234	NR4A2	4929
chr20	51541663	51543621	1959	152	19.0128	-0.4671	-16.489	1.2e-05	0.0255305	overlapStart	0	ENSG00000101096	NFATC2	4773
chr20	51541663	51543621	1959	152	19.0128	-0.4671	-16.489	1.2e-05	0.0255305	overlapStart	0	ENSG00000101096	NFATC2	4773
chr20	51541663	51543621	1959	152	19.0128	-0.4671	-16.489	1.2e-05	0.0255305	overlapStart	0	ENSG00000101096	NFATC2	4773
chr19	2082672	2087868	5197	216	48.0821	-0.539834	-16.489	1.2e-05	0.0255305	overlapStart	0	ENSG00000172081	MOB3A	126308
chr19	2082672	2087868	5197	216	48.0821	-0.539834	-16.489	1.2e-05	0.0255305	upstream	3952	ENSG00000172081	MOB3A	126308
chr19	2082672	2087868	5197	216	48.0821	-0.539834	-16.489	1.2e-05	0.0255305	overlapStart	0	ENSG00000172081	MOB3A	126308
chr19	2082672	2087868	5197	216	48.0821	-0.539834	-16.489	1.2e-05	0.0255305	overlapStart	0	ENSG00000172081	MOB3A	126308
chr1	228212109	228212788	680	196	37.6507	0.468832	16.4302	1.2e-05	0.0255305	upstream	2900	ENSG00000154358	OBSCN	84033
chr4	54093098	54099044	5947	145	33.9311	-0.610095	-16.3704	1.2e-05	0.0255305	upstream	478	ENSG00000180613	GSX2	170825
chr22	27799020	27800239	1220	189	34.0759	0.480692	16.3616	1.2e-05	0.0255305	upstream	2123	ENSG00000169184	MN1	4330
chr16	1978987	1979791	805	169	17.371	0.31323	16.3186	1.2e-05	0.0255305	overlapStart	0	ENSG00000196408	NOXO1	124056
chr16	1978987	1979791	805	169	17.371	0.31323	16.3186	1.2e-05	0.0255305	upstream	4415	ENSG00000127554	GFER	2671
chr2	172079558	172080713	1156	77	17.8535	-0.639452	-16.3146	1.2e-05	0.0255305	upstream	4026	ENSG00000144355	DLX1	1745
chr20	62355869	62361120	5252	281	38.3877	0.388255	16.2879	1.2e-05	0.0255305	upstream	3879	ENSG00000130702	LAMA5	3911
chr17	7345092	7351324	6233	234	39.7797	0.496825	16.2674	1.2e-05	0.0255305	includeFeature	0	ENSG00000072818	ACAP1	9744
chr17	7345092	7351324	6233	234	39.7797	0.496825	16.2674	1.2e-05	0.0255305	includeFeature	0	ENSG00000072818	ACAP1	9744
chr17	7345092	7351324	6233	234	39.7797	0.496825	16.2674	1.2e-05	0.0255305	overlapStart	0	ENSG00000072818	ACAP1	9744
chr17	7345092	7351324	6233	234	39.7797	0.496825	16.2674	1.2e-05	0.0255305	overlapStart	0	ENSG00000072818	ACAP1	9744
chr17	7345092	7351324	6233	234	39.7797	0.496825	16.2674	1.2e-05	0.0255305	overlapStart	0	ENSG00000072818	ACAP1	9744
chr17	7345092	7351324	6233	234	39.7797	0.496825	16.2674	1.2e-05	0.0255305	overlapStart	0	ENSG00000072818	ACAP1	9744
chr17	7345092	7351324	6233	234	39.7797	0.496825	16.2674	1.2e-05	0.0255305	upstream	564	ENSG00000213859	KCTD11	147040
chr17	3914525	3917081	2557	125	29.5528	-0.607841	-16.2387	1.2e-05	0.0255305	overlapStart	0	ENSG00000108405	P2RX1	5023
chr17	3914525	3917081	2557	125	29.5528	-0.607841	-16.2387	1.2e-05	0.0255305	overlapStart	0	ENSG00000108405	P2RX1	5023
chr17	3914525	3917081	2557	125	29.5528	-0.607841	-16.2387	1.2e-05	0.0255305	overlapStart	0	ENSG00000108405	P2RX1	5023
chr7	27157492	27160186	2695	172	52.0843	-0.731373	-16.2202	1.2e-05	0.0255305	includeFeature	0	ENSG00000270182	NA	NA
chr7	27157492	27160186	2695	172	52.0843	-0.731373	-16.2202	1.2e-05	0.0255305	upstream	814	ENSG00000122592	HOXA7	3204
chr7	27157492	27160186	2695	172	52.0843	-0.731373	-16.2202	1.2e-05	0.0255305	overlapStart	0	ENSG00000122592	HOXA7	3204
chr19	13103743	13105832	2090	127	20.7267	-0.481701	-16.1333	1.4e-05	0.0294331	upstream	581	ENSG00000104903	LYL1	4066
chr5	93592592	93596149	3558	172	44.137	-0.572262	-16.0878	1.6e-05	0.0332444	upstream	4207	ENSG00000278905	NA	NA
chr3	128496412	128497231	820	114	26.9847	0.509007	16.031	1.6e-05	0.0332444	upstream	3226	ENSG00000179348	GATA2	2624
chr9	129887856	129891016	3161	175	35.0355	-0.553003	-16.0212	1.7e-05	0.0343285	upstream	3685	ENSG00000224988	NA	NA
chr10	103692381	103694297	1917	182	21.5612	-0.419563	-15.9693	1.8e-05	0.0343285	overlapStart	0	ENSG00000107957	SH3PXD2A	9644
chr9	124013095	124015739	2645	211	25.3521	-0.340797	-15.9442	1.8e-05	0.0343285	upstream	3698	ENSG00000236668	LOC100505588	100505588
chr9	124013095	124015739	2645	211	25.3521	-0.340797	-15.9442	1.8e-05	0.0343285	overlapStart	0	ENSG00000106689	LHX2	9355
chr3	73624149	73624884	736	207	16.3274	0.302323	15.9246	1.8e-05	0.0343285	overlapStart	0	ENSG00000278934	NA	NA
chr3	73624149	73624884	736	207	16.3274	0.302323	15.9246	1.8e-05	0.0343285	overlapStart	0	ENSG00000121440	PDZRN3	23024
chr16	54281249	54284234	2986	268	46.9129	-0.423763	-15.8116	1.9e-05	0.0343285	upstream	1369	ENSG00000283689	NA	NA
chr1	9039222	9039941	720	134	21.3621	0.537229	15.7902	1.9e-05	0.0343285	overlapStart	0	ENSG00000142583	SLC2A5	6518
chr16	31476493	31477645	1153	136	44.7018	-0.786526	-15.7717	1.9e-05	0.0343285	upstream	4384	ENSG00000280132	NA	NA
chr12	57627297	57628801	1505	163	28.6782	-0.460169	-15.7342	1.9e-05	0.0343285	overlapStart	0	ENSG00000135454	B4GALNT1	2583
chr9	137161139	137163706	2568	319	29.3357	0.301052	15.7043	1.9e-05	0.0343285	overlapStart	0	ENSG00000176884	GRIN1	2902
chr9	137161139	137163706	2568	319	29.3357	0.301052	15.7043	1.9e-05	0.0343285	upstream	1410	ENSG00000176884	GRIN1	2902
chr11	72240988	72241826	839	71	18.1638	-0.68246	-15.6958	1.9e-05	0.0343285	overlapStart	0	ENSG00000165462	PHOX2A	401
chr1	2073514	2075218	1705	181	38.3421	0.512518	15.6598	1.9e-05	0.0343285	overlapStart	0	ENSG00000067606	PRKCZ	5590
chr1	2073514	2075218	1705	181	38.3421	0.512518	15.6598	1.9e-05	0.0343285	overlapStart	0	ENSG00000067606	PRKCZ	5590
chr1	2073514	2075218	1705	181	38.3421	0.512518	15.6598	1.9e-05	0.0343285	overlapStart	0	ENSG00000067606	PRKCZ	5590
chr1	2073514	2075218	1705	181	38.3421	0.512518	15.6598	1.9e-05	0.0343285	overlapStart	0	ENSG00000067606	PRKCZ	5590
chr1	2073514	2075218	1705	181	38.3421	0.512518	15.6598	1.9e-05	0.0343285	upstream	25	ENSG00000067606	PRKCZ	5590
chr5	139391628	139392592	965	120	15.6051	-0.430071	-15.6388	1.9e-05	0.0343285	upstream	1546	ENSG00000170476	MZB1	51237
chr16	88533080	88533848	769	143	33.5324	0.639103	15.5938	1.9e-05	0.0343285	upstream	2026	ENSG00000261744	LOC100128882	100128882
chr14	103126743	103127480	738	130	26.1165	0.604641	15.581	1.9e-05	0.0343285	upstream	3735	ENSG00000259717	LINC00677	105370683
chr14	103126743	103127480	738	130	26.1165	0.604641	15.581	1.9e-05	0.0343285	upstream	85	ENSG00000185215	TNFAIP2	7127
chr17	58324165	58325193	1029	144	19.8374	0.452998	15.5627	2e-05	0.0343285	upstream	256	ENSG00000265148	TSPOAP1-AS1	100506779
chr17	58324165	58325193	1029	144	19.8374	0.452998	15.5627	2e-05	0.0343285	upstream	1443	ENSG00000005379	TSPOAP1	9256
chr1	27341567	27344229	2663	121	24.0127	-0.603227	-15.5015	2e-05	0.0343285	overlapStart	0	ENSG00000142765	SYTL1	84958
chr1	27341567	27344229	2663	121	24.0127	-0.603227	-15.5015	2e-05	0.0343285	overlapStart	0	ENSG00000142765	SYTL1	84958
chr1	27341567	27344229	2663	121	24.0127	-0.603227	-15.5015	2e-05	0.0343285	overlapStart	0	ENSG00000142765	SYTL1	84958
chr1	27341567	27344229	2663	121	24.0127	-0.603227	-15.5015	2e-05	0.0343285	overlapStart	0	ENSG00000142765	SYTL1	84958
chr1	27341567	27344229	2663	121	24.0127	-0.603227	-15.5015	2e-05	0.0343285	overlapStart	0	ENSG00000142765	SYTL1	84958
chr1	27341567	27344229	2663	121	24.0127	-0.603227	-15.5015	2e-05	0.0343285	upstream	643	ENSG00000142765	SYTL1	84958
chr14	105859548	105865696	6149	228	36.169	-0.414759	-15.501	2e-05	0.0343285	upstream	1305	ENSG00000263413	MIR4538	100616276
chr14	105859548	105865696	6149	228	36.169	-0.414759	-15.501	2e-05	0.0343285	overlapStart	0	ENSG00000264781	MIR4537	100616422
chr14	105859548	105865696	6149	228	36.169	-0.414759	-15.501	2e-05	0.0343285	includeFeature	0	ENSG00000211900	NA	NA
chr14	105859548	105865696	6149	228	36.169	-0.414759	-15.501	2e-05	0.0343285	includeFeature	0	ENSG00000237111	NA	NA
chr14	105859548	105865696	6149	228	36.169	-0.414759	-15.501	2e-05	0.0343285	includeFeature	0	ENSG00000242472	NA	NA
chr14	105859548	105865696	6149	228	36.169	-0.414759	-15.501	2e-05	0.0343285	includeFeature	0	ENSG00000240041	NA	NA
chr14	105859548	105865696	6149	228	36.169	-0.414759	-15.501	2e-05	0.0343285	includeFeature	0	ENSG00000242887	NA	NA
chr14	105859548	105865696	6149	228	36.169	-0.414759	-15.501	2e-05	0.0343285	includeFeature	0	ENSG00000237547	NA	NA
chr14	105859548	105865696	6149	228	36.169	-0.414759	-15.501	2e-05	0.0343285	includeFeature	0	ENSG00000211904	NA	NA
chr14	105859548	105865696	6149	228	36.169	-0.414759	-15.501	2e-05	0.0343285	includeFeature	0	ENSG00000211905	NA	NA
chr14	105859548	105865696	6149	228	36.169	-0.414759	-15.501	2e-05	0.0343285	includeFeature	0	ENSG00000236597	NA	NA
chr14	105859548	105865696	6149	228	36.169	-0.414759	-15.501	2e-05	0.0343285	includeFeature	0	ENSG00000227335	NA	NA
chr21	45983116	45984355	1240	119	31.3058	0.577349	15.4602	2e-05	0.0343285	upstream	2753	ENSG00000142156	COL6A1	1291
chr6	16199945	16200933	989	36	13.1145	0.818025	15.4421	2e-05	0.0343285	upstream	4080	ENSG00000251831	NA	NA
chr5	177399898	177400837	940	185	35.2527	0.473908	15.4191	2e-05	0.0343285	upstream	2366	ENSG00000198055	GRK6	2870
chr5	177399898	177400837	940	185	35.2527	0.473908	15.4191	2e-05	0.0343285	includeFeature	0	ENSG00000196570	PFN3	345456
chr5	123098273	123100095	1823	224	37.1463	-0.37443	-15.3714	2e-05	0.0343285	overlapStart	0	ENSG00000061455	PRDM6	93166
chr5	123098273	123100095	1823	224	37.1463	-0.37443	-15.3714	2e-05	0.0343285	overlapStart	0	ENSG00000061455	PRDM6	93166
chr20	57392574	57393448	875	70	16.5828	-0.623262	-15.3698	2e-05	0.0343285	overlapStart	0	ENSG00000218018	LOC100291105	100291105
chr12	124422084	124423584	1501	104	38.98	0.863556	15.2682	2.3e-05	0.0364817	overlapStart	0	ENSG00000196498	NCOR2	9612
chr12	124422084	124423584	1501	104	38.98	0.863556	15.2682	2.3e-05	0.0364817	overlapStart	0	ENSG00000196498	NCOR2	9612
chr10	11175552	11180496	4945	125	32.9245	-0.710865	-15.2562	2.3e-05	0.0364817	upstream	4175	ENSG00000230322	NA	NA
chr19	1081654	1082864	1211	121	15.742	0.410837	15.2359	2.3e-05	0.0364817	overlapStart	0	ENSG00000180448	ARHGAP45	23526
chr19	1081654	1082864	1211	121	15.742	0.410837	15.2359	2.3e-05	0.0364817	overlapStart	0	ENSG00000180448	ARHGAP45	23526
chr19	1081654	1082864	1211	121	15.742	0.410837	15.2359	2.3e-05	0.0364817	overlapStart	0	ENSG00000180448	ARHGAP45	23526
chr19	1081654	1082864	1211	121	15.742	0.410837	15.2359	2.3e-05	0.0364817	upstream	74	ENSG00000180448	ARHGAP45	23526
chr20	3672446	3673603	1158	196	36.8351	-0.471262	-15.2348	2.3e-05	0.0364817	upstream	1820	ENSG00000149451	ADAM33	80332
chr15	37094863	37097385	2523	131	28.5941	-0.572476	-15.2044	2.3e-05	0.0364817	upstream	297	ENSG00000134138	MEIS2	4212
chr15	37094863	37097385	2523	131	28.5941	-0.572476	-15.2044	2.3e-05	0.0364817	overlapStart	0	ENSG00000134138	MEIS2	4212
chr15	37094863	37097385	2523	131	28.5941	-0.572476	-15.2044	2.3e-05	0.0364817	upstream	1953	ENSG00000259460	NA	NA
chr15	37094863	37097385	2523	131	28.5941	-0.572476	-15.2044	2.3e-05	0.0364817	overlapStart	0	ENSG00000134138	MEIS2	4212
chr15	37094863	37097385	2523	131	28.5941	-0.572476	-15.2044	2.3e-05	0.0364817	overlapStart	0	ENSG00000134138	MEIS2	4212
chr15	37094863	37097385	2523	131	28.5941	-0.572476	-15.2044	2.3e-05	0.0364817	overlapStart	0	ENSG00000134138	MEIS2	4212
chr22	36323528	36325302	1775	87	27.5788	0.766375	15.1919	2.3e-05	0.0364817	upstream	1605	ENSG00000100345	MYH9	4627
chr2	113198461	113199417	957	175	16.8374	0.360274	15.1671	2.3e-05	0.0364817	overlapStart	0	ENSG00000125637	PSD4	23550
chr2	63051897	63053384	1488	159	28.5676	-0.451013	-15.1562	2.3e-05	0.0364817	upstream	3256	ENSG00000231609	LOC100132215	100132215
chr6	26225019	26225857	839	90	22.8142	0.568684	15.1435	2.3e-05	0.0364817	includeFeature	0	ENSG00000274750	HIST1H3E	8353
chr11	117199104	117202391	3288	122	29.1242	0.610209	15.103	2.3e-05	0.0364817	overlapStart	0	ENSG00000149591	TAGLN	6876
chr11	117199104	117202391	3288	122	29.1242	0.610209	15.103	2.3e-05	0.0364817	overlapStart	0	ENSG00000149591	TAGLN	6876
chr11	117199104	117202391	3288	122	29.1242	0.610209	15.103	2.3e-05	0.0364817	overlapStart	0	ENSG00000149591	TAGLN	6876
chr11	117199104	117202391	3288	122	29.1242	0.610209	15.103	2.3e-05	0.0364817	overlapStart	0	ENSG00000149591	TAGLN	6876
chr11	117199104	117202391	3288	122	29.1242	0.610209	15.103	2.3e-05	0.0364817	overlapStart	0	ENSG00000149591	TAGLN	6876
chr11	117199104	117202391	3288	122	29.1242	0.610209	15.103	2.3e-05	0.0364817	overlapStart	0	ENSG00000149591	TAGLN	6876
chr11	117199104	117202391	3288	122	29.1242	0.610209	15.103	2.3e-05	0.0364817	overlapStart	0	ENSG00000149591	TAGLN	6876
chr11	117199104	117202391	3288	122	29.1242	0.610209	15.103	2.3e-05	0.0364817	upstream	752	ENSG00000149591	TAGLN	6876
chr1	2247512	2252376	4865	273	31.9512	0.326521	15.0975	2.3e-05	0.0364817	overlapStart	0	ENSG00000157933	SKI	6497
chr9	127740242	127742975	2734	173	29.7029	0.478237	15.0942	2.3e-05	0.0364817	upstream	4924	ENSG00000160404	TOR2A	27433
chr19	49338358	49340021	1664	122	42.297	0.72114	15.0235	2.4e-05	0.036575	upstream	573	ENSG00000104894	CD37	951
chr16	29662471	29665836	3366	110	34.7937	-0.811078	-15.0015	2.4e-05	0.036575	includeFeature	0	ENSG00000197471	SPN	6693
chr16	29662471	29665836	3366	110	34.7937	-0.811078	-15.0015	2.4e-05	0.036575	includeFeature	0	ENSG00000197471	SPN	6693
chr16	29662471	29665836	3366	110	34.7937	-0.811078	-15.0015	2.4e-05	0.036575	overlapStart	0	ENSG00000197471	SPN	6693
chr16	29662471	29665836	3366	110	34.7937	-0.811078	-15.0015	2.4e-05	0.036575	overlapStart	0	ENSG00000197471	SPN	6693
chr16	29662471	29665836	3366	110	34.7937	-0.811078	-15.0015	2.4e-05	0.036575	overlapStart	0	ENSG00000277669	NA	NA
chr16	29662471	29665836	3366	110	34.7937	-0.811078	-15.0015	2.4e-05	0.036575	upstream	2605	ENSG00000197471	SPN	6693
chr17	76136141	76139591	3451	194	32.5202	0.419493	14.9924	2.4e-05	0.036575	upstream	964	ENSG00000267128	RNF157-AS1	100507218
chr22	17776888	17777753	866	58	15.2519	-0.759159	-14.9556	2.5e-05	0.036575	overlapStart	0	ENSG00000269220	LINC00528	200298
chr22	17776888	17777753	866	58	15.2519	-0.759159	-14.9556	2.5e-05	0.036575	upstream	2117	ENSG00000015475	BID	637
chr16	54938099	54940529	2431	209	28.4292	-0.357623	-14.9534	2.5e-05	0.036575	overlapStart	0	ENSG00000259725	NA	NA
chr16	54938099	54940529	2431	209	28.4292	-0.357623	-14.9534	2.5e-05	0.036575	overlapStart	0	ENSG00000259725	NA	NA
chr4	4861554	4864404	2851	169	38.2067	-0.524979	-14.9162	2.6e-05	0.036575	includeFeature	0	ENSG00000163132	MSX1	4487
chr17	19346295	19347183	889	34	9.70651	0.747749	14.9137	2.6e-05	0.036575	upstream	1720	ENSG00000221540	MIR1180	100302256
chr12	121796759	121798326	1568	93	29.3424	0.846822	14.9118	2.6e-05	0.036575	overlapStart	0	ENSG00000272849	NA	NA
chr12	121796759	121798326	1568	93	29.3424	0.846822	14.9118	2.6e-05	0.036575	upstream	2403	ENSG00000139725	RHOF	54509
chr12	121796759	121798326	1568	93	29.3424	0.846822	14.9118	2.6e-05	0.036575	upstream	2470	ENSG00000274292	NA	NA
chr8	144269924	144271204	1281	113	29.2514	0.584685	14.8938	2.7e-05	0.036575	upstream	3837	ENSG00000261236	BOP1	23246
chr16	4263789	4264721	933	55	15.4013	0.740882	14.8921	2.7e-05	0.036575	upstream	51	ENSG00000090447	TFAP4	7023
chr7	50399888	50401025	1138	149	42.19	0.647464	14.8818	2.7e-05	0.036575	overlapStart	0	ENSG00000285165	NA	NA
chr9	92963952	92966392	2441	115	28.2591	-0.660819	-14.8794	2.7e-05	0.036575	overlapStart	0	ENSG00000127084	FGD3	89846
chr9	92963952	92966392	2441	115	28.2591	-0.660819	-14.8794	2.7e-05	0.036575	overlapStart	0	ENSG00000127084	FGD3	89846
chr20	26208336	26209686	1351	259	14.2659	0.251419	14.8568	2.7e-05	0.036575	upstream	57	ENSG00000284419	MIR663A	724033
chr20	26208336	26209686	1351	259	14.2659	0.251419	14.8568	2.7e-05	0.036575	overlapStart	0	ENSG00000227195	MIR663AHG	284801
chr20	26208336	26209686	1351	259	14.2659	0.251419	14.8568	2.7e-05	0.036575	overlapStart	0	ENSG00000227195	MIR663AHG	284801
chr20	26208336	26209686	1351	259	14.2659	0.251419	14.8568	2.7e-05	0.036575	overlapStart	0	ENSG00000227195	MIR663AHG	284801
chr20	26208336	26209686	1351	259	14.2659	0.251419	14.8568	2.7e-05	0.036575	overlapStart	0	ENSG00000227195	MIR663AHG	284801
chr20	26208336	26209686	1351	259	14.2659	0.251419	14.8568	2.7e-05	0.036575	overlapStart	0	ENSG00000227195	MIR663AHG	284801
chr20	26208336	26209686	1351	259	14.2659	0.251419	14.8568	2.7e-05	0.036575	overlapStart	0	ENSG00000227195	MIR663AHG	284801
chr20	26208336	26209686	1351	259	14.2659	0.251419	14.8568	2.7e-05	0.036575	overlapStart	0	ENSG00000227195	MIR663AHG	284801
chr20	26208336	26209686	1351	259	14.2659	0.251419	14.8568	2.7e-05	0.036575	overlapStart	0	ENSG00000227195	MIR663AHG	284801
chr20	26208336	26209686	1351	259	14.2659	0.251419	14.8568	2.7e-05	0.036575	overlapStart	0	ENSG00000227195	MIR663AHG	284801
chr20	26208336	26209686	1351	259	14.2659	0.251419	14.8568	2.7e-05	0.036575	overlapStart	0	ENSG00000227195	MIR663AHG	284801
chr20	26208336	26209686	1351	259	14.2659	0.251419	14.8568	2.7e-05	0.036575	overlapStart	0	ENSG00000227195	MIR663AHG	284801
chr20	26208336	26209686	1351	259	14.2659	0.251419	14.8568	2.7e-05	0.036575	overlapStart	0	ENSG00000227195	MIR663AHG	284801
chr20	26208336	26209686	1351	259	14.2659	0.251419	14.8568	2.7e-05	0.036575	overlapStart	0	ENSG00000227195	MIR663AHG	284801
chr20	26208336	26209686	1351	259	14.2659	0.251419	14.8568	2.7e-05	0.036575	overlapStart	0	ENSG00000227195	MIR663AHG	284801
chr20	26208336	26209686	1351	259	14.2659	0.251419	14.8568	2.7e-05	0.036575	overlapStart	0	ENSG00000227195	MIR663AHG	284801
chr20	26208336	26209686	1351	259	14.2659	0.251419	14.8568	2.7e-05	0.036575	overlapStart	0	ENSG00000227195	MIR663AHG	284801
chr20	26208336	26209686	1351	259	14.2659	0.251419	14.8568	2.7e-05	0.036575	overlapStart	0	ENSG00000227195	MIR663AHG	284801
chr20	26208336	26209686	1351	259	14.2659	0.251419	14.8568	2.7e-05	0.036575	overlapStart	0	ENSG00000227195	MIR663AHG	284801
chr20	26208336	26209686	1351	259	14.2659	0.251419	14.8568	2.7e-05	0.036575	overlapStart	0	ENSG00000227195	MIR663AHG	284801
chr14	105477943	105480098	2156	246	35.8898	-0.374126	-14.8267	2.7e-05	0.036575	includeFeature	0	ENSG00000182809	CRIP2	1397
chr2	223051262	223057859	6598	187	40.8668	0.500461	14.8187	2.8e-05	0.036575	includeFeature	0	ENSG00000152049	KCNE4	23704
chr2	223051262	223057859	6598	187	40.8668	0.500461	14.8187	2.8e-05	0.036575	overlapStart	0	ENSG00000152049	KCNE4	23704
chr19	3668605	3670504	1900	146	25.0453	0.456778	14.8161	2.8e-05	0.036575	upstream	2077	ENSG00000267304	NA	NA
chr19	3668605	3670504	1900	146	25.0453	0.456778	14.8161	2.8e-05	0.036575	upstream	1260	ENSG00000186111	PIP5K1C	23396
chr22	44180774	44182906	2133	105	25.8556	-0.64021	-14.8146	2.8e-05	0.036575	overlapStart	0	ENSG00000138964	PARVG	64098
chr22	44180774	44182906	2133	105	25.8556	-0.64021	-14.8146	2.8e-05	0.036575	overlapStart	0	ENSG00000138964	PARVG	64098
chr22	44180774	44182906	2133	105	25.8556	-0.64021	-14.8146	2.8e-05	0.036575	overlapStart	0	ENSG00000138964	PARVG	64098
chr22	44180774	44182906	2133	105	25.8556	-0.64021	-14.8146	2.8e-05	0.036575	overlapStart	0	ENSG00000138964	PARVG	64098
chr22	44180774	44182906	2133	105	25.8556	-0.64021	-14.8146	2.8e-05	0.036575	overlapStart	0	ENSG00000138964	PARVG	64098
chr22	44180774	44182906	2133	105	25.8556	-0.64021	-14.8146	2.8e-05	0.036575	overlapStart	0	ENSG00000138964	PARVG	64098
chr22	44180774	44182906	2133	105	25.8556	-0.64021	-14.8146	2.8e-05	0.036575	overlapStart	0	ENSG00000138964	PARVG	64098
chr22	44180774	44182906	2133	105	25.8556	-0.64021	-14.8146	2.8e-05	0.036575	overlapStart	0	ENSG00000138964	PARVG	64098
chr22	44180774	44182906	2133	105	25.8556	-0.64021	-14.8146	2.8e-05	0.036575	upstream	2619	ENSG00000138964	PARVG	64098
chr19	55253165	55256724	3560	127	29.4702	-0.57545	-14.801	2.8e-05	0.036575	overlapStart	0	ENSG00000105063	PPP6R1	22870
chr16	19114846	19116912	2067	171	26.6802	0.485806	14.7964	2.8e-05	0.036575	upstream	3361	ENSG00000278389	NA	NA
chr19	10625066	10625973	908	91	31.9089	0.859233	14.7891	2.8e-05	0.036575	overlapStart	0	ENSG00000129353	SLC44A2	57153
chr19	10625066	10625973	908	91	31.9089	0.859233	14.7891	2.8e-05	0.036575	overlapStart	0	ENSG00000129353	SLC44A2	57153
chr19	10625066	10625973	908	91	31.9089	0.859233	14.7891	2.8e-05	0.036575	overlapStart	0	ENSG00000129353	SLC44A2	57153
chr19	10625066	10625973	908	91	31.9089	0.859233	14.7891	2.8e-05	0.036575	overlapStart	0	ENSG00000129353	SLC44A2	57153
chr19	10625066	10625973	908	91	31.9089	0.859233	14.7891	2.8e-05	0.036575	overlapStart	0	ENSG00000129353	SLC44A2	57153
chr19	10625066	10625973	908	91	31.9089	0.859233	14.7891	2.8e-05	0.036575	overlapStart	0	ENSG00000129353	SLC44A2	57153
chr17	75843150	75844492	1343	92	31.4045	-0.877544	-14.7787	2.8e-05	0.036575	overlapStart	0	ENSG00000092929	UNC13D	201294
chr17	75843150	75844492	1343	92	31.4045	-0.877544	-14.7787	2.8e-05	0.036575	overlapStart	0	ENSG00000092929	UNC13D	201294
chr17	75843150	75844492	1343	92	31.4045	-0.877544	-14.7787	2.8e-05	0.036575	overlapStart	0	ENSG00000092929	UNC13D	201294
chr17	75843150	75844492	1343	92	31.4045	-0.877544	-14.7787	2.8e-05	0.036575	overlapStart	0	ENSG00000092929	UNC13D	201294
chr17	75843150	75844492	1343	92	31.4045	-0.877544	-14.7787	2.8e-05	0.036575	overlapStart	0	ENSG00000092929	UNC13D	201294
chr17	75843150	75844492	1343	92	31.4045	-0.877544	-14.7787	2.8e-05	0.036575	overlapStart	0	ENSG00000092929	UNC13D	201294
chr17	75843150	75844492	1343	92	31.4045	-0.877544	-14.7787	2.8e-05	0.036575	upstream	1993	ENSG00000092929	UNC13D	201294
chr17	75843150	75844492	1343	92	31.4045	-0.877544	-14.7787	2.8e-05	0.036575	overlapStart	0	ENSG00000092929	UNC13D	201294
chr17	75843150	75844492	1343	92	31.4045	-0.877544	-14.7787	2.8e-05	0.036575	includeFeature	0	ENSG00000092929	UNC13D	201294
chr19	49689097	49690461	1365	162	18.369	0.377898	14.7673	2.8e-05	0.036575	upstream	436	ENSG00000169169	CPT1C	126129
chr16	86511767	86515396	3630	170	38.7456	-0.460479	-14.7481	2.8e-05	0.036575	upstream	2667	ENSG00000268388	FENDRR	400550
chr19	1041679	1043420	1742	148	31.856	0.500459	14.7332	2.8e-05	0.036575	overlapStart	0	ENSG00000064687	ABCA7	10347
chr19	1041679	1043420	1742	148	31.856	0.500459	14.7332	2.8e-05	0.036575	upstream	2111	ENSG00000064687	ABCA7	10347
chr19	1041679	1043420	1742	148	31.856	0.500459	14.7332	2.8e-05	0.036575	upstream	2614	ENSG00000279753	NA	NA
chr20	62064078	62064753	676	108	16.9274	0.492257	14.7307	2.8e-05	0.036575	upstream	48	ENSG00000265306	MIR3195	100422838
chr20	62064078	62064753	676	108	16.9274	0.492257	14.7307	2.8e-05	0.036575	overlapStart	0	ENSG00000130699	TAF4	6874
chr17	82003510	82004331	822	86	19.873	0.650081	14.7294	2.8e-05	0.036575	upstream	13	ENSG00000169696	ASPSCR1	79058
chr10	75397587	75399559	1973	213	31.2822	0.401142	14.7272	2.8e-05	0.036575	upstream	1959	ENSG00000237149	ZNF503-AS2	100131213
chr14	60650884	60656568	5685	277	34.1547	-0.363211	-14.7129	2.8e-05	0.036575	upstream	1407	ENSG00000126778	SIX1	6495
chr14	60650884	60656568	5685	277	34.1547	-0.363211	-14.7129	2.8e-05	0.036575	overlapStart	0	ENSG00000126778	SIX1	6495
chr14	60650884	60656568	5685	277	34.1547	-0.363211	-14.7129	2.8e-05	0.036575	includeFeature	0	ENSG00000126778	SIX1	6495
chr14	60650884	60656568	5685	277	34.1547	-0.363211	-14.7129	2.8e-05	0.036575	overlapStart	0	ENSG00000126778	SIX1	6495
chr7	1055051	1056476	1426	106	22.068	-0.493414	-14.7091	2.8e-05	0.036575	overlapStart	0	ENSG00000164849	GPR146	115330
chr7	1055051	1056476	1426	106	22.068	-0.493414	-14.7091	2.8e-05	0.036575	overlapStart	0	ENSG00000164849	GPR146	115330
chr7	1055051	1056476	1426	106	22.068	-0.493414	-14.7091	2.8e-05	0.036575	upstream	180	ENSG00000164849	GPR146	115330
chr7	1055051	1056476	1426	106	22.068	-0.493414	-14.7091	2.8e-05	0.036575	overlapStart	0	ENSG00000146540	C7orf50	84310
chr9	973184	975842	2659	145	31.7052	-0.502271	-14.6907	2.8e-05	0.036575	upstream	1121	ENSG00000064218	DMRT3	58524
chr7	921869	925849	3981	229	28.5295	-0.355841	-14.6329	3.2e-05	0.0398933	upstream	979	ENSG00000105963	ADAP1	11033
chr7	921869	925849	3981	229	28.5295	-0.355841	-14.6329	3.2e-05	0.0398933	upstream	979	ENSG00000105963	ADAP1	11033
chr7	921869	925849	3981	229	28.5295	-0.355841	-14.6329	3.2e-05	0.0398933	overlapStart	0	ENSG00000105963	ADAP1	11033
chr8	143928321	143929493	1173	94	19.9005	-0.674951	-14.6284	3.2e-05	0.0398933	upstream	1309	ENSG00000178209	PLEC	5339
chr7	27113281	27114229	949	114	25.316	0.645441	14.6198	3.2e-05	0.0398933	overlapStart	0	ENSG00000253552	HOXA-AS2	285943
chr7	27113281	27114229	949	114	25.316	0.645441	14.6198	3.2e-05	0.0398933	upstream	1118	ENSG00000253552	HOXA-AS2	285943
chr7	27113281	27114229	949	114	25.316	0.645441	14.6198	3.2e-05	0.0398933	overlapStart	0	ENSG00000105997	HOXA3	3200
chr1	3072780	3074262	1483	199	33.189	-0.460324	-14.6098	3.2e-05	0.0398933	upstream	4342	ENSG00000177133	LINC00982	440556
chr20	4811283	4815354	4072	134	28.8022	-0.640802	-14.6055	3.2e-05	0.0398933	overlapStart	0	ENSG00000101265	RASSF2	9770
chr17	45120891	45121533	643	130	22.3991	-0.491361	-14.5817	3.2e-05	0.0398933	upstream	1801	ENSG00000161714	PLCD3	113026
chr19	1132967	1133835	869	100	20.809	-0.647608	-14.54	3.3e-05	0.0408024	upstream	745	ENSG00000064932	SBNO2	22904
chr19	1132967	1133835	869	100	20.809	-0.647608	-14.54	3.3e-05	0.0408024	upstream	745	ENSG00000064932	SBNO2	22904
chr9	113059792	113063708	3917	300	45.7536	0.376998	14.5398	3.3e-05	0.0408024	upstream	3032	ENSG00000136866	ZFP37	7539
chr9	113059792	113063708	3917	300	45.7536	0.376998	14.5398	3.3e-05	0.0408024	includeFeature	0	ENSG00000285115	NA	NA
chr1	39632860	39633682	823	91	21.4457	0.685986	14.516	3.4e-05	0.0408024	overlapStart	0	ENSG00000225903	NA	NA
chr16	73062840	73065431	2592	180	43.787	-0.554141	-14.4827	3.5e-05	0.0408024	upstream	3141	ENSG00000140836	ZFHX3	463
chr8	133066094	133076902	10809	187	37.4832	-0.497325	-14.4786	3.5e-05	0.0408024	overlapStart	0	ENSG00000155926	SLA	6503
chr8	133066094	133076902	10809	187	37.4832	-0.497325	-14.4786	3.5e-05	0.0408024	overlapStart	0	ENSG00000155926	SLA	6503
chr8	133066094	133076902	10809	187	37.4832	-0.497325	-14.4786	3.5e-05	0.0408024	overlapStart	0	ENSG00000155926	SLA	6503
chr8	133066094	133076902	10809	187	37.4832	-0.497325	-14.4786	3.5e-05	0.0408024	overlapStart	0	ENSG00000155926	SLA	6503
chr8	133066094	133076902	10809	187	37.4832	-0.497325	-14.4786	3.5e-05	0.0408024	overlapStart	0	ENSG00000155926	SLA	6503
chr8	133066094	133076902	10809	187	37.4832	-0.497325	-14.4786	3.5e-05	0.0408024	includeFeature	0	ENSG00000155926	SLA	6503
chr22	37484535	37485993	1459	92	23.1522	-0.706508	-14.4728	3.5e-05	0.0408024	upstream	3163	ENSG00000100060	MFNG	4242
chr22	37484535	37485993	1459	92	23.1522	-0.706508	-14.4728	3.5e-05	0.0408024	overlapStart	0	ENSG00000100060	MFNG	4242
chr19	3403713	3405895	2183	157	41.2027	0.758726	14.4715	3.5e-05	0.0408024	upstream	4700	ENSG00000141905	NFIC	4782
chr17	61407855	61408821	967	79	18.3589	-0.61336	-14.4573	3.5e-05	0.0408024	overlapStart	0	ENSG00000121068	TBX2	6909
chr17	61407855	61408821	967	79	18.3589	-0.61336	-14.4573	3.5e-05	0.0408024	upstream	2929	ENSG00000187013	C17orf82	388407
chr1	145167977	145170839	2863	142	30.944	0.515346	14.4489	3.5e-05	0.0408024	includeFeature	0	ENSG00000277678	NA	NA
chr1	145167977	145170839	2863	142	30.944	0.515346	14.4489	3.5e-05	0.0408024	upstream	488	ENSG00000272419	LINC01145	103091866
chr1	145167977	145170839	2863	142	30.944	0.515346	14.4489	3.5e-05	0.0408024	overlapStart	0	ENSG00000272419	LINC01145	103091866
chr13	113545040	113548396	3357	152	28.4525	0.524206	14.4288	3.5e-05	0.0408024	overlapStart	0	ENSG00000150403	TMCO3	55002
chr13	113545040	113548396	3357	152	28.4525	0.524206	14.4288	3.5e-05	0.0408024	overlapStart	0	ENSG00000150403	TMCO3	55002
chr13	113545040	113548396	3357	152	28.4525	0.524206	14.4288	3.5e-05	0.0408024	overlapStart	0	ENSG00000150403	TMCO3	55002
chr13	113545040	113548396	3357	152	28.4525	0.524206	14.4288	3.5e-05	0.0408024	overlapStart	0	ENSG00000150403	TMCO3	55002
chr5	177366732	177367840	1109	125	41.1851	0.753157	14.4221	3.5e-05	0.0408024	overlapStart	0	ENSG00000169220	RGS14	10636
chr5	177366732	177367840	1109	125	41.1851	0.753157	14.4221	3.5e-05	0.0408024	overlapStart	0	ENSG00000169220	RGS14	10636
chr5	177366732	177367840	1109	125	41.1851	0.753157	14.4221	3.5e-05	0.0408024	overlapStart	0	ENSG00000169220	RGS14	10636
chr5	177366732	177367840	1109	125	41.1851	0.753157	14.4221	3.5e-05	0.0408024	overlapStart	0	ENSG00000169220	RGS14	10636
chr5	177366732	177367840	1109	125	41.1851	0.753157	14.4221	3.5e-05	0.0408024	overlapStart	0	ENSG00000169220	RGS14	10636
chr5	177366732	177367840	1109	125	41.1851	0.753157	14.4221	3.5e-05	0.0408024	overlapStart	0	ENSG00000169220	RGS14	10636
chr5	177366732	177367840	1109	125	41.1851	0.753157	14.4221	3.5e-05	0.0408024	upstream	2712	ENSG00000169220	RGS14	10636
chr8	38899815	38900565	751	71	21.4033	-0.746947	-14.4187	3.5e-05	0.0408024	upstream	669	ENSG00000169499	PLEKHA2	59339
chr11	848511	850065	1555	183	15.6263	-0.368081	-14.3876	3.7e-05	0.0408024	overlapStart	0	ENSG00000214063	TSPAN4	7106
chr11	848511	850065	1555	183	15.6263	-0.368081	-14.3876	3.7e-05	0.0408024	overlapStart	0	ENSG00000214063	TSPAN4	7106
chr8	144353630	144355154	1525	202	26.0353	0.330777	14.3604	3.7e-05	0.0408024	overlapStart	0	ENSG00000185803	SLC52A2	79581
chr8	144353630	144355154	1525	202	26.0353	0.330777	14.3604	3.7e-05	0.0408024	overlapStart	0	ENSG00000185803	SLC52A2	79581
chr8	144353630	144355154	1525	202	26.0353	0.330777	14.3604	3.7e-05	0.0408024	overlapStart	0	ENSG00000185803	SLC52A2	79581
chr8	144353630	144355154	1525	202	26.0353	0.330777	14.3604	3.7e-05	0.0408024	overlapStart	0	ENSG00000261587	TMEM249	340393
chr8	144353630	144355154	1525	202	26.0353	0.330777	14.3604	3.7e-05	0.0408024	upstream	3402	ENSG00000185803	SLC52A2	79581
chr8	144353630	144355154	1525	202	26.0353	0.330777	14.3604	3.7e-05	0.0408024	overlapStart	0	ENSG00000261587	TMEM249	340393
chr8	144353630	144355154	1525	202	26.0353	0.330777	14.3604	3.7e-05	0.0408024	overlapStart	0	ENSG00000261587	TMEM249	340393
chr5	483498	484121	624	63	12.508	-0.688725	-14.3322	3.7e-05	0.0408024	upstream	853	ENSG00000066230	SLC9A3	6550
chr21	36701749	36711431	9683	696	96.3927	-0.295248	-14.3191	3.7e-05	0.0408024	upstream	184	ENSG00000224269	NA	NA
chr21	36701749	36711431	9683	696	96.3927	-0.295248	-14.3191	3.7e-05	0.0408024	overlapStart	0	ENSG00000159263	SIM2	6493
chr21	36701749	36711431	9683	696	96.3927	-0.295248	-14.3191	3.7e-05	0.0408024	upstream	1134	ENSG00000159263	SIM2	6493
chr14	68628365	68629223	859	85	23.1079	-0.740719	-14.3044	3.7e-05	0.0408024	overlapStart	0	ENSG00000259038	NA	NA
chr1	1356327	1358093	1767	88	17.1273	0.550547	14.3041	3.7e-05	0.0408024	upstream	814	ENSG00000162576	MXRA8	54587
chr1	1356327	1358093	1767	88	17.1273	0.550547	14.3041	3.7e-05	0.0408024	upstream	814	ENSG00000162576	MXRA8	54587
chr1	203075728	203076800	1073	114	19.1047	-0.490904	-14.2931	3.8e-05	0.0408024	overlapStart	0	ENSG00000143847	PPFIA4	8497
chr17	78132261	78134224	1964	140	15.0543	-0.362875	-14.2776	3.8e-05	0.0408024	upstream	643	ENSG00000167895	TMC8	147138
chr17	78132261	78134224	1964	140	15.0543	-0.362875	-14.2776	3.8e-05	0.0408024	upstream	643	ENSG00000167895	TMC8	147138
chr17	78132261	78134224	1964	140	15.0543	-0.362875	-14.2776	3.8e-05	0.0408024	overlapStart	0	ENSG00000141524	TMC6	11322
chr17	78132261	78134224	1964	140	15.0543	-0.362875	-14.2776	3.8e-05	0.0408024	upstream	863	ENSG00000141524	TMC6	11322
chr17	78132261	78134224	1964	140	15.0543	-0.362875	-14.2776	3.8e-05	0.0408024	overlapStart	0	ENSG00000141524	TMC6	11322
chr4	182140396	182142357	1962	112	17.2856	-0.451053	-14.2642	3.8e-05	0.0408024	upstream	1629	ENSG00000218336	TENM3	55714
chr11	65647001	65647802	802	169	30.5823	0.520669	14.226	3.8e-05	0.0408024	overlapStart	0	ENSG00000213445	SIPA1	6494
chr11	65647001	65647802	802	169	30.5823	0.520669	14.226	3.8e-05	0.0408024	upstream	1389	ENSG00000265874	MIR4489	100616284
chr19	4389231	4392265	3035	148	32.8228	0.61372	14.2181	3.8e-05	0.0408024	overlapStart	0	ENSG00000141985	SH3GL1	6455
chr15	65395680	65397391	1712	191	32.482	-0.416131	-14.2147	3.8e-05	0.0408024	overlapStart	0	ENSG00000103742	IGDCC4	57722
chr9	136538701	136540314	1614	91	20.0298	-0.576878	-14.2002	3.8e-05	0.0408024	upstream	2566	ENSG00000227512	NA	NA
chr17	31560026	31561926	1901	111	23.8444	0.560857	14.1922	3.8e-05	0.0408024	includeFeature	0	ENSG00000278546	NA	NA
chr16	554622	555733	1112	123	26.1303	0.470775	14.1653	3.9e-05	0.0408024	upstream	774	ENSG00000261691	NA	NA
chr16	554622	555733	1112	123	26.1303	0.470775	14.1653	3.9e-05	0.0408024	upstream	4688	ENSG00000161992	PRR35	146325
chr16	3575809	3579154	3346	129	26.8963	-0.53041	-14.1469	3.9e-05	0.0408024	upstream	2026	ENSG00000261938	NA	NA
chr16	3575809	3579154	3346	129	26.8963	-0.53041	-14.1469	3.9e-05	0.0408024	overlapStart	0	ENSG00000167984	NLRC3	197358
chr16	3575809	3579154	3346	129	26.8963	-0.53041	-14.1469	3.9e-05	0.0408024	overlapStart	0	ENSG00000167984	NLRC3	197358
chr16	3575809	3579154	3346	129	26.8963	-0.53041	-14.1469	3.9e-05	0.0408024	overlapStart	0	ENSG00000167984	NLRC3	197358
chr16	3575809	3579154	3346	129	26.8963	-0.53041	-14.1469	3.9e-05	0.0408024	overlapStart	0	ENSG00000167984	NLRC3	197358
chr2	219541642	219542234	593	100	8.19443	-0.40868	-14.1269	3.9e-05	0.0408024	upstream	1428	ENSG00000188760	TMEM198	130612
chr17	82448508	82449869	1362	77	19.0461	-0.602322	-14.122	3.9e-05	0.0408024	upstream	454	ENSG00000178927	CYBC1	79415
chr17	82448508	82449869	1362	77	19.0461	-0.602322	-14.122	3.9e-05	0.0408024	overlapStart	0	ENSG00000178927	CYBC1	79415
chr17	82448508	82449869	1362	77	19.0461	-0.602322	-14.122	3.9e-05	0.0408024	overlapStart	0	ENSG00000178927	CYBC1	79415
chr17	82448508	82449869	1362	77	19.0461	-0.602322	-14.122	3.9e-05	0.0408024	overlapStart	0	ENSG00000178927	CYBC1	79415
chr9	130894663	130899378	4716	248	30.3355	0.344456	14.1097	4e-05	0.0408024	upstream	824	ENSG00000188710	QRFP	347148
chr9	130894663	130899378	4716	248	30.3355	0.344456	14.1097	4e-05	0.0408024	overlapStart	0	ENSG00000188710	QRFP	347148
chr2	66443793	66446864	3072	241	37.47	-0.37086	-14.108	4e-05	0.0408024	overlapStart	0	ENSG00000143995	MEIS1	4211
chr2	66443793	66446864	3072	241	37.47	-0.37086	-14.108	4e-05	0.0408024	upstream	1956	ENSG00000230749	MEIS1-AS2	100873998
chr9	34456593	34457592	1000	39	9.09177	0.588918	14.1068	4e-05	0.0408024	overlapStart	0	ENSG00000122735	DNAI1	27019
chr9	34456593	34457592	1000	39	9.09177	0.588918	14.1068	4e-05	0.0408024	upstream	1159	ENSG00000122735	DNAI1	27019
chr20	56004353	56006108	1756	206	13.2882	0.308717	14.0621	4.2e-05	0.0408024	overlapStart	0	ENSG00000054803	CBLN4	140689
chr16	49662869	49664609	1741	90	18.4977	0.58919	14.0577	4.2e-05	0.0408024	overlapStart	0	ENSG00000102935	ZNF423	23090
chr1	2207130	2209455	2326	113	26.6678	0.567461	14.0565	4.2e-05	0.0408024	upstream	3247	ENSG00000162585	FAAP20	199990
chr1	2207130	2209455	2326	113	26.6678	0.567461	14.0565	4.2e-05	0.0408024	overlapStart	0	ENSG00000162585	FAAP20	199990
chr1	2207130	2209455	2326	113	26.6678	0.567461	14.0565	4.2e-05	0.0408024	upstream	3067	ENSG00000234396	NA	NA
chr17	4486249	4486620	372	37	11.6314	-0.76479	-14.0482	4.2e-05	0.0408024	overlapStart	0	ENSG00000262823	NA	NA
chr17	4486249	4486620	372	37	11.6314	-0.76479	-14.0482	4.2e-05	0.0408024	upstream	2592	ENSG00000262823	NA	NA
chr16	30185216	30187231	2016	96	28.5985	-0.670921	-14.0397	4.2e-05	0.0408024	overlapStart	0	ENSG00000102879	CORO1A	11151
chr16	30185216	30187231	2016	96	28.5985	-0.670921	-14.0397	4.2e-05	0.0408024	overlapStart	0	ENSG00000102879	CORO1A	11151
chr16	30185216	30187231	2016	96	28.5985	-0.670921	-14.0397	4.2e-05	0.0408024	upstream	843	ENSG00000102879	CORO1A	11151
chr16	30185216	30187231	2016	96	28.5985	-0.670921	-14.0397	4.2e-05	0.0408024	upstream	258	ENSG00000261416	NA	NA
chr7	30911918	30916731	4814	160	26.9332	0.453332	14.0106	4.3e-05	0.0408024	overlapStart	0	ENSG00000240583	AQP1	358
chr7	30911918	30916731	4814	160	26.9332	0.453332	14.0106	4.3e-05	0.0408024	upstream	4568	ENSG00000240583	AQP1	358
chr14	100064850	100069089	4240	95	26.6991	-0.702772	-13.9802	4.4e-05	0.0408024	overlapStart	0	ENSG00000196405	EVL	51466
chr14	100064850	100069089	4240	95	26.6991	-0.702772	-13.9802	4.4e-05	0.0408024	overlapStart	0	ENSG00000196405	EVL	51466
chr14	100064850	100069089	4240	95	26.6991	-0.702772	-13.9802	4.4e-05	0.0408024	overlapStart	0	ENSG00000196405	EVL	51466
chr14	100064850	100069089	4240	95	26.6991	-0.702772	-13.9802	4.4e-05	0.0408024	overlapStart	0	ENSG00000196405	EVL	51466
chr14	100064850	100069089	4240	95	26.6991	-0.702772	-13.9802	4.4e-05	0.0408024	overlapStart	0	ENSG00000196405	EVL	51466
chr14	100064850	100069089	4240	95	26.6991	-0.702772	-13.9802	4.4e-05	0.0408024	overlapStart	0	ENSG00000196405	EVL	51466
chr14	100064850	100069089	4240	95	26.6991	-0.702772	-13.9802	4.4e-05	0.0408024	overlapStart	0	ENSG00000196405	EVL	51466
chr14	100064850	100069089	4240	95	26.6991	-0.702772	-13.9802	4.4e-05	0.0408024	overlapStart	0	ENSG00000196405	EVL	51466
chr14	100064850	100069089	4240	95	26.6991	-0.702772	-13.9802	4.4e-05	0.0408024	overlapStart	0	ENSG00000196405	EVL	51466
chr14	104931869	104932859	991	140	28.1041	0.508554	13.9513	4.4e-05	0.0408024	overlapStart	0	ENSG00000166428	PLD4	122618
chr1	1164492	1165340	849	131	12.5966	0.334003	13.9472	4.4e-05	0.0408024	upstream	1763	ENSG00000207730	MIR200B	406984
chr11	72702387	72704389	2003	73	19.6269	0.611472	13.9352	4.4e-05	0.0408024	upstream	2020	ENSG00000186635	ARAP1	116985
chr11	72702387	72704389	2003	73	19.6269	0.611472	13.9352	4.4e-05	0.0408024	overlapStart	0	ENSG00000186635	ARAP1	116985
chr11	72702387	72704389	2003	73	19.6269	0.611472	13.9352	4.4e-05	0.0408024	overlapStart	0	ENSG00000186635	ARAP1	116985
chr11	72702387	72704389	2003	73	19.6269	0.611472	13.9352	4.4e-05	0.0408024	upstream	3796	ENSG00000244134	NA	NA
chr14	92651346	92654111	2766	127	32.7903	-0.68387	-13.8386	4.6e-05	0.0408024	overlapStart	0	ENSG00000100599	RIN3	79890
chr19	35754802	35757022	2221	177	21.6927	0.394236	13.8265	4.6e-05	0.0408024	upstream	1120	ENSG00000167595	PROSER3	148137
chr19	35754802	35757022	2221	177	21.6927	0.394236	13.8265	4.6e-05	0.0408024	upstream	1386	ENSG00000267439	NA	NA
chr19	35754802	35757022	2221	177	21.6927	0.394236	13.8265	4.6e-05	0.0408024	includeFeature	0	ENSG00000004776	HSPB6	126393
chr16	1158384	1160721	2338	270	32.5499	0.31326	13.8254	4.6e-05	0.0408024	upstream	409	ENSG00000260403	NA	NA
chr16	1158384	1160721	2338	270	32.5499	0.31326	13.8254	4.6e-05	0.0408024	includeFeature	0	ENSG00000259910	NA	NA
chr12	53048064	53053458	5395	117	23.0128	0.651412	13.8242	4.6e-05	0.0408024	overlapStart	0	ENSG00000111077	TNS2	23371
chr12	53048064	53053458	5395	117	23.0128	0.651412	13.8242	4.6e-05	0.0408024	overlapStart	0	ENSG00000111077	TNS2	23371
chr12	53048064	53053458	5395	117	23.0128	0.651412	13.8242	4.6e-05	0.0408024	includeFeature	0	ENSG00000111077	TNS2	23371
chr12	53048064	53053458	5395	117	23.0128	0.651412	13.8242	4.6e-05	0.0408024	overlapStart	0	ENSG00000111077	TNS2	23371
chr12	53048064	53053458	5395	117	23.0128	0.651412	13.8242	4.6e-05	0.0408024	overlapStart	0	ENSG00000111077	TNS2	23371
chr12	53048064	53053458	5395	117	23.0128	0.651412	13.8242	4.6e-05	0.0408024	overlapStart	0	ENSG00000111077	TNS2	23371
chr12	53048064	53053458	5395	117	23.0128	0.651412	13.8242	4.6e-05	0.0408024	overlapStart	0	ENSG00000111077	TNS2	23371
chr12	53048064	53053458	5395	117	23.0128	0.651412	13.8242	4.6e-05	0.0408024	overlapStart	0	ENSG00000111077	TNS2	23371
chr12	53048064	53053458	5395	117	23.0128	0.651412	13.8242	4.6e-05	0.0408024	overlapStart	0	ENSG00000111077	TNS2	23371
chr12	53048064	53053458	5395	117	23.0128	0.651412	13.8242	4.6e-05	0.0408024	upstream	1013	ENSG00000257337	LOC283335	283335
chr12	53048064	53053458	5395	117	23.0128	0.651412	13.8242	4.6e-05	0.0408024	upstream	568	ENSG00000111077	TNS2	23371
chr1	6465275	6466410	1136	104	21.7328	-0.521901	-13.801	4.7e-05	0.0408024	upstream	2	ENSG00000215788	TNFRSF25	8718
chr1	6465275	6466410	1136	104	21.7328	-0.521901	-13.801	4.7e-05	0.0408024	overlapStart	0	ENSG00000215788	TNFRSF25	8718
chr1	6465275	6466410	1136	104	21.7328	-0.521901	-13.801	4.7e-05	0.0408024	overlapStart	0	ENSG00000215788	TNFRSF25	8718
chr1	6465275	6466410	1136	104	21.7328	-0.521901	-13.801	4.7e-05	0.0408024	overlapStart	0	ENSG00000215788	TNFRSF25	8718
chr1	6465275	6466410	1136	104	21.7328	-0.521901	-13.801	4.7e-05	0.0408024	overlapStart	0	ENSG00000215788	TNFRSF25	8718
chr1	6465275	6466410	1136	104	21.7328	-0.521901	-13.801	4.7e-05	0.0408024	overlapStart	0	ENSG00000215788	TNFRSF25	8718
chr1	6465275	6466410	1136	104	21.7328	-0.521901	-13.801	4.7e-05	0.0408024	overlapStart	0	ENSG00000215788	TNFRSF25	8718
chr1	6465275	6466410	1136	104	21.7328	-0.521901	-13.801	4.7e-05	0.0408024	overlapStart	0	ENSG00000215788	TNFRSF25	8718
chr1	6465275	6466410	1136	104	21.7328	-0.521901	-13.801	4.7e-05	0.0408024	overlapStart	0	ENSG00000215788	TNFRSF25	8718
chr1	6465275	6466410	1136	104	21.7328	-0.521901	-13.801	4.7e-05	0.0408024	overlapStart	0	ENSG00000215788	TNFRSF25	8718
chr1	6465275	6466410	1136	104	21.7328	-0.521901	-13.801	4.7e-05	0.0408024	overlapStart	0	ENSG00000215788	TNFRSF25	8718
chr1	6465275	6466410	1136	104	21.7328	-0.521901	-13.801	4.7e-05	0.0408024	overlapStart	0	ENSG00000215788	TNFRSF25	8718
chr1	6465275	6466410	1136	104	21.7328	-0.521901	-13.801	4.7e-05	0.0408024	overlapStart	0	ENSG00000215788	TNFRSF25	8718
chr1	6465275	6466410	1136	104	21.7328	-0.521901	-13.801	4.7e-05	0.0408024	overlapStart	0	ENSG00000215788	TNFRSF25	8718
chr1	6465275	6466410	1136	104	21.7328	-0.521901	-13.801	4.7e-05	0.0408024	overlapStart	0	ENSG00000215788	TNFRSF25	8718
chr1	6465275	6466410	1136	104	21.7328	-0.521901	-13.801	4.7e-05	0.0408024	overlapStart	0	ENSG00000215788	TNFRSF25	8718
chr1	6465275	6466410	1136	104	21.7328	-0.521901	-13.801	4.7e-05	0.0408024	overlapStart	0	ENSG00000215788	TNFRSF25	8718
chr19	15248797	15252572	3776	120	35.738	0.679623	13.7857	4.8e-05	0.0408024	upstream	2178	ENSG00000141867	BRD4	23476
chr12	57131973	57137071	5099	113	23.7546	0.509171	13.7654	4.8e-05	0.0408024	upstream	2872	ENSG00000166888	STAT6	6778
chr12	57131973	57137071	5099	113	23.7546	0.509171	13.7654	4.8e-05	0.0408024	overlapStart	0	ENSG00000166888	STAT6	6778
chr17	40345922	40351083	5162	122	21.7388	0.477734	13.7592	4.8e-05	0.0408024	upstream	303	ENSG00000131759	RARA	5914
chr17	40345922	40351083	5162	122	21.7388	0.477734	13.7592	4.8e-05	0.0408024	upstream	2785	ENSG00000265666	RARA-AS1	101929693
chr17	40345922	40351083	5162	122	21.7388	0.477734	13.7592	4.8e-05	0.0408024	includeFeature	0	ENSG00000278918	NA	NA
chr6	35490086	35490716	631	37	8.21931	0.712189	13.7492	4.9e-05	0.0408024	upstream	3423	ENSG00000007866	TEAD3	7005
chr12	132456683	132457441	759	75	14.5999	0.4797	13.7373	4.9e-05	0.0408024	overlapStart	0	ENSG00000256783	NA	NA
chr12	132456683	132457441	759	75	14.5999	0.4797	13.7373	4.9e-05	0.0408024	upstream	4800	ENSG00000256875	NA	NA
chr16	54933387	54936612	3226	229	34.7976	-0.377133	-13.7135	4.9e-05	0.0408024	upstream	4197	ENSG00000245694	CRNDE	643911
chr16	54933387	54936612	3226	229	34.7976	-0.377133	-13.7135	4.9e-05	0.0408024	overlapStart	0	ENSG00000259711	NA	NA
chr10	49611166	49612440	1275	218	14.9749	0.256637	13.7016	4.9e-05	0.0408024	upstream	667	ENSG00000070748	CHAT	1103
chr10	49611166	49612440	1275	218	14.9749	0.256637	13.7016	4.9e-05	0.0408024	upstream	667	ENSG00000070748	CHAT	1103
chr10	49611166	49612440	1275	218	14.9749	0.256637	13.7016	4.9e-05	0.0408024	upstream	667	ENSG00000070748	CHAT	1103
chr12	54028704	54029927	1224	78	16.2312	-0.576088	-13.6997	4.9e-05	0.0408024	upstream	2925	ENSG00000172789	HOXC5	3222
chr9	113463448	113464092	645	101	27.8806	0.86508	13.6933	4.9e-05	0.0408024	overlapStart	0	ENSG00000138835	RGS3	5998
chr9	113463448	113464092	645	101	27.8806	0.86508	13.6933	4.9e-05	0.0408024	overlapStart	0	ENSG00000138835	RGS3	5998
chr17	77423558	77424606	1049	56	16.9452	0.706128	13.693	4.9e-05	0.0408024	upstream	2349	ENSG00000184640	SEPT9	10801
chr19	10334113	10335346	1234	136	41.2908	0.684396	13.6687	5.09999e-05	0.0408024	upstream	472	ENSG00000161847	RAVER1	125950
chr19	10334113	10335346	1234	136	41.2908	0.684396	13.6687	5.09999e-05	0.0408024	overlapStart	0	ENSG00000076662	ICAM3	3385
chr7	97018807	97023508	4702	250	30.7485	-0.351246	-13.6613	5.09999e-05	0.0408024	upstream	4740	ENSG00000274709	NA	NA
chr11	64858789	64861479	2691	115	25.1407	-0.589445	-13.6607	5.09999e-05	0.0408024	upstream	2125	ENSG00000110047	EHD1	10938
chr11	64858789	64861479	2691	115	25.1407	-0.589445	-13.6607	5.09999e-05	0.0408024	overlapStart	0	ENSG00000110047	EHD1	10938
chr16	565532	566470	939	71	14.1203	0.569242	13.6461	5.09999e-05	0.0408024	upstream	524	ENSG00000007541	PIGQ	9091
chr22	30266011	30268071	2061	98	28.5311	-0.7083	-13.6341	5.09999e-05	0.0408024	upstream	192	ENSG00000099985	OSM	5008
chr22	30266011	30268071	2061	98	28.5311	-0.7083	-13.6341	5.09999e-05	0.0408024	overlapStart	0	ENSG00000099985	OSM	5008
chr22	30266011	30268071	2061	98	28.5311	-0.7083	-13.6341	5.09999e-05	0.0408024	overlapStart	0	ENSG00000099985	OSM	5008
chr3	11568239	11569186	948	71	27.7474	0.884713	13.6096	5.09999e-05	0.0408024	overlapStart	0	ENSG00000144560	VGLL4	9686
chr6	170176209	170176968	760	84	13.7039	0.527182	13.6063	5.09999e-05	0.0408024	upstream	1712	ENSG00000273100	NA	NA
chr10	3777463	3782256	4794	162	26.1952	0.435897	13.6026	5.09999e-05	0.0408024	overlapStart	0	ENSG00000067082	KLF6	1316
chr10	3777463	3782256	4794	162	26.1952	0.435897	13.6026	5.09999e-05	0.0408024	includeFeature	0	ENSG00000067082	KLF6	1316
chr10	3777463	3782256	4794	162	26.1952	0.435897	13.6026	5.09999e-05	0.0408024	includeFeature	0	ENSG00000067082	KLF6	1316
chr17	48604510	48608511	4002	180	32.0603	0.399544	13.581	5.09999e-05	0.0408024	overlapStart	0	ENSG00000120093	HOXB3	3213
chr17	48604510	48608511	4002	180	32.0603	0.399544	13.581	5.09999e-05	0.0408024	overlapStart	0	ENSG00000108511	HOXB6	3216
chr17	48604510	48608511	4002	180	32.0603	0.399544	13.581	5.09999e-05	0.0408024	overlapStart	0	ENSG00000108511	HOXB6	3216
chr17	48604510	48608511	4002	180	32.0603	0.399544	13.581	5.09999e-05	0.0408024	upstream	377	ENSG00000108511	HOXB6	3216
chr17	48604510	48608511	4002	180	32.0603	0.399544	13.581	5.09999e-05	0.0408024	includeFeature	0	ENSG00000260027	HOXB7	3217
chr2	219496454	219497296	843	130	15.5122	-0.330395	-13.546	5.19999e-05	0.0408024	upstream	394	ENSG00000072195	SPEG	10290
chr7	55532252	55538422	6171	134	16.0133	-0.400483	-13.5388	5.19999e-05	0.0408024	overlapStart	0	ENSG00000154978	VOPP1	81552
chr7	55532252	55538422	6171	134	16.0133	-0.400483	-13.5388	5.19999e-05	0.0408024	overlapStart	0	ENSG00000154978	VOPP1	81552
chr8	143944192	143947024	2833	182	27.9702	0.421599	13.5204	5.19999e-05	0.0408024	upstream	233	ENSG00000178209	PLEC	5339
chr8	143944192	143947024	2833	182	27.9702	0.421599	13.5204	5.19999e-05	0.0408024	overlapStart	0	ENSG00000178209	PLEC	5339
chr8	143944192	143947024	2833	182	27.9702	0.421599	13.5204	5.19999e-05	0.0408024	includeFeature	0	ENSG00000207574	MIR661	724031
chr8	143944192	143947024	2833	182	27.9702	0.421599	13.5204	5.19999e-05	0.0408024	overlapStart	0	ENSG00000178209	PLEC	5339
chr8	143944192	143947024	2833	182	27.9702	0.421599	13.5204	5.19999e-05	0.0408024	overlapStart	0	ENSG00000178209	PLEC	5339
chr16	57372289	57373217	929	47	11.2654	0.654685	13.4967	5.29999e-05	0.0408024	overlapStart	0	ENSG00000006210	CX3CL1	6376
chr16	57372289	57373217	929	47	11.2654	0.654685	13.4967	5.29999e-05	0.0408024	overlapStart	0	ENSG00000006210	CX3CL1	6376
chr16	57372289	57373217	929	47	11.2654	0.654685	13.4967	5.29999e-05	0.0408024	overlapStart	0	ENSG00000006210	CX3CL1	6376
chr16	57372289	57373217	929	47	11.2654	0.654685	13.4967	5.29999e-05	0.0408024	upstream	3754	ENSG00000006210	CX3CL1	6376
chr14	99261117	99265248	4132	125	26.9241	-0.501253	-13.4955	5.29999e-05	0.0408024	includeFeature	0	ENSG00000235785	NA	NA
chr11	67436191	67438769	2579	121	24.4044	-0.518599	-13.4944	5.29999e-05	0.0408024	upstream	791	ENSG00000255949	NA	NA
chr11	67436191	67438769	2579	121	24.4044	-0.518599	-13.4944	5.29999e-05	0.0408024	overlapStart	0	ENSG00000213402	PTPRCAP	5790
chr15	81295955	81301631	5677	96	26.142	-0.727097	-13.4847	5.39999e-05	0.0408024	overlapStart	0	ENSG00000172349	IL16	3603
chr15	81295955	81301631	5677	96	26.142	-0.727097	-13.4847	5.39999e-05	0.0408024	includeFeature	0	ENSG00000172349	IL16	3603
chr15	81295955	81301631	5677	96	26.142	-0.727097	-13.4847	5.39999e-05	0.0408024	overlapStart	0	ENSG00000172349	IL16	3603
chr15	81295955	81301631	5677	96	26.142	-0.727097	-13.4847	5.39999e-05	0.0408024	overlapStart	0	ENSG00000172349	IL16	3603
chr15	81295955	81301631	5677	96	26.142	-0.727097	-13.4847	5.39999e-05	0.0408024	upstream	455	ENSG00000172349	IL16	3603
chr10	21499951	21500659	709	106	18.7333	-0.498694	-13.4723	5.39999e-05	0.0408024	upstream	2688	ENSG00000204682	CASC10	399726
chr6	1601114	1601814	701	92	16.4344	-0.515257	-13.4491	5.39999e-05	0.0408024	upstream	3716	ENSG00000280916	NA	NA
chr9	134323649	134324247	599	38	8.99083	0.647462	13.445	5.49999e-05	0.0408024	upstream	2332	ENSG00000186350	RXRA	6256
chr7	100602102	100603393	1292	39	11.114	0.676515	13.439	5.49999e-05	0.0408024	overlapStart	0	ENSG00000106333	PCOLCE	5118
chr7	100602102	100603393	1292	39	11.114	0.676515	13.439	5.49999e-05	0.0408024	overlapStart	0	ENSG00000106333	PCOLCE	5118
chr7	100602102	100603393	1292	39	11.114	0.676515	13.439	5.49999e-05	0.0408024	overlapStart	0	ENSG00000106333	PCOLCE	5118
chr7	100602102	100603393	1292	39	11.114	0.676515	13.439	5.49999e-05	0.0408024	upstream	392	ENSG00000106333	PCOLCE	5118
chr9	98087397	98088060	664	153	26.1155	0.436017	13.4347	5.49999e-05	0.0408024	overlapStart	0	ENSG00000106785	TRIM14	9830
chr5	141484796	141485732	937	108	18.5559	-0.467212	-13.4016	5.59999e-05	0.0408024	overlapStart	0	ENSG00000242419	PCDHGC4	56098
chr5	141484796	141485732	937	108	18.5559	-0.467212	-13.4016	5.59999e-05	0.0408024	overlapStart	0	ENSG00000242419	PCDHGC4	56098
chr5	141484796	141485732	937	108	18.5559	-0.467212	-13.4016	5.59999e-05	0.0408024	overlapStart	0	ENSG00000242419	PCDHGC4	56098
chr5	141484796	141485732	937	108	18.5559	-0.467212	-13.4016	5.59999e-05	0.0408024	overlapStart	0	ENSG00000242419	PCDHGC4	56098
chr5	141484796	141485732	937	108	18.5559	-0.467212	-13.4016	5.59999e-05	0.0408024	upstream	3388	ENSG00000240764	PCDHGC5	56097
chr19	14085386	14086067	682	106	11.3111	0.366415	13.3994	5.59999e-05	0.0408024	overlapStart	0	ENSG00000188032	C19orf67	646457
chr19	14085386	14086067	682	106	11.3111	0.366415	13.3994	5.59999e-05	0.0408024	overlapStart	0	ENSG00000188032	C19orf67	646457
chr19	14085386	14086067	682	106	11.3111	0.366415	13.3994	5.59999e-05	0.0408024	overlapStart	0	ENSG00000188032	C19orf67	646457
chr17	42122291	42123044	754	107	18.522	0.514598	13.3968	5.59999e-05	0.0408024	upstream	932	ENSG00000108773	KAT2A	2648
chr14	105896789	105901427	4639	155	27.0847	-0.423283	-13.3955	5.59999e-05	0.0408024	upstream	1118	ENSG00000211917	NA	NA
chr14	105896789	105901427	4639	155	27.0847	-0.423283	-13.3955	5.59999e-05	0.0408024	includeFeature	0	ENSG00000211918	NA	NA
chr14	105896789	105901427	4639	155	27.0847	-0.423283	-13.3955	5.59999e-05	0.0408024	includeFeature	0	ENSG00000227108	NA	NA
chr14	105896789	105901427	4639	155	27.0847	-0.423283	-13.3955	5.59999e-05	0.0408024	includeFeature	0	ENSG00000211920	NA	NA
chr10	99526784	99527733	950	77	15.8824	0.558093	13.3955	5.59999e-05	0.0408024	overlapStart	0	ENSG00000228778	NA	NA
chr10	99526784	99527733	950	77	15.8824	0.558093	13.3955	5.59999e-05	0.0408024	overlapStart	0	ENSG00000257582	LINC01475	101927324
chr1	26545673	26546550	878	34	12.9201	-0.904542	-13.3784	5.59999e-05	0.0408024	overlapStart	0	ENSG00000117676	RPS6KA1	6195
chr1	26545673	26546550	878	34	12.9201	-0.904542	-13.3784	5.59999e-05	0.0408024	overlapStart	0	ENSG00000117676	RPS6KA1	6195
chr1	26545673	26546550	878	34	12.9201	-0.904542	-13.3784	5.59999e-05	0.0408024	overlapStart	0	ENSG00000117676	RPS6KA1	6195
chr1	26545673	26546550	878	34	12.9201	-0.904542	-13.3784	5.59999e-05	0.0408024	upstream	349	ENSG00000117676	RPS6KA1	6195
chr4	1208234	1210437	2204	142	29.5778	0.504613	13.3765	5.59999e-05	0.0408024	overlapStart	0	ENSG00000280927	CTBP1-AS	285463
chr4	1208234	1210437	2204	142	29.5778	0.504613	13.3765	5.59999e-05	0.0408024	upstream	88	ENSG00000159674	SPON2	10417
chr4	1208234	1210437	2204	142	29.5778	0.504613	13.3765	5.59999e-05	0.0408024	overlapStart	0	ENSG00000159674	SPON2	10417
chr4	1208234	1210437	2204	142	29.5778	0.504613	13.3765	5.59999e-05	0.0408024	overlapStart	0	ENSG00000159674	SPON2	10417
chr4	1208234	1210437	2204	142	29.5778	0.504613	13.3765	5.59999e-05	0.0408024	overlapStart	0	ENSG00000159674	SPON2	10417
chr4	1208234	1210437	2204	142	29.5778	0.504613	13.3765	5.59999e-05	0.0408024	overlapStart	0	ENSG00000159674	SPON2	10417
chr4	1208234	1210437	2204	142	29.5778	0.504613	13.3765	5.59999e-05	0.0408024	overlapStart	0	ENSG00000159674	SPON2	10417
chr4	1208234	1210437	2204	142	29.5778	0.504613	13.3765	5.59999e-05	0.0408024	overlapStart	0	ENSG00000159674	SPON2	10417
chr4	1208234	1210437	2204	142	29.5778	0.504613	13.3765	5.59999e-05	0.0408024	overlapStart	0	ENSG00000159674	SPON2	10417
chr11	62535580	62540879	5300	194	28.8783	0.436242	13.3712	5.69999e-05	0.0408024	overlapStart	0	ENSG00000250659	NA	NA
chr11	62535580	62540879	5300	194	28.8783	0.436242	13.3712	5.69999e-05	0.0408024	overlapStart	0	ENSG00000124942	AHNAK	79026
chr1	246793297	246795521	2225	70	13.2642	0.514398	13.3698	5.69999e-05	0.0408024	upstream	3635	ENSG00000223519	NA	NA
chr8	142249579	142250896	1318	98	25.338	0.583443	13.3504	5.79999e-05	0.0408024	upstream	1712	ENSG00000253602	NA	NA
chr5	177507446	177511522	4077	189	31.2482	-0.406894	-13.3424	5.89999e-05	0.0408024	overlapStart	0	ENSG00000146094	DOK3	79930
chr5	177507446	177511522	4077	189	31.2482	-0.406894	-13.3424	5.89999e-05	0.0408024	overlapStart	0	ENSG00000146094	DOK3	79930
chr5	177507446	177511522	4077	189	31.2482	-0.406894	-13.3424	5.89999e-05	0.0408024	includeFeature	0	ENSG00000146094	DOK3	79930
chr5	177507446	177511522	4077	189	31.2482	-0.406894	-13.3424	5.89999e-05	0.0408024	overlapStart	0	ENSG00000146094	DOK3	79930
chr5	177507446	177511522	4077	189	31.2482	-0.406894	-13.3424	5.89999e-05	0.0408024	overlapStart	0	ENSG00000146094	DOK3	79930
chr5	177507446	177511522	4077	189	31.2482	-0.406894	-13.3424	5.89999e-05	0.0408024	overlapStart	0	ENSG00000146094	DOK3	79930
chr5	177507446	177511522	4077	189	31.2482	-0.406894	-13.3424	5.89999e-05	0.0408024	overlapStart	0	ENSG00000146094	DOK3	79930
chr5	177507446	177511522	4077	189	31.2482	-0.406894	-13.3424	5.89999e-05	0.0408024	overlapStart	0	ENSG00000146094	DOK3	79930
chr5	177507446	177511522	4077	189	31.2482	-0.406894	-13.3424	5.89999e-05	0.0408024	overlapStart	0	ENSG00000146094	DOK3	79930
chr5	177507446	177511522	4077	189	31.2482	-0.406894	-13.3424	5.89999e-05	0.0408024	includeFeature	0	ENSG00000146094	DOK3	79930
chr5	177507446	177511522	4077	189	31.2482	-0.406894	-13.3424	5.89999e-05	0.0408024	overlapStart	0	ENSG00000146094	DOK3	79930
chr5	177507446	177511522	4077	189	31.2482	-0.406894	-13.3424	5.89999e-05	0.0408024	includeFeature	0	ENSG00000146094	DOK3	79930
chr5	177507446	177511522	4077	189	31.2482	-0.406894	-13.3424	5.89999e-05	0.0408024	includeFeature	0	ENSG00000146094	DOK3	79930
chr8	21910735	21914565	3831	157	26.4445	-0.457111	-13.3356	5.89999e-05	0.0408024	overlapStart	0	ENSG00000147443	DOK2	9046
chr8	21910735	21914565	3831	157	26.4445	-0.457111	-13.3356	5.89999e-05	0.0408024	overlapStart	0	ENSG00000147443	DOK2	9046
chr8	21910735	21914565	3831	157	26.4445	-0.457111	-13.3356	5.89999e-05	0.0408024	overlapStart	0	ENSG00000147443	DOK2	9046
chr8	21910735	21914565	3831	157	26.4445	-0.457111	-13.3356	5.89999e-05	0.0408024	overlapStart	0	ENSG00000147443	DOK2	9046
chr8	21910735	21914565	3831	157	26.4445	-0.457111	-13.3356	5.89999e-05	0.0408024	overlapStart	0	ENSG00000147443	DOK2	9046
chr8	21910735	21914565	3831	157	26.4445	-0.457111	-13.3356	5.89999e-05	0.0408024	overlapStart	0	ENSG00000147443	DOK2	9046
chr19	49801761	49802885	1125	81	22.4247	0.6902	13.3276	5.89999e-05	0.0408024	overlapStart	0	ENSG00000196961	AP2A1	160
chr19	49801761	49802885	1125	81	22.4247	0.6902	13.3276	5.89999e-05	0.0408024	upstream	1990	ENSG00000196961	AP2A1	160
chr6	149480868	149484084	3217	90	15.1982	-0.554077	-13.2852	5.99999e-05	0.0408024	overlapStart	0	ENSG00000178199	ZC3H12D	340152
chr6	149480868	149484084	3217	90	15.1982	-0.554077	-13.2852	5.99999e-05	0.0408024	overlapStart	0	ENSG00000178199	ZC3H12D	340152
chr18	79523104	79524777	1674	118	21.7256	-0.605574	-13.2802	5.99999e-05	0.0408024	overlapStart	0	ENSG00000131196	NFATC1	4772
chr18	79523104	79524777	1674	118	21.7256	-0.605574	-13.2802	5.99999e-05	0.0408024	upstream	2341	ENSG00000131196	NFATC1	4772
chr17	68346287	68346911	625	37	13.5782	-1.02707	-13.2734	5.99999e-05	0.0408024	overlapStart	0	ENSG00000141337	ARSG	22901
chr17	68346287	68346911	625	37	13.5782	-1.02707	-13.2734	5.99999e-05	0.0408024	upstream	233	ENSG00000141337	ARSG	22901
chr1	27570212	27575416	5205	147	21.4021	0.437859	13.2721	5.99999e-05	0.0408024	upstream	1951	ENSG00000126705	AHDC1	27245
chr5	159093471	159097013	3543	139	39.0957	0.631757	13.2667	5.99999e-05	0.0408024	overlapStart	0	ENSG00000164330	EBF1	1879
chr5	159093471	159097013	3543	139	39.0957	0.631757	13.2667	5.99999e-05	0.0408024	upstream	3469	ENSG00000245812	LINC02202	101927740
chr5	159093471	159097013	3543	139	39.0957	0.631757	13.2667	5.99999e-05	0.0408024	overlapStart	0	ENSG00000164330	EBF1	1879
chr19	39248255	39248982	728	97	18.0211	0.499835	13.2503	5.99999e-05	0.0408024	upstream	3125	ENSG00000197110	IFNL3	282617
chr19	39248255	39248982	728	97	18.0211	0.499835	13.2503	5.99999e-05	0.0408024	overlapStart	0	ENSG00000272395	IFNL4	101180976
chr19	39248255	39248982	728	97	18.0211	0.499835	13.2503	5.99999e-05	0.0408024	overlapStart	0	ENSG00000272395	IFNL4	101180976
chr19	39248255	39248982	728	97	18.0211	0.499835	13.2503	5.99999e-05	0.0408024	overlapStart	0	ENSG00000272395	IFNL4	101180976
chr19	39248255	39248982	728	97	18.0211	0.499835	13.2503	5.99999e-05	0.0408024	overlapStart	0	ENSG00000272395	IFNL4	101180976
chr17	7588628	7589367	740	99	16.395	0.485686	13.2284	6.09999e-05	0.0408024	upstream	4555	ENSG00000233223	LOC100996842	100996842
chr22	37469968	37478283	8316	196	20.201	0.305729	13.2261	6.09999e-05	0.0408024	overlapStart	0	ENSG00000100060	MFNG	4242
chr22	37469968	37478283	8316	196	20.201	0.305729	13.2261	6.09999e-05	0.0408024	overlapStart	0	ENSG00000100060	MFNG	4242
chr16	88087012	88089437	2426	161	31.7227	0.477328	13.2099	6.09999e-05	0.0408024	includeFeature	0	ENSG00000260166	NA	NA
chr16	88087012	88089437	2426	161	31.7227	0.477328	13.2099	6.09999e-05	0.0408024	overlapStart	0	ENSG00000261193	NA	NA
chr19	1074515	1075275	761	82	23.6803	-0.623102	-13.1988	6.09999e-05	0.0408024	upstream	2211	ENSG00000180448	ARHGAP45	23526
chr1	234531054	234536443	5390	142	40.2447	0.643246	13.1917	6.09999e-05	0.0408024	overlapStart	0	ENSG00000231768	LINC01354	100506795
chr1	234531054	234536443	5390	142	40.2447	0.643246	13.1917	6.09999e-05	0.0408024	overlapStart	0	ENSG00000231768	LINC01354	100506795
chr5	170295513	170298924	3412	63	22.2013	-0.895549	-13.1873	6.09999e-05	0.0408024	overlapStart	0	ENSG00000043462	LCP2	3937
chr5	170295513	170298924	3412	63	22.2013	-0.895549	-13.1873	6.09999e-05	0.0408024	overlapStart	0	ENSG00000043462	LCP2	3937
chr5	170295513	170298924	3412	63	22.2013	-0.895549	-13.1873	6.09999e-05	0.0408024	overlapStart	0	ENSG00000043462	LCP2	3937
chr5	170295513	170298924	3412	63	22.2013	-0.895549	-13.1873	6.09999e-05	0.0408024	overlapStart	0	ENSG00000043462	LCP2	3937
chr5	170295513	170298924	3412	63	22.2013	-0.895549	-13.1873	6.09999e-05	0.0408024	overlapStart	0	ENSG00000043462	LCP2	3937
chr5	170295513	170298924	3412	63	22.2013	-0.895549	-13.1873	6.09999e-05	0.0408024	overlapStart	0	ENSG00000043462	LCP2	3937
chr19	2041453	2042844	1392	183	12.9426	-0.317697	-13.1865	6.09999e-05	0.0408024	overlapStart	0	ENSG00000099875	MKNK2	2872
chr19	2041453	2042844	1392	183	12.9426	-0.317697	-13.1865	6.09999e-05	0.0408024	overlapStart	0	ENSG00000099875	MKNK2	2872
chr19	2041453	2042844	1392	183	12.9426	-0.317697	-13.1865	6.09999e-05	0.0408024	overlapStart	0	ENSG00000099875	MKNK2	2872
chr19	2041453	2042844	1392	183	12.9426	-0.317697	-13.1865	6.09999e-05	0.0408024	overlapStart	0	ENSG00000099875	MKNK2	2872
chr19	2041453	2042844	1392	183	12.9426	-0.317697	-13.1865	6.09999e-05	0.0408024	overlapStart	0	ENSG00000099875	MKNK2	2872
chr19	2041453	2042844	1392	183	12.9426	-0.317697	-13.1865	6.09999e-05	0.0408024	overlapStart	0	ENSG00000099875	MKNK2	2872
chr2	11784718	11785387	670	78	10.3929	0.503673	13.1775	6.29999e-05	0.0408024	upstream	1659	ENSG00000134324	LPIN1	23175
chr1	161038266	161039011	746	92	19.7319	-0.661804	-13.1603	6.29999e-05	0.0408024	overlapStart	0	ENSG00000215845	TSTD1	100131187
chr1	161038266	161039011	746	92	19.7319	-0.661804	-13.1603	6.29999e-05	0.0408024	overlapStart	0	ENSG00000215845	TSTD1	100131187
chr1	161038266	161039011	746	92	19.7319	-0.661804	-13.1603	6.29999e-05	0.0408024	overlapStart	0	ENSG00000215845	TSTD1	100131187
chr1	161038266	161039011	746	92	19.7319	-0.661804	-13.1603	6.29999e-05	0.0408024	overlapStart	0	ENSG00000215845	TSTD1	100131187
chr1	161038266	161039011	746	92	19.7319	-0.661804	-13.1603	6.29999e-05	0.0408024	overlapStart	0	ENSG00000270149	NA	NA
chr1	161038266	161039011	746	92	19.7319	-0.661804	-13.1603	6.29999e-05	0.0408024	overlapStart	0	ENSG00000215845	TSTD1	100131187
chr1	161038266	161039011	746	92	19.7319	-0.661804	-13.1603	6.29999e-05	0.0408024	overlapStart	0	ENSG00000270149	NA	NA
chr1	161038266	161039011	746	92	19.7319	-0.661804	-13.1603	6.29999e-05	0.0408024	overlapStart	0	ENSG00000215845	TSTD1	100131187
chr1	161038266	161039011	746	92	19.7319	-0.661804	-13.1603	6.29999e-05	0.0408024	overlapStart	0	ENSG00000215845	TSTD1	100131187
chr17	78722906	78723646	741	46	13.3203	0.660358	13.146	6.29999e-05	0.0408024	overlapStart	0	ENSG00000108669	CYTH1	9267
chr17	78722906	78723646	741	46	13.3203	0.660358	13.146	6.29999e-05	0.0408024	overlapStart	0	ENSG00000108669	CYTH1	9267
chr6	84765619	84768045	2427	151	25.34	-0.44879	-13.1425	6.29999e-05	0.0408024	upstream	1099	ENSG00000112837	TBX18	9096
chr3	108124589	108126235	1647	37	13.9126	-0.934139	-13.1411	6.39999e-05	0.0408024	overlapStart	0	ENSG00000271856	LINC01215	101929623
chr1	1166964	1169633	2670	251	21.9218	0.267016	13.1306	6.39999e-05	0.0408024	includeFeature	0	ENSG00000207730	MIR200B	406984
chr1	1166964	1169633	2670	251	21.9218	0.267016	13.1306	6.39999e-05	0.0408024	includeFeature	0	ENSG00000207607	MIR200A	406983
chr1	1166964	1169633	2670	251	21.9218	0.267016	13.1306	6.39999e-05	0.0408024	includeFeature	0	ENSG00000198976	MIR429	554210
chr1	1166964	1169633	2670	251	21.9218	0.267016	13.1306	6.39999e-05	0.0408024	overlapStart	0	ENSG00000272141	NA	NA
chr1	1166964	1169633	2670	251	21.9218	0.267016	13.1306	6.39999e-05	0.0408024	upstream	4250	ENSG00000162571	TTLL10	254173
chr12	114686012	114691824	5813	184	35.2571	-0.468644	-13.1291	6.39999e-05	0.0408024	upstream	1847	ENSG00000135111	TBX3	6926
chr11	64863207	64864273	1067	70	16.7733	0.582313	13.0984	6.49999e-05	0.0408024	upstream	3161	ENSG00000110047	EHD1	10938
chr11	721242	722511	1270	114	26.2111	-0.5672	-13.0936	6.49999e-05	0.0408024	includeFeature	0	ENSG00000177106	EPS8L2	64787
chr11	721242	722511	1270	114	26.2111	-0.5672	-13.0936	6.49999e-05	0.0408024	overlapStart	0	ENSG00000177106	EPS8L2	64787
chr11	721242	722511	1270	114	26.2111	-0.5672	-13.0936	6.49999e-05	0.0408024	overlapStart	0	ENSG00000177106	EPS8L2	64787
chr11	721242	722511	1270	114	26.2111	-0.5672	-13.0936	6.49999e-05	0.0408024	upstream	2050	ENSG00000177106	EPS8L2	64787
chr13	113837001	113838247	1247	58	14.2311	0.690573	13.0748	6.59999e-05	0.0408024	upstream	956	ENSG00000183087	GAS6	2621
chr13	113837001	113838247	1247	58	14.2311	0.690573	13.0748	6.59999e-05	0.0408024	upstream	4242	ENSG00000233695	NA	NA
chr15	96350557	96353278	2722	161	37.7091	-0.519144	-13.071	6.69999e-05	0.0408024	upstream	958	ENSG00000259275	NA	NA
chr2	241036092	241037001	910	97	16.9034	-0.453327	-13.0492	6.69999e-05	0.0408024	upstream	218	ENSG00000162804	SNED1	25992
chr5	150137247	150144606	7360	191	25.2764	0.340839	13.0346	6.69999e-05	0.0408024	upstream	3136	ENSG00000113721	PDGFRB	5159
chr5	150137247	150144606	7360	191	25.2764	0.340839	13.0346	6.69999e-05	0.0408024	overlapStart	0	ENSG00000113721	PDGFRB	5159
chr11	1757810	1758744	935	32	8.19185	-0.747034	-13.0248	6.69999e-05	0.0408024	upstream	1603	ENSG00000235027	NA	NA
chr11	1757810	1758744	935	32	8.19185	-0.747034	-13.0248	6.69999e-05	0.0408024	upstream	357	ENSG00000250644	NA	NA
chr11	1757810	1758744	935	32	8.19185	-0.747034	-13.0248	6.69999e-05	0.0408024	overlapStart	0	ENSG00000117984	CTSD	1509
chr19	48462115	48462577	463	97	8.93983	0.357906	13.0103	6.79999e-05	0.0408024	upstream	3259	ENSG00000268465	NA	NA
chr22	45211035	45213159	2125	112	26.5315	0.60452	13.0089	6.79999e-05	0.0408024	overlapStart	0	ENSG00000100364	KIAA0930	23313
chr22	45211035	45213159	2125	112	26.5315	0.60452	13.0089	6.79999e-05	0.0408024	includeFeature	0	ENSG00000100364	KIAA0930	23313
chr22	45211035	45213159	2125	112	26.5315	0.60452	13.0089	6.79999e-05	0.0408024	includeFeature	0	ENSG00000100364	KIAA0930	23313
chr22	45211035	45213159	2125	112	26.5315	0.60452	13.0089	6.79999e-05	0.0408024	overlapStart	0	ENSG00000100364	KIAA0930	23313
chr22	45211035	45213159	2125	112	26.5315	0.60452	13.0089	6.79999e-05	0.0408024	overlapStart	0	ENSG00000100364	KIAA0930	23313
chr1	5994132	5994948	817	39	7.96248	-0.646064	-13.0015	6.89999e-05	0.0408024	upstream	1658	ENSG00000131697	NPHP4	261734
chr1	5994132	5994948	817	39	7.96248	-0.646064	-13.0015	6.89999e-05	0.0408024	upstream	1658	ENSG00000131697	NPHP4	261734
chr9	129495167	129495907	741	43	7.0019	0.965646	12.9939	6.99999e-05	0.0408024	overlapStart	0	ENSG00000204054	LINC00963	100506190
chr9	129495167	129495907	741	43	7.0019	0.965646	12.9939	6.99999e-05	0.0408024	upstream	101	ENSG00000204054	LINC00963	100506190
chr10	119516592	119518346	1755	70	20.2999	-0.75571	-12.9909	6.99999e-05	0.0408024	upstream	103	ENSG00000148908	RGS10	6001
chr6	10555449	10556593	1145	38	11.984	0.757569	12.9785	7.09999e-05	0.0408024	overlapStart	0	ENSG00000111846	GCNT2	2651
chr6	10555449	10556593	1145	38	11.984	0.757569	12.9785	7.09999e-05	0.0408024	overlapStart	0	ENSG00000111846	GCNT2	2651
chr6	10555449	10556593	1145	38	11.984	0.757569	12.9785	7.09999e-05	0.0408024	upstream	207	ENSG00000111846	GCNT2	2651
chr16	2158981	2161473	2493	113	27.7307	0.576629	12.9738	7.09999e-05	0.0408024	upstream	3622	ENSG00000260260	SNHG19	100507303
chr16	2158981	2161473	2493	113	27.7307	0.576629	12.9738	7.09999e-05	0.0408024	upstream	2068	ENSG00000131653	TRAF7	84231
chr16	54288410	54292784	4375	375	41.4042	-0.27856	-12.9706	7.09999e-05	0.0408024	upstream	1646	ENSG00000177508	IRX3	79191
chr16	54288410	54292784	4375	375	41.4042	-0.27856	-12.9706	7.09999e-05	0.0408024	includeFeature	0	ENSG00000277559	NA	NA
chr19	4542946	4543927	982	156	19.2695	-0.323271	-12.9696	7.09999e-05	0.0408024	upstream	2471	ENSG00000171236	LRG1	116844
chr16	21506866	21507439	574	37	10.5465	-0.724023	-12.9687	7.09999e-05	0.0408024	upstream	730	ENSG00000265462	MIR3680-1	100500917
chr1	6026498	6028619	2122	88	29.8109	-0.887549	-12.9679	7.09999e-05	0.0408024	overlapStart	0	ENSG00000069424	KCNAB2	8514
chr8	22688522	22690981	2460	191	29.5492	-0.376445	-12.9678	7.09999e-05	0.0408024	upstream	4512	ENSG00000261026	NA	NA
chr8	22688522	22690981	2460	191	29.5492	-0.376445	-12.9678	7.09999e-05	0.0408024	overlapStart	0	ENSG00000253125	NA	NA
chr16	10558603	10559447	845	57	21.5751	0.848136	12.9641	7.09999e-05	0.0408024	overlapStart	0	ENSG00000213853	EMP2	2013
chr17	7855010	7855854	845	81	12.8308	0.497806	12.951	7.09999e-05	0.0408024	overlapStart	0	ENSG00000167874	TMEM88	92162
chr17	7855010	7855854	845	81	12.8308	0.497806	12.951	7.09999e-05	0.0408024	overlapStart	0	ENSG00000167874	TMEM88	92162
chr17	7855010	7855854	845	81	12.8308	0.497806	12.951	7.09999e-05	0.0408024	upstream	1891	ENSG00000182224	CYB5D1	124637
chr12	121444405	121444801	397	39	6.40048	0.641922	12.9006	7.19999e-05	0.0408024	upstream	52	ENSG00000284402	MIR7107	102465665
chr5	14439732	14441494	1763	100	28.9797	0.635743	12.8992	7.19999e-05	0.0408024	overlapStart	0	ENSG00000038382	TRIO	7204
chr5	14439732	14441494	1763	100	28.9797	0.635743	12.8992	7.19999e-05	0.0408024	overlapStart	0	ENSG00000038382	TRIO	7204
chr5	139394689	139395484	796	144	24.7158	0.568451	12.8872	7.19999e-05	0.0408024	upstream	4607	ENSG00000170476	MZB1	51237
chr20	63949759	63951842	2084	127	16.4005	0.384705	12.8811	7.29999e-05	0.0408024	upstream	3115	ENSG00000198276	UCKL1	54963
chr20	63949759	63951842	2084	127	16.4005	0.384705	12.8811	7.29999e-05	0.0408024	upstream	1541	ENSG00000280213	UCKL1-AS1	100113386
chr20	63949759	63951842	2084	127	16.4005	0.384705	12.8811	7.29999e-05	0.0408024	overlapStart	0	ENSG00000198276	UCKL1	54963
chr19	55493175	55495513	2339	142	23.8733	0.42876	12.8775	7.29999e-05	0.0408024	overlapStart	0	ENSG00000179954	SSC5D	284297
chr11	68437029	68438272	1244	83	16.1789	0.499934	12.865	7.39999e-05	0.0408024	upstream	320	ENSG00000162337	LRP5	4041
chr13	35476937	35479477	2541	113	26.3771	-0.602624	-12.8615	7.39999e-05	0.0408024	overlapStart	0	ENSG00000180660	MAB21L1	4081
chr1	202159293	202162757	3465	102	32.1141	-0.727842	-12.8608	7.39999e-05	0.0408024	upstream	723	ENSG00000143851	PTPN7	5778
chr1	202159293	202162757	3465	102	32.1141	-0.727842	-12.8608	7.39999e-05	0.0408024	overlapStart	0	ENSG00000143851	PTPN7	5778
chr1	202159293	202162757	3465	102	32.1141	-0.727842	-12.8608	7.39999e-05	0.0408024	overlapStart	0	ENSG00000143851	PTPN7	5778
chr1	202159293	202162757	3465	102	32.1141	-0.727842	-12.8608	7.39999e-05	0.0408024	overlapStart	0	ENSG00000143851	PTPN7	5778
chr1	202159293	202162757	3465	102	32.1141	-0.727842	-12.8608	7.39999e-05	0.0408024	overlapStart	0	ENSG00000143851	PTPN7	5778
chr1	202159293	202162757	3465	102	32.1141	-0.727842	-12.8608	7.39999e-05	0.0408024	overlapStart	0	ENSG00000143851	PTPN7	5778
chr1	202159293	202162757	3465	102	32.1141	-0.727842	-12.8608	7.39999e-05	0.0408024	overlapStart	0	ENSG00000143851	PTPN7	5778
chr1	202159293	202162757	3465	102	32.1141	-0.727842	-12.8608	7.39999e-05	0.0408024	overlapStart	0	ENSG00000143851	PTPN7	5778
chr1	202159293	202162757	3465	102	32.1141	-0.727842	-12.8608	7.39999e-05	0.0408024	overlapStart	0	ENSG00000143851	PTPN7	5778
chr1	202159293	202162757	3465	102	32.1141	-0.727842	-12.8608	7.39999e-05	0.0408024	overlapStart	0	ENSG00000143851	PTPN7	5778
chr1	202159293	202162757	3465	102	32.1141	-0.727842	-12.8608	7.39999e-05	0.0408024	overlapStart	0	ENSG00000143851	PTPN7	5778
chr1	202159293	202162757	3465	102	32.1141	-0.727842	-12.8608	7.39999e-05	0.0408024	overlapStart	0	ENSG00000143851	PTPN7	5778
chr1	202159293	202162757	3465	102	32.1141	-0.727842	-12.8608	7.39999e-05	0.0408024	overlapStart	0	ENSG00000143851	PTPN7	5778
chr1	202159293	202162757	3465	102	32.1141	-0.727842	-12.8608	7.39999e-05	0.0408024	overlapStart	0	ENSG00000143851	PTPN7	5778
chr1	202159293	202162757	3465	102	32.1141	-0.727842	-12.8608	7.39999e-05	0.0408024	overlapStart	0	ENSG00000143851	PTPN7	5778
chr1	202159293	202162757	3465	102	32.1141	-0.727842	-12.8608	7.39999e-05	0.0408024	overlapStart	0	ENSG00000143851	PTPN7	5778
chr1	202159293	202162757	3465	102	32.1141	-0.727842	-12.8608	7.39999e-05	0.0408024	overlapStart	0	ENSG00000143851	PTPN7	5778
chr1	202159293	202162757	3465	102	32.1141	-0.727842	-12.8608	7.39999e-05	0.0408024	overlapStart	0	ENSG00000143851	PTPN7	5778
chr1	202159293	202162757	3465	102	32.1141	-0.727842	-12.8608	7.39999e-05	0.0408024	overlapStart	0	ENSG00000143851	PTPN7	5778
chr18	79368686	79368981	296	24	2.85398	-0.730436	-12.8599	7.39999e-05	0.0408024	upstream	3408	ENSG00000166377	ATP9B	374868
chr19	10816747	10818244	1498	100	31.8273	0.657069	12.8513	7.39999e-05	0.0408024	upstream	4979	ENSG00000079805	DNM2	1785
chr19	10816747	10818244	1498	100	31.8273	0.657069	12.8513	7.39999e-05	0.0408024	includeFeature	0	ENSG00000207752	MIR199A1	406976
chr5	178165333	178166005	673	107	11.3865	0.418889	12.8394	7.39999e-05	0.0408024	overlapStart	0	ENSG00000251211	NA	NA
chr1	45622424	45623427	1004	160	26.556	0.439155	12.8376	7.39999e-05	0.0408024	overlapStart	0	ENSG00000159588	CCDC17	149483
chr1	118991309	118993981	2673	167	21.666	-0.379192	-12.8331	7.39999e-05	0.0408024	upstream	1752	ENSG00000092607	TBX15	6913
chr6	4351682	4352412	731	30	9.0582	0.833823	12.8328	7.39999e-05	0.0408024	upstream	4644	ENSG00000231811	NA	NA
chr17	78716750	78718002	1253	65	13.7494	0.631066	12.8303	7.39999e-05	0.0408024	overlapStart	0	ENSG00000108669	CYTH1	9267
chr4	1992640	1993310	671	85	10.2924	0.432405	12.8149	7.49999e-05	0.0408024	upstream	15	ENSG00000185049	NELFA	7469
chr8	41797221	41797841	621	90	11.373	-0.431713	-12.8139	7.49999e-05	0.0408024	overlapStart	0	ENSG00000029534	ANK1	286
chr8	41797221	41797841	621	90	11.373	-0.431713	-12.8139	7.49999e-05	0.0408024	overlapStart	0	ENSG00000029534	ANK1	286
chr8	41797221	41797841	621	90	11.373	-0.431713	-12.8139	7.49999e-05	0.0408024	overlapStart	0	ENSG00000029534	ANK1	286
chr17	78121183	78122079	897	62	14.7738	-0.858388	-12.8068	7.49999e-05	0.0408024	upstream	386	ENSG00000141524	TMC6	11322
chr14	103550435	103552826	2392	104	25.162	0.537408	12.7947	7.49999e-05	0.0408024	upstream	594	ENSG00000258851	NA	NA
chr2	217905730	217906464	735	20	5.33627	-0.888143	-12.7815	7.69999e-05	0.0408024	upstream	268	ENSG00000079308	TNS1	7145
chr19	36420944	36422298	1355	167	12.9722	0.324619	12.7744	7.79999e-05	0.0408024	overlapStart	0	ENSG00000267142	NA	NA
chr19	36420944	36422298	1355	167	12.9722	0.324619	12.7744	7.79999e-05	0.0408024	upstream	2287	ENSG00000181007	ZFP82	284406
chr16	89343840	89346121	2282	99	24.0401	0.546569	12.7736	7.79999e-05	0.0408024	upstream	16	ENSG00000167522	ANKRD11	29123
chr17	81125632	81127020	1389	103	13.5698	0.401987	12.761	7.89999e-05	0.0408024	includeFeature	0	ENSG00000211563	MIR3065	100422915
chr17	81125632	81127020	1389	103	13.5698	0.401987	12.761	7.89999e-05	0.0408024	upstream	258	ENSG00000207736	MIR657	724027
chr17	81125632	81127020	1389	103	13.5698	0.401987	12.761	7.89999e-05	0.0408024	includeFeature	0	ENSG00000283604	MIR338	442906
chr1	198679044	198681059	2016	90	14.2404	-0.506097	-12.7596	7.89999e-05	0.0408024	includeFeature	0	ENSG00000236278	NA	NA
chr14	104972409	104974178	1770	114	28.4377	0.583138	12.7585	7.89999e-05	0.0408024	upstream	1927	ENSG00000185567	AHNAK2	113146
chr1	6485097	6486090	994	109	7.43415	-0.307795	-12.7573	7.89999e-05	0.0408024	overlapStart	0	ENSG00000171680	PLEKHG5	57449
chr1	6485097	6486090	994	109	7.43415	-0.307795	-12.7573	7.89999e-05	0.0408024	overlapStart	0	ENSG00000171680	PLEKHG5	57449
chr16	67884551	67885062	512	37	6.55673	0.70078	12.7546	7.89999e-05	0.0408024	overlapStart	0	ENSG00000188038	NRN1L	123904
chr16	67884551	67885062	512	37	6.55673	0.70078	12.7546	7.89999e-05	0.0408024	overlapStart	0	ENSG00000188038	NRN1L	123904
chr16	67884551	67885062	512	37	6.55673	0.70078	12.7546	7.89999e-05	0.0408024	upstream	506	ENSG00000188038	NRN1L	123904
chr20	57390095	57390924	830	103	20.1094	-0.524086	-12.7343	7.89999e-05	0.0408024	upstream	482	ENSG00000132819	RBM38	55544
chr1	2213474	2214994	1521	86	23.0861	0.673624	12.7158	7.89999e-05	0.0408024	upstream	753	ENSG00000162585	FAAP20	199990
chr12	132558442	132559282	841	99	12.3893	-0.434823	-12.7148	7.89999e-05	0.0408024	upstream	764	ENSG00000112787	FBRSL1	57666
chr3	52518670	52519418	749	79	10.8969	0.479237	12.7082	7.89999e-05	0.0408024	overlapStart	0	ENSG00000010327	STAB1	23166
chr3	52518670	52519418	749	79	10.8969	0.479237	12.7082	7.89999e-05	0.0408024	upstream	1942	ENSG00000010327	STAB1	23166
chr6	85865869	85866784	916	20	4.97521	0.820801	12.7055	7.89999e-05	0.0408024	upstream	2168	ENSG00000218766	NA	NA
chr2	208111913	208112729	817	88	21.2817	0.543773	12.7055	7.89999e-05	0.0408024	overlapStart	0	ENSG00000229150	NA	NA
chr2	208111913	208112729	817	88	21.2817	0.543773	12.7055	7.89999e-05	0.0408024	overlapStart	0	ENSG00000229150	NA	NA
chr16	88799774	88800390	617	33	7.5337	-0.753674	-12.6971	7.99999e-05	0.0408024	upstream	2822	ENSG00000167513	CDT1	81620
chr8	133052455	133061552	9098	159	27.2161	-0.470944	-12.6956	7.99999e-05	0.0408024	overlapStart	0	ENSG00000155926	SLA	6503
chr8	133052455	133061552	9098	159	27.2161	-0.470944	-12.6956	7.99999e-05	0.0408024	overlapStart	0	ENSG00000155926	SLA	6503
chr5	176529815	176530924	1110	76	13.9985	-0.571783	-12.6728	8.09999e-05	0.0408024	upstream	6	ENSG00000146083	RNF44	22838
chr5	176529815	176530924	1110	76	13.9985	-0.571783	-12.6728	8.09999e-05	0.0408024	overlapStart	0	ENSG00000146083	RNF44	22838
chr5	176529815	176530924	1110	76	13.9985	-0.571783	-12.6728	8.09999e-05	0.0408024	overlapStart	0	ENSG00000146083	RNF44	22838
chr20	63736346	63737710	1365	98	17.9741	-0.547691	-12.6676	8.09999e-05	0.0408024	overlapStart	0	ENSG00000203896	LIME1	54923
chr20	63736346	63737710	1365	98	17.9741	-0.547691	-12.6676	8.09999e-05	0.0408024	overlapStart	0	ENSG00000203896	LIME1	54923
chr20	63736346	63737710	1365	98	17.9741	-0.547691	-12.6676	8.09999e-05	0.0408024	overlapStart	0	ENSG00000203896	LIME1	54923
chr20	63736346	63737710	1365	98	17.9741	-0.547691	-12.6676	8.09999e-05	0.0408024	overlapStart	0	ENSG00000203896	LIME1	54923
chr20	63736346	63737710	1365	98	17.9741	-0.547691	-12.6676	8.09999e-05	0.0408024	overlapStart	0	ENSG00000203896	LIME1	54923
chr20	63736346	63737710	1365	98	17.9741	-0.547691	-12.6676	8.09999e-05	0.0408024	overlapStart	0	ENSG00000203896	LIME1	54923
chr20	63736346	63737710	1365	98	17.9741	-0.547691	-12.6676	8.09999e-05	0.0408024	overlapStart	0	ENSG00000203896	LIME1	54923
chr20	63736346	63737710	1365	98	17.9741	-0.547691	-12.6676	8.09999e-05	0.0408024	upstream	494	ENSG00000203896	LIME1	54923
chr2	27307877	27308877	1001	122	26.5239	0.482954	12.6643	8.09999e-05	0.0408024	overlapStart	0	ENSG00000163794	UCN	7349
chr7	151125569	151126336	768	100	21.3658	0.590878	12.6585	8.09999e-05	0.0408024	upstream	1996	ENSG00000133612	AGAP3	116988
chr17	1511366	1512391	1026	30	8.86945	0.722596	12.6366	8.19999e-05	0.0408024	upstream	4539	ENSG00000236618	PITPNA-AS1	100306951
chr17	1511366	1512391	1026	30	8.86945	0.722596	12.6366	8.19999e-05	0.0408024	upstream	2865	ENSG00000132376	INPP5K	51763
chr14	24316203	24316728	526	112	23.2768	0.520481	12.6271	8.19999e-05	0.0408024	upstream	4772	ENSG00000136305	CIDEB	27141
chr15	67165162	67166065	904	61	15.3009	0.602749	12.6231	8.19999e-05	0.0408024	overlapStart	0	ENSG00000166949	SMAD3	4088
chr15	67165162	67166065	904	61	15.3009	0.602749	12.6231	8.19999e-05	0.0408024	upstream	465	ENSG00000166949	SMAD3	4088
chr15	67165162	67166065	904	61	15.3009	0.602749	12.6231	8.19999e-05	0.0408024	upstream	465	ENSG00000166949	SMAD3	4088
chr9	120894397	120895150	754	116	28.4707	0.593032	12.6218	8.19999e-05	0.0408024	overlapStart	0	ENSG00000119403	PHF19	26147
chr12	6551280	6553597	2318	73	21.3195	0.710111	12.6192	8.19999e-05	0.0408024	upstream	812	ENSG00000010295	IFFO1	25900
chr12	6551280	6553597	2318	73	21.3195	0.710111	12.6192	8.19999e-05	0.0408024	overlapStart	0	ENSG00000010295	IFFO1	25900
chr12	6551280	6553597	2318	73	21.3195	0.710111	12.6192	8.19999e-05	0.0408024	overlapStart	0	ENSG00000010295	IFFO1	25900
chr3	171457919	171458725	807	39	11.424	-0.670606	-12.618	8.19999e-05	0.0408024	upstream	1886	ENSG00000279673	NA	NA
chr14	99809133	99810075	943	31	9.75721	0.813998	12.6167	8.19999e-05	0.0408024	overlapStart	0	ENSG00000066629	EML1	2009
chr6	149450762	149451670	909	220	32.0328	0.367418	12.5978	8.29999e-05	0.0408024	upstream	1381	ENSG00000178199	ZC3H12D	340152
chr20	50270410	50273396	2987	95	21.1879	-0.502667	-12.586	8.39999e-05	0.0408024	upstream	2273	ENSG00000224397	SMIM25	100506115
chr17	2790942	2793192	2251	85	16.4044	-0.516019	-12.5855	8.39999e-05	0.0408024	upstream	3245	ENSG00000132359	RAP1GAP2	23108
chr17	2790942	2793192	2251	85	16.4044	-0.516019	-12.5855	8.39999e-05	0.0408024	upstream	3245	ENSG00000132359	RAP1GAP2	23108
chr5	178940620	178941509	890	138	11.7864	0.334685	12.5847	8.39999e-05	0.0408024	overlapStart	0	ENSG00000178187	ZNF454	285676
chr5	178940620	178941509	890	138	11.7864	0.334685	12.5847	8.39999e-05	0.0408024	overlapStart	0	ENSG00000178187	ZNF454	285676
chr5	178940620	178941509	890	138	11.7864	0.334685	12.5847	8.39999e-05	0.0408024	upstream	918	ENSG00000178187	ZNF454	285676
chr5	178940620	178941509	890	138	11.7864	0.334685	12.5847	8.39999e-05	0.0408024	upstream	1396	ENSG00000272431	NA	NA
chr9	131289424	131290722	1299	116	26.0135	0.513825	12.5842	8.39999e-05	0.0408024	overlapStart	0	ENSG00000160539	PLPP7	84814
chr9	131289424	131290722	1299	116	26.0135	0.513825	12.5842	8.39999e-05	0.0408024	overlapStart	0	ENSG00000160539	PLPP7	84814
chr9	131289424	131290722	1299	116	26.0135	0.513825	12.5842	8.39999e-05	0.0408024	overlapStart	0	ENSG00000160539	PLPP7	84814
chr22	46674020	46675113	1094	79	21.3091	-0.620829	-12.5772	8.39999e-05	0.0408024	overlapStart	0	ENSG00000075240	GRAMD4	23151
chr11	75563613	75565756	2144	39	10.4919	0.712807	12.5759	8.39999e-05	0.0408024	upstream	2025	ENSG00000149257	SERPINH1	871
chr19	17869177	17870611	1435	117	24.4204	0.514372	12.5734	8.39999e-05	0.0408024	upstream	1361	ENSG00000105641	SLC5A5	6528
chr5	173229942	173232048	2107	85	12.1139	-0.391406	-12.5723	8.39999e-05	0.0408024	upstream	3518	ENSG00000254200	NA	NA
chr5	132258106	132259829	1724	72	17.743	0.610109	12.5611	8.39999e-05	0.0408024	upstream	1619	ENSG00000131435	PDLIM4	8572
chr16	14989727	14990301	575	118	10.9004	-0.276777	-12.5494	8.39999e-05	0.0408024	overlapStart	0	ENSG00000261819	LOC102724984	102724984
chr16	29287950	29288915	966	28	7.96956	0.782706	12.5478	8.39999e-05	0.0408024	upstream	2304	ENSG00000198106	SNX29P2	440352
chr9	128090962	128091732	771	24	5.56463	0.890899	12.5443	8.39999e-05	0.0408024	overlapStart	0	ENSG00000148339	SLC25A25	114789
chr9	128090962	128091732	771	24	5.56463	0.890899	12.5443	8.39999e-05	0.0408024	overlapStart	0	ENSG00000148339	SLC25A25	114789
chr1	161068057	161069906	1850	39	10.9439	-0.699521	-12.5442	8.39999e-05	0.0408024	overlapStart	0	ENSG00000186517	ARHGAP30	257106
chr1	161068057	161069906	1850	39	10.9439	-0.699521	-12.5442	8.39999e-05	0.0408024	overlapStart	0	ENSG00000186517	ARHGAP30	257106
chr1	161068057	161069906	1850	39	10.9439	-0.699521	-12.5442	8.39999e-05	0.0408024	overlapStart	0	ENSG00000186517	ARHGAP30	257106
chr1	161068057	161069906	1850	39	10.9439	-0.699521	-12.5442	8.39999e-05	0.0408024	overlapStart	0	ENSG00000186517	ARHGAP30	257106
chr19	45234163	45234859	697	171	27.3447	0.357947	12.5412	8.39999e-05	0.0408024	upstream	2310	ENSG00000283632	EXOC3L2	90332
chr14	105060515	105061797	1283	84	20.8996	-0.562831	-12.5349	8.59999e-05	0.0408024	upstream	3032	ENSG00000183484	GPR132	29933
chr17	43399804	43401088	1285	67	17.2116	0.668514	12.5182	8.79999e-05	0.0408024	upstream	3712	ENSG00000252882	NA	NA
chr19	38596126	38596710	585	74	21.2955	0.700537	12.5133	8.79999e-05	0.0408024	overlapStart	0	ENSG00000267291	LOC105372397	105372397
chr19	38596126	38596710	585	74	21.2955	0.700537	12.5133	8.79999e-05	0.0408024	upstream	395	ENSG00000104814	MAP4K1	11184
chr19	17821113	17821815	703	82	12.7423	0.38801	12.5118	8.79999e-05	0.0408024	overlapStart	0	ENSG00000248099	INSL3	3640
chr19	17821113	17821815	703	82	12.7423	0.38801	12.5118	8.79999e-05	0.0408024	overlapStart	0	ENSG00000248099	INSL3	3640
chr19	17821113	17821815	703	82	12.7423	0.38801	12.5118	8.79999e-05	0.0408024	overlapStart	0	ENSG00000248099	INSL3	3640
chr19	43774166	43774876	711	102	18.6699	0.463495	12.5048	8.79999e-05	0.0408024	upstream	2038	ENSG00000104783	KCNN4	3783
chr16	57479162	57481277	2116	108	17.7282	0.498336	12.4894	9.09999e-05	0.0408024	upstream	2851	ENSG00000125170	DOK4	55715
chr16	57479162	57481277	2116	108	17.7282	0.498336	12.4894	9.09999e-05	0.0408024	overlapStart	0	ENSG00000125170	DOK4	55715
chr16	57479162	57481277	2116	108	17.7282	0.498336	12.4894	9.09999e-05	0.0408024	overlapStart	0	ENSG00000125170	DOK4	55715
chr16	57479162	57481277	2116	108	17.7282	0.498336	12.4894	9.09999e-05	0.0408024	overlapStart	0	ENSG00000125170	DOK4	55715
chr16	57479162	57481277	2116	108	17.7282	0.498336	12.4894	9.09999e-05	0.0408024	overlapStart	0	ENSG00000125170	DOK4	55715
chr16	57479162	57481277	2116	108	17.7282	0.498336	12.4894	9.09999e-05	0.0408024	overlapStart	0	ENSG00000125170	DOK4	55715
chr16	57479162	57481277	2116	108	17.7282	0.498336	12.4894	9.09999e-05	0.0408024	overlapStart	0	ENSG00000125170	DOK4	55715
chr16	57479162	57481277	2116	108	17.7282	0.498336	12.4894	9.09999e-05	0.0408024	overlapStart	0	ENSG00000125170	DOK4	55715
chr16	57479162	57481277	2116	108	17.7282	0.498336	12.4894	9.09999e-05	0.0408024	overlapStart	0	ENSG00000125170	DOK4	55715
chr16	57479162	57481277	2116	108	17.7282	0.498336	12.4894	9.09999e-05	0.0408024	overlapStart	0	ENSG00000125170	DOK4	55715
chr16	57479162	57481277	2116	108	17.7282	0.498336	12.4894	9.09999e-05	0.0408024	overlapStart	0	ENSG00000125170	DOK4	55715
chr22	29480508	29481241	734	170	12.3813	0.296444	12.4801	9.09999e-05	0.0408024	upstream	2332	ENSG00000225465	NA	NA
chr22	29480508	29481241	734	170	12.3813	0.296444	12.4801	9.09999e-05	0.0408024	overlapStart	0	ENSG00000282816	NA	NA
chr2	109318001	109318792	792	43	14.1297	0.739532	12.4713	9.09999e-05	0.0408024	upstream	4375	ENSG00000265965	MIR4266	100423027
chr4	80196729	80198431	1703	143	24.1094	-0.433025	-12.4628	9.19999e-05	0.0408024	overlapStart	0	ENSG00000152784	PRDM8	56978
chr7	27102221	27103192	972	85	17.2133	-0.477601	-12.4577	9.19999e-05	0.0408024	overlapStart	0	ENSG00000105996	HOXA2	3199
chr7	27102221	27103192	972	85	17.2133	-0.477601	-12.4577	9.19999e-05	0.0408024	overlapStart	0	ENSG00000105996	HOXA2	3199
chr7	27102221	27103192	972	85	17.2133	-0.477601	-12.4577	9.19999e-05	0.0408024	upstream	4584	ENSG00000253552	HOXA-AS2	285943
chr19	48728900	48729430	531	119	17.742	0.431485	12.4489	9.19999e-05	0.0408024	upstream	3318	ENSG00000105538	RASIP1	54922
chr19	55549814	55550382	569	55	13.5462	0.570548	12.4433	9.29999e-05	0.0408024	upstream	4270	ENSG00000231274	SBK3	100130827
chr2	237410883	237414562	3680	102	33.7733	0.728538	12.4351	9.29999e-05	0.0408024	overlapStart	0	ENSG00000163359	COL6A3	1293
chr2	237410883	237414562	3680	102	33.7733	0.728538	12.4351	9.29999e-05	0.0408024	overlapStart	0	ENSG00000163359	COL6A3	1293
chr2	237410883	237414562	3680	102	33.7733	0.728538	12.4351	9.29999e-05	0.0408024	overlapStart	0	ENSG00000163359	COL6A3	1293
chr2	237410883	237414562	3680	102	33.7733	0.728538	12.4351	9.29999e-05	0.0408024	overlapStart	0	ENSG00000163359	COL6A3	1293
chr2	237410883	237414562	3680	102	33.7733	0.728538	12.4351	9.29999e-05	0.0408024	overlapStart	0	ENSG00000163359	COL6A3	1293
chr2	237410883	237414562	3680	102	33.7733	0.728538	12.4351	9.29999e-05	0.0408024	overlapStart	0	ENSG00000163359	COL6A3	1293
chr2	237410883	237414562	3680	102	33.7733	0.728538	12.4351	9.29999e-05	0.0408024	overlapStart	0	ENSG00000163359	COL6A3	1293
chr3	55483186	55484422	1237	93	26.5412	-0.640188	-12.4224	9.29999e-05	0.0408024	upstream	1792	ENSG00000114251	WNT5A	7474
chr3	55483186	55484422	1237	93	26.5412	-0.640188	-12.4224	9.29999e-05	0.0408024	upstream	3276	ENSG00000244586	NA	NA
chr19	12665265	12665911	647	34	6.84754	-0.650696	-12.4215	9.29999e-05	0.0408024	upstream	888	ENSG00000123154	WDR83	84292
chr19	12665265	12665911	647	34	6.84754	-0.650696	-12.4215	9.29999e-05	0.0408024	upstream	1846	ENSG00000104774	MAN2B1	4125
chr5	135027403	135030580	3178	326	35.5104	-0.260325	-12.4214	9.29999e-05	0.0408024	upstream	2699	ENSG00000224186	C5orf66	100996485
chr19	18432736	18434194	1459	190	20.0121	-0.345744	-12.4208	9.29999e-05	0.0408024	overlapStart	0	ENSG00000130511	SSBP4	170463
chr17	18247112	18247980	869	98	9.28909	0.407623	12.4196	9.29999e-05	0.0408024	upstream	356	ENSG00000177731	FLII	2314
chr17	18247112	18247980	869	98	9.28909	0.407623	12.4196	9.29999e-05	0.0408024	overlapStart	0	ENSG00000177731	FLII	2314
chr17	18247112	18247980	869	98	9.28909	0.407623	12.4196	9.29999e-05	0.0408024	overlapStart	0	ENSG00000177731	FLII	2314
chr3	184337113	184339279	2167	111	20.064	0.514015	12.4178	9.29999e-05	0.0408024	overlapStart	0	ENSG00000175182	FAM131A	131408
chr3	184337113	184339279	2167	111	20.064	0.514015	12.4178	9.29999e-05	0.0408024	overlapStart	0	ENSG00000175182	FAM131A	131408
chr3	184337113	184339279	2167	111	20.064	0.514015	12.4178	9.29999e-05	0.0408024	overlapStart	0	ENSG00000175182	FAM131A	131408
chr3	184337113	184339279	2167	111	20.064	0.514015	12.4178	9.29999e-05	0.0408024	overlapStart	0	ENSG00000175182	FAM131A	131408
chr3	184337113	184339279	2167	111	20.064	0.514015	12.4178	9.29999e-05	0.0408024	overlapStart	0	ENSG00000175182	FAM131A	131408
chr3	184337113	184339279	2167	111	20.064	0.514015	12.4178	9.29999e-05	0.0408024	upstream	1190	ENSG00000175182	FAM131A	131408
chr2	240454213	240455765	1553	72	13.1336	-0.497255	-12.4142	9.29999e-05	0.0408024	overlapStart	0	ENSG00000063660	GPC1	2817
chr2	240454213	240455765	1553	72	13.1336	-0.497255	-12.4142	9.29999e-05	0.0408024	upstream	235	ENSG00000207611	MIR149	406941
chr2	240454213	240455765	1553	72	13.1336	-0.497255	-12.4142	9.29999e-05	0.0408024	upstream	1781	ENSG00000218416	LOC100130449	100130449
chr7	2796217	2796896	680	26	9.2788	1.10462	12.4112	9.29999e-05	0.0408024	upstream	1071	ENSG00000146535	GNA12	2768
chr1	220876425	220878397	1973	128	23.3618	-0.504268	-12.4098	9.29999e-05	0.0408024	upstream	1002	ENSG00000136630	HLX	3142
chr2	240621064	240621763	700	29	7.18421	-0.824391	-12.4073	9.29999e-05	0.0408024	upstream	3481	ENSG00000178623	GPR35	2859
chr12	108631931	108635986	4056	96	19.8132	-0.545073	-12.3967	9.29999e-05	0.0408024	includeFeature	0	ENSG00000284388	MIR4496	100616240
chr12	108631931	108635986	4056	96	19.8132	-0.545073	-12.3967	9.29999e-05	0.0408024	overlapStart	0	ENSG00000257221	NA	NA
chr12	108631931	108635986	4056	96	19.8132	-0.545073	-12.3967	9.29999e-05	0.0408024	overlapStart	0	ENSG00000110876	SELPLG	6404
chr12	108631931	108635986	4056	96	19.8132	-0.545073	-12.3967	9.29999e-05	0.0408024	overlapStart	0	ENSG00000110876	SELPLG	6404
chr11	111976089	111976977	889	34	7.26136	0.772376	12.394	9.29999e-05	0.0408024	overlapStart	0	ENSG00000150764	DIXDC1	85458
chr11	111976089	111976977	889	34	7.26136	0.772376	12.394	9.29999e-05	0.0408024	upstream	331	ENSG00000150764	DIXDC1	85458
chr19	45781304	45783934	2631	95	23.875	0.539821	12.3932	9.29999e-05	0.0408024	overlapStart	0	ENSG00000104936	DMPK	1760
chr19	45781304	45783934	2631	95	23.875	0.539821	12.3932	9.29999e-05	0.0408024	overlapStart	0	ENSG00000104936	DMPK	1760
chr19	45781304	45783934	2631	95	23.875	0.539821	12.3932	9.29999e-05	0.0408024	upstream	556	ENSG00000104936	DMPK	1760
chr19	45781304	45783934	2631	95	23.875	0.539821	12.3932	9.29999e-05	0.0408024	overlapStart	0	ENSG00000104936	DMPK	1760
chr19	45781304	45783934	2631	95	23.875	0.539821	12.3932	9.29999e-05	0.0408024	overlapStart	0	ENSG00000104936	DMPK	1760
chr19	45781304	45783934	2631	95	23.875	0.539821	12.3932	9.29999e-05	0.0408024	overlapStart	0	ENSG00000104936	DMPK	1760
chr19	45781304	45783934	2631	95	23.875	0.539821	12.3932	9.29999e-05	0.0408024	overlapStart	0	ENSG00000104936	DMPK	1760
chr11	69924165	69926945	2781	76	15.9499	-0.547341	-12.3858	9.39999e-05	0.0408024	overlapStart	0	ENSG00000260679	NA	NA
chr11	65639742	65641580	1839	105	28.3772	-0.594649	-12.3847	9.39999e-05	0.0408024	overlapStart	0	ENSG00000213445	SIPA1	6494
chr11	65639742	65641580	1839	105	28.3772	-0.594649	-12.3847	9.39999e-05	0.0408024	overlapStart	0	ENSG00000213445	SIPA1	6494
chr11	65639742	65641580	1839	105	28.3772	-0.594649	-12.3847	9.39999e-05	0.0408024	upstream	537	ENSG00000213445	SIPA1	6494
chr15	80931606	80933484	1879	77	24.8685	0.681522	12.3678	9.49999e-05	0.0408024	overlapStart	0	ENSG00000103888	CEMIP	57214
chr15	80931606	80933484	1879	77	24.8685	0.681522	12.3678	9.49999e-05	0.0408024	upstream	3386	ENSG00000103888	CEMIP	57214
chr14	61322888	61335234	12347	134	17.3001	-0.385906	-12.3626	9.49999e-05	0.0408024	upstream	69	ENSG00000247287	NA	NA
chr14	61322888	61335234	12347	134	17.3001	-0.385906	-12.3626	9.49999e-05	0.0408024	overlapStart	0	ENSG00000027075	PRKCH	5583
chr16	67529535	67530003	469	28	2.13282	0.553249	12.3596	9.59999e-05	0.0408024	overlapStart	0	ENSG00000039523	RIPOR1	79567
chr16	67529535	67530003	469	28	2.13282	0.553249	12.3596	9.59999e-05	0.0408024	overlapStart	0	ENSG00000039523	RIPOR1	79567
chr16	67529535	67530003	469	28	2.13282	0.553249	12.3596	9.59999e-05	0.0408024	upstream	1544	ENSG00000039523	RIPOR1	79567
chr16	67529535	67530003	469	28	2.13282	0.553249	12.3596	9.59999e-05	0.0408024	upstream	859	ENSG00000276075	LOC100505942	100505942
chr4	2931694	2932462	769	62	12.0649	-0.580109	-12.3594	9.59999e-05	0.0408024	upstream	2436	ENSG00000249673	NOP14-AS1	317648
chr4	2931694	2932462	769	62	12.0649	-0.580109	-12.3594	9.59999e-05	0.0408024	overlapStart	0	ENSG00000109736	MFSD10	10227
chr4	2931694	2932462	769	62	12.0649	-0.580109	-12.3594	9.59999e-05	0.0408024	overlapStart	0	ENSG00000109736	MFSD10	10227
chr22	29307418	29308253	836	88	10.104	0.491499	12.3544	9.59999e-05	0.0408024	upstream	2025	ENSG00000185340	GAS2L1	10634
chr7	32762148	32763193	1046	71	14.222	-0.512233	-12.3464	9.59999e-05	0.0408024	upstream	360	ENSG00000229358	DPY19L1P1	100129460
chr21	44913899	44915246	1348	48	15.4622	-0.879326	-12.3393	9.59999e-05	0.0408024	upstream	2438	ENSG00000160255	ITGB2	3689
chr21	44913899	44915246	1348	48	15.4622	-0.879326	-12.3393	9.59999e-05	0.0408024	overlapStart	0	ENSG00000160255	ITGB2	3689
chr14	55240774	55241285	512	61	10.118	0.403453	12.3354	9.59999e-05	0.0408024	overlapStart	0	ENSG00000271180	NA	NA
chr19	18898093	18898819	727	35	7.48936	0.659042	12.3353	9.59999e-05	0.0408024	upstream	1365	ENSG00000223802	GDF1	2657
chr22	24427289	24428322	1034	63	18.5498	-0.748969	-12.3336	9.59999e-05	0.0408024	overlapStart	0	ENSG00000128271	ADORA2A	135
chr22	24427289	24428322	1034	63	18.5498	-0.748969	-12.3336	9.59999e-05	0.0408024	overlapStart	0	ENSG00000128271	ADORA2A	135
chr22	24427289	24428322	1034	63	18.5498	-0.748969	-12.3336	9.59999e-05	0.0408024	overlapStart	0	ENSG00000128271	ADORA2A	135
chr22	24427289	24428322	1034	63	18.5498	-0.748969	-12.3336	9.59999e-05	0.0408024	upstream	3796	ENSG00000128271	ADORA2A	135
chr22	24427289	24428322	1034	63	18.5498	-0.748969	-12.3336	9.59999e-05	0.0408024	upstream	3796	ENSG00000128271	ADORA2A	135
chr22	24427289	24428322	1034	63	18.5498	-0.748969	-12.3336	9.59999e-05	0.0408024	upstream	3796	ENSG00000128271	ADORA2A	135
chr16	28538366	28539688	1323	37	9.3788	0.791683	12.3301	9.59999e-05	0.0408024	overlapStart	0	ENSG00000176046	NUPR1	26471
chr16	28538366	28539688	1323	37	9.3788	0.791683	12.3301	9.59999e-05	0.0408024	overlapStart	0	ENSG00000176046	NUPR1	26471
chr16	28538366	28539688	1323	37	9.3788	0.791683	12.3301	9.59999e-05	0.0408024	overlapStart	0	ENSG00000176046	NUPR1	26471
chr17	82339021	82339746	726	50	16.779	0.776213	12.3234	9.59999e-05	0.0408024	upstream	4946	ENSG00000141574	SECTM1	6398
chr19	48715757	48717229	1473	60	14.6201	0.647105	12.3201	9.69999e-05	0.0408024	overlapStart	0	ENSG00000176909	MAMSTR	284358
chr19	48715757	48717229	1473	60	14.6201	0.647105	12.3201	9.69999e-05	0.0408024	overlapStart	0	ENSG00000176909	MAMSTR	284358
chr19	48715757	48717229	1473	60	14.6201	0.647105	12.3201	9.69999e-05	0.0408024	overlapStart	0	ENSG00000176909	MAMSTR	284358
chr21	45640712	45642223	1512	120	16.846	0.394241	12.3187	9.69999e-05	0.0408024	upstream	1470	ENSG00000183570	PCBP3	54039
chr21	45640712	45642223	1512	120	16.846	0.394241	12.3187	9.69999e-05	0.0408024	upstream	1470	ENSG00000183570	PCBP3	54039
chr8	22227340	22227869	530	38	6.30294	0.84377	12.3184	9.79999e-05	0.0408024	overlapStart	0	ENSG00000168490	PHYHIP	9796
chr9	127776240	127778884	2645	79	21.8226	-0.671522	-12.298	9.99999e-05	0.0408024	upstream	2095	ENSG00000095370	SH2D3C	10044
chr9	127776240	127778884	2645	79	21.8226	-0.671522	-12.298	9.99999e-05	0.0408024	overlapStart	0	ENSG00000095370	SH2D3C	10044
chr9	127776240	127778884	2645	79	21.8226	-0.671522	-12.298	9.99999e-05	0.0408024	overlapStart	0	ENSG00000095370	SH2D3C	10044
chr18	80159532	80160302	771	141	24.0105	-0.458458	-12.2839	9.99999e-05	0.0408024	upstream	1449	ENSG00000278000	NA	NA
chr1	19385842	19386604	763	35	8.06893	0.783128	12.2744	9.99999e-05	0.0408024	upstream	44	ENSG00000077549	CAPZB	832
chr16	67162351	67163485	1135	157	20.5367	-0.344867	-12.2742	9.99999e-05	0.0408024	overlapStart	0	ENSG00000265690	NA	NA
chr16	67162351	67163485	1135	157	20.5367	-0.344867	-12.2742	9.99999e-05	0.0408024	upstream	198	ENSG00000265690	NA	NA
chr16	67162351	67163485	1135	157	20.5367	-0.344867	-12.2742	9.99999e-05	0.0408024	upstream	2052	ENSG00000102871	TRADD	8717
chr4	71230874	71231567	694	27	7.94206	0.715993	12.2729	9.99999e-05	0.0408024	upstream	4461	ENSG00000080493	SLC4A4	8671
chr11	69462200	69463897	1698	62	16.879	0.730574	12.2725	9.99999e-05	0.0408024	upstream	3700	ENSG00000261347	NA	NA
chr20	3093531	3094397	867	34	9.06081	-0.701831	-12.2717	9.99999e-05	0.0408024	overlapStart	0	ENSG00000263905	NA	NA
chr12	6950949	6953298	2350	120	35.8278	-0.599868	-12.2695	9.99999e-05	0.0408024	overlapStart	0	ENSG00000111679	PTPN6	5777
chr12	6950949	6953298	2350	120	35.8278	-0.599868	-12.2695	9.99999e-05	0.0408024	overlapStart	0	ENSG00000111679	PTPN6	5777
chr12	6950949	6953298	2350	120	35.8278	-0.599868	-12.2695	9.99999e-05	0.0408024	overlapStart	0	ENSG00000111679	PTPN6	5777
chr12	6950949	6953298	2350	120	35.8278	-0.599868	-12.2695	9.99999e-05	0.0408024	overlapStart	0	ENSG00000111679	PTPN6	5777
chr12	6950949	6953298	2350	120	35.8278	-0.599868	-12.2695	9.99999e-05	0.0408024	overlapStart	0	ENSG00000111679	PTPN6	5777
chr12	6950949	6953298	2350	120	35.8278	-0.599868	-12.2695	9.99999e-05	0.0408024	overlapStart	0	ENSG00000111679	PTPN6	5777
chr12	6950949	6953298	2350	120	35.8278	-0.599868	-12.2695	9.99999e-05	0.0408024	overlapStart	0	ENSG00000111679	PTPN6	5777
chr12	6950949	6953298	2350	120	35.8278	-0.599868	-12.2695	9.99999e-05	0.0408024	includeFeature	0	ENSG00000111679	PTPN6	5777
chr12	6950949	6953298	2350	120	35.8278	-0.599868	-12.2695	9.99999e-05	0.0408024	overlapStart	0	ENSG00000111679	PTPN6	5777
chr12	6950949	6953298	2350	120	35.8278	-0.599868	-12.2695	9.99999e-05	0.0408024	overlapStart	0	ENSG00000111679	PTPN6	5777
chr12	6950949	6953298	2350	120	35.8278	-0.599868	-12.2695	9.99999e-05	0.0408024	overlapStart	0	ENSG00000111679	PTPN6	5777
chr12	6950949	6953298	2350	120	35.8278	-0.599868	-12.2695	9.99999e-05	0.0408024	overlapStart	0	ENSG00000111679	PTPN6	5777
chr12	6950949	6953298	2350	120	35.8278	-0.599868	-12.2695	9.99999e-05	0.0408024	overlapStart	0	ENSG00000111679	PTPN6	5777
chr12	6950949	6953298	2350	120	35.8278	-0.599868	-12.2695	9.99999e-05	0.0408024	overlapStart	0	ENSG00000111679	PTPN6	5777
chr19	35532712	35533747	1036	83	8.66672	0.347908	12.257	9.99999e-05	0.0408024	overlapStart	0	ENSG00000105679	GAPDHS	26330
chr19	35532712	35533747	1036	83	8.66672	0.347908	12.257	9.99999e-05	0.0408024	overlapStart	0	ENSG00000105679	GAPDHS	26330
chr19	35532712	35533747	1036	83	8.66672	0.347908	12.257	9.99999e-05	0.0408024	upstream	3035	ENSG00000105679	GAPDHS	26330
chr19	35532712	35533747	1036	83	8.66672	0.347908	12.257	9.99999e-05	0.0408024	upstream	4360	ENSG00000189001	SBSN	374897
chr16	27231797	27232522	726	36	9.45134	-0.717315	-12.2548	9.99999e-05	0.0408024	upstream	957	ENSG00000169189	NSMCE1	197370
chr16	29230889	29231523	635	65	14.9983	0.570772	12.2392	9.99999e-05	0.0408024	upstream	4540	ENSG00000273582	NA	NA
chr12	130164097	130166273	2177	86	18.0386	-0.5007	-12.2371	9.99999e-05	0.0408024	upstream	1840	ENSG00000250208	FZD10-DT	440119
chr19	3136078	3137018	941	92	23.6551	-0.561928	-12.2367	9.99999e-05	0.0408024	overlapStart	0	ENSG00000060558	GNA15	2769
chr19	3136078	3137018	941	92	23.6551	-0.561928	-12.2367	9.99999e-05	0.0408024	overlapStart	0	ENSG00000060558	GNA15	2769
chr19	45766567	45767598	1032	85	21.2	0.651595	12.2219	0.000101	0.0408024	upstream	197	ENSG00000267395	DM1-AS	109729182
chr17	49218120	49219296	1177	24	7.80395	-0.797951	-12.2182	0.000101	0.0408024	upstream	266	ENSG00000108798	ABI3	51225
chr11	67408485	67409610	1126	74	17.181	-0.593978	-12.2052	0.000101	0.0408024	overlapStart	0	ENSG00000175463	TBC1D10C	374403
chr11	67408485	67409610	1126	74	17.181	-0.593978	-12.2052	0.000101	0.0408024	upstream	1220	ENSG00000172531	PPP1CA	5499
chr8	739447	740200	754	54	10.1844	0.628262	12.2034	0.000101	0.0408024	upstream	1340	ENSG00000104714	ERICH1	157697
chr5	178994458	178996266	1809	220	14.2886	0.225396	12.1967	0.000101	0.0408024	overlapStart	0	ENSG00000113262	GRM6	2916
chr5	178994458	178996266	1809	220	14.2886	0.225396	12.1967	0.000101	0.0408024	overlapStart	0	ENSG00000113262	GRM6	2916
chr5	178994458	178996266	1809	220	14.2886	0.225396	12.1967	0.000101	0.0408024	includeFeature	0	ENSG00000113262	GRM6	2916
chr16	982933	984351	1419	145	18.1442	0.317767	12.1961	0.000101	0.0408024	upstream	1336	ENSG00000260807	LMF1	64788
chr20	3784755	3786029	1275	134	22.3426	0.463931	12.1585	0.000102	0.0408024	upstream	3306	ENSG00000101222	SPEF1	25876
chr20	3784755	3786029	1275	134	22.3426	0.463931	12.1585	0.000102	0.0408024	upstream	3306	ENSG00000101222	SPEF1	25876
chr20	3784755	3786029	1275	134	22.3426	0.463931	12.1585	0.000102	0.0408024	upstream	3306	ENSG00000101222	SPEF1	25876
chr20	3784755	3786029	1275	134	22.3426	0.463931	12.1585	0.000102	0.0408024	upstream	742	ENSG00000101224	CDC25B	994
chr20	3784755	3786029	1275	134	22.3426	0.463931	12.1585	0.000102	0.0408024	upstream	742	ENSG00000101224	CDC25B	994
chr17	48527513	48532564	5052	178	25.4752	0.378115	12.1527	0.000102	0.0408024	includeFeature	0	ENSG00000120094	HOXB1	3211
chr17	48527513	48532564	5052	178	25.4752	0.378115	12.1527	0.000102	0.0408024	includeFeature	0	ENSG00000120094	HOXB1	3211
chr17	48527513	48532564	5052	178	25.4752	0.378115	12.1527	0.000102	0.0408024	includeFeature	0	ENSG00000120094	HOXB1	3211
chr17	14298263	14298793	531	72	13.2768	0.514451	12.152	0.000102	0.0408024	upstream	2289	ENSG00000125430	HS3ST3B1	9953
chr17	14298263	14298793	531	72	13.2768	0.514451	12.152	0.000102	0.0408024	upstream	2289	ENSG00000125430	HS3ST3B1	9953
chr17	14298263	14298793	531	72	13.2768	0.514451	12.152	0.000102	0.0408024	upstream	662	ENSG00000262786	NA	NA
chr12	14952990	14962386	9397	110	24.3569	-0.575446	-12.146	0.000102	0.0408024	upstream	1838	ENSG00000111348	ARHGDIB	397
chr12	14952990	14962386	9397	110	24.3569	-0.575446	-12.146	0.000102	0.0408024	overlapStart	0	ENSG00000111348	ARHGDIB	397
chr12	14952990	14962386	9397	110	24.3569	-0.575446	-12.146	0.000102	0.0408024	overlapStart	0	ENSG00000111348	ARHGDIB	397
chr12	14952990	14962386	9397	110	24.3569	-0.575446	-12.146	0.000102	0.0408024	overlapStart	0	ENSG00000111348	ARHGDIB	397
chr12	14952990	14962386	9397	110	24.3569	-0.575446	-12.146	0.000102	0.0408024	overlapStart	0	ENSG00000111348	ARHGDIB	397
chr12	14952990	14962386	9397	110	24.3569	-0.575446	-12.146	0.000102	0.0408024	overlapStart	0	ENSG00000111348	ARHGDIB	397
chr14	72714122	72714586	465	30	5.44608	-0.8725	-12.1419	0.000102	0.0408024	overlapStart	0	ENSG00000205683	DPF3	8110
chr2	100142235	100142698	464	22	9.93563	-1.03499	-12.1316	0.000102	0.0408024	overlapStart	0	ENSG00000144218	AFF3	3899
chr2	100142235	100142698	464	22	9.93563	-1.03499	-12.1316	0.000102	0.0408024	overlapStart	0	ENSG00000144218	AFF3	3899
chr2	100142235	100142698	464	22	9.93563	-1.03499	-12.1316	0.000102	0.0408024	overlapStart	0	ENSG00000144218	AFF3	3899
chr3	47009032	47010042	1011	145	12.3757	0.362297	12.1266	0.000102	0.0408024	upstream	781	ENSG00000236409	NRADDP	100129354
chr16	28984561	28985787	1227	67	17.3694	-0.69186	-12.1228	0.000102	0.0408024	overlapStart	0	ENSG00000213658	LAT	27040
chr16	28984561	28985787	1227	67	17.3694	-0.69186	-12.1228	0.000102	0.0408024	overlapStart	0	ENSG00000213658	LAT	27040
chr16	28984561	28985787	1227	67	17.3694	-0.69186	-12.1228	0.000102	0.0408024	overlapStart	0	ENSG00000213658	LAT	27040
chr16	28984561	28985787	1227	67	17.3694	-0.69186	-12.1228	0.000102	0.0408024	overlapStart	0	ENSG00000213658	LAT	27040
chr16	28984561	28985787	1227	67	17.3694	-0.69186	-12.1228	0.000102	0.0408024	overlapStart	0	ENSG00000213658	LAT	27040
chr16	28984561	28985787	1227	67	17.3694	-0.69186	-12.1228	0.000102	0.0408024	overlapStart	0	ENSG00000213658	LAT	27040
chr16	28984561	28985787	1227	67	17.3694	-0.69186	-12.1228	0.000102	0.0408024	overlapStart	0	ENSG00000213658	LAT	27040
chr16	28984561	28985787	1227	67	17.3694	-0.69186	-12.1228	0.000102	0.0408024	overlapStart	0	ENSG00000213658	LAT	27040
chr16	28984561	28985787	1227	67	17.3694	-0.69186	-12.1228	0.000102	0.0408024	overlapStart	0	ENSG00000213658	LAT	27040
chr16	28984561	28985787	1227	67	17.3694	-0.69186	-12.1228	0.000102	0.0408024	overlapStart	0	ENSG00000213658	LAT	27040
chr16	28984561	28985787	1227	67	17.3694	-0.69186	-12.1228	0.000102	0.0408024	overlapStart	0	ENSG00000213658	LAT	27040
chr16	28984561	28985787	1227	67	17.3694	-0.69186	-12.1228	0.000102	0.0408024	overlapStart	0	ENSG00000213658	LAT	27040
chr16	28984561	28985787	1227	67	17.3694	-0.69186	-12.1228	0.000102	0.0408024	upstream	54	ENSG00000213658	LAT	27040
chr16	88983683	88984265	583	50	8.57544	-0.535912	-12.1192	0.000102	0.0408024	overlapStart	0	ENSG00000259989	NA	NA
chr2	238285742	238287168	1427	36	10.8129	0.845291	12.1119	0.000102	0.0408024	upstream	1958	ENSG00000283635	NA	NA
chr7	75966191	75966947	757	30	7.88302	0.685196	12.1102	0.000102	0.0408024	upstream	895	ENSG00000127948	POR	5447
chr9	95055457	95056701	1245	30	8.40881	0.712932	12.1079	0.000102	0.0408024	overlapStart	0	ENSG00000148120	C9orf3	84909
chr16	1530791	1531715	925	86	14.6319	0.435993	12.1067	0.000102	0.0408024	upstream	3766	ENSG00000187535	IFT140	9742
chr16	1530791	1531715	925	86	14.6319	0.435993	12.1067	0.000102	0.0408024	upstream	1857	ENSG00000131634	TMEM204	79652
chr6	170271833	170272415	583	54	16.224	-0.77286	-12.0981	0.000103	0.0408024	upstream	58	ENSG00000227508	NA	NA
chr1	23902434	23903139	706	152	15.0801	0.413394	12.0741	0.000103	0.0408024	overlapStart	0	ENSG00000229106	NA	NA
chr1	23902434	23903139	706	152	15.0801	0.413394	12.0741	0.000103	0.0408024	upstream	3971	ENSG00000232557	NA	NA
chr2	127663601	127664499	899	100	10.4686	-0.39673	-12.0712	0.000103	0.0408024	overlapStart	0	ENSG00000072163	LIMS2	55679
chr2	127663601	127664499	899	100	10.4686	-0.39673	-12.0712	0.000103	0.0408024	overlapStart	0	ENSG00000072163	LIMS2	55679
chr7	194313	195400	1088	69	17.7585	0.625071	12.0634	0.000103	0.0408024	overlapStart	0	ENSG00000177706	FAM20C	56975
chr7	194313	195400	1088	69	17.7585	0.625071	12.0634	0.000103	0.0408024	upstream	224	ENSG00000177706	FAM20C	56975
chr7	194313	195400	1088	69	17.7585	0.625071	12.0634	0.000103	0.0408024	upstream	132	ENSG00000240093	NA	NA
chr7	100605143	100605932	790	99	18.2846	-0.541961	-12.0543	0.000103	0.0408024	overlapStart	0	ENSG00000106333	PCOLCE	5118
chr7	100605143	100605932	790	99	18.2846	-0.541961	-12.0543	0.000103	0.0408024	upstream	216	ENSG00000106333	PCOLCE	5118
chr7	100605143	100605932	790	99	18.2846	-0.541961	-12.0543	0.000103	0.0408024	upstream	936	ENSG00000224729	PCOLCE-AS1	100129845
chr2	109614609	109615106	498	131	7.62255	0.334401	12.0538	0.000103	0.0408024	upstream	402	ENSG00000186522	SEPT10	151011
chr4	212296	213805	1510	155	16.9986	0.397752	12.0395	0.000104	0.0408024	overlapStart	0	ENSG00000198155	ZNF876P	642280
chr4	212296	213805	1510	155	16.9986	0.397752	12.0395	0.000104	0.0408024	upstream	4844	ENSG00000198155	ZNF876P	642280
chr21	45306906	45307747	842	70	14.5537	0.659665	12.0392	0.000104	0.0408024	upstream	1648	ENSG00000184274	NA	NA
chr6	25034652	25036162	1511	32	10.9001	-0.798326	-12.0377	0.000104	0.0408024	upstream	3364	ENSG00000244618	NA	NA
chr5	172766345	172769750	3406	92	31.9161	0.756038	12.0325	0.000104	0.0408024	upstream	3086	ENSG00000213386	NA	NA
chr2	176118142	176121576	3435	100	16.9792	-0.521117	-12.0311	0.000104	0.0408024	upstream	1143	ENSG00000128709	HOXD9	3235
chr3	14431245	14432343	1099	38	9.21857	-0.700302	-12.0264	0.000105	0.0408024	upstream	326	ENSG00000131389	SLC6A6	6533
chr6	41560368	41561199	832	67	16.4905	-0.625761	-12.0154	0.000106	0.0408024	upstream	4549	ENSG00000137166	FOXP4	116113
chr19	42199076	42200050	975	66	23.3311	-0.84156	-12.012	0.000106	0.0408024	upstream	2490	ENSG00000028277	POU2F2	5452
chr7	153886964	153888810	1847	236	12.9252	0.221183	12.0096	0.000106	0.0408024	overlapStart	0	ENSG00000130226	DPP6	1804
chr5	180803844	180804651	808	72	17.1555	-0.604146	-12.0087	0.000106	0.0408024	upstream	362	ENSG00000131446	MGAT1	4245
chr5	180803844	180804651	808	72	17.1555	-0.604146	-12.0087	0.000106	0.0408024	overlapStart	0	ENSG00000131446	MGAT1	4245
chr5	180803844	180804651	808	72	17.1555	-0.604146	-12.0087	0.000106	0.0408024	overlapStart	0	ENSG00000131446	MGAT1	4245
chr17	45248127	45249055	929	71	9.86029	-0.552678	-12.0034	0.000106	0.0408024	overlapStart	0	ENSG00000233483	NA	NA
chr17	45248127	45249055	929	71	9.86029	-0.552678	-12.0034	0.000106	0.0408024	upstream	283	ENSG00000233483	NA	NA
chr17	45248127	45249055	929	71	9.86029	-0.552678	-12.0034	0.000106	0.0408024	overlapStart	0	ENSG00000233483	NA	NA
chr7	1076398	1076969	572	39	10.1323	0.712292	12.0015	0.000107	0.0408024	upstream	3893	ENSG00000226291	NA	NA
chr19	45090784	45091308	525	43	7.14024	0.632561	11.9958	0.000107	0.0408024	upstream	87	ENSG00000104866	PPP1R37	284352
chr19	45090784	45091308	525	43	7.14024	0.632561	11.9958	0.000107	0.0408024	upstream	392	ENSG00000267348	GEMIN7-AS1	105372419
chr12	6772893	6775096	2204	134	23.9974	-0.479616	-11.9817	0.000107	0.0408024	upstream	2353	ENSG00000089692	LAG3	3902
chr1	6500792	6502715	1924	102	21.4228	0.559335	11.9791	0.000107	0.0408024	upstream	3401	ENSG00000171680	PLEKHG5	57449
chr11	7485424	7487261	1838	35	12.1349	0.737899	11.9778	0.000107	0.0408024	overlapStart	0	ENSG00000183801	OLFML1	283298
chr11	7485424	7487261	1838	35	12.1349	0.737899	11.9778	0.000107	0.0408024	overlapStart	0	ENSG00000183801	OLFML1	283298
chr11	7485424	7487261	1838	35	12.1349	0.737899	11.9778	0.000107	0.0408024	overlapStart	0	ENSG00000183801	OLFML1	283298
chr11	7485424	7487261	1838	35	12.1349	0.737899	11.9778	0.000107	0.0408024	overlapStart	0	ENSG00000183801	OLFML1	283298
chr9	127873507	127877092	3586	123	24.8005	0.487738	11.9603	0.000109	0.0408024	upstream	452	ENSG00000106992	AK1	203
chr9	127873507	127877092	3586	123	24.8005	0.487738	11.9603	0.000109	0.0408024	overlapStart	0	ENSG00000106992	AK1	203
chr9	127873507	127877092	3586	123	24.8005	0.487738	11.9603	0.000109	0.0408024	overlapStart	0	ENSG00000106992	AK1	203
chr6	148508049	148509544	1496	30	10.5174	0.731145	11.9579	0.000109	0.0408024	overlapStart	0	ENSG00000111961	SASH1	23328
chr6	148508049	148509544	1496	30	10.5174	0.731145	11.9579	0.000109	0.0408024	overlapStart	0	ENSG00000111961	SASH1	23328
chr6	148508049	148509544	1496	30	10.5174	0.731145	11.9579	0.000109	0.0408024	upstream	3892	ENSG00000111961	SASH1	23328
chr2	118836978	118841943	4966	109	18.2453	-0.424661	-11.9403	0.000109	0.0408024	upstream	1867	ENSG00000258910	LINC01956	107985816
chr14	75429209	75430986	1778	39	11.4383	0.698725	11.9303	0.000109	0.0408024	upstream	1467	ENSG00000259319	LOC101928377	101928377
chr14	75429209	75430986	1778	39	11.4383	0.698725	11.9303	0.000109	0.0408024	upstream	1147	ENSG00000140044	JDP2	122953
chr19	2167148	2167822	675	39	5.6679	0.644978	11.9286	0.000109	0.0408024	upstream	2679	ENSG00000065000	AP3D1	8943
chr19	1876777	1877579	803	104	15.7181	0.453434	11.9251	0.000109	0.0408024	upstream	607	ENSG00000261526	NA	NA
chr6	41548234	41549095	862	69	16.9073	-0.598394	-11.917	0.000109	0.0408024	upstream	685	ENSG00000234753	FOXP4-AS1	101060264
chr6	41548234	41549095	862	69	16.9073	-0.598394	-11.917	0.000109	0.0408024	overlapStart	0	ENSG00000234753	FOXP4-AS1	101060264
chr10	79379451	79383013	3563	136	20.9534	0.391346	11.9127	0.000109	0.0408024	overlapStart	0	ENSG00000235426	NA	NA
chr11	67646522	67649151	2630	106	17.6799	-0.571107	-11.9112	0.000109	0.0408024	overlapStart	0	ENSG00000132744	ACY3	91703
chr9	128098528	128099497	970	51	12.9836	0.697226	11.9108	0.000109	0.0408024	upstream	4070	ENSG00000230536	NA	NA
chr9	128098528	128099497	970	51	12.9836	0.697226	11.9108	0.000109	0.0408024	overlapStart	0	ENSG00000148339	SLC25A25	114789
chr9	128098528	128099497	970	51	12.9836	0.697226	11.9108	0.000109	0.0408024	upstream	1369	ENSG00000148339	SLC25A25	114789
chr22	50089719	50090318	600	103	13.3428	0.323127	11.9056	0.00011	0.0408024	overlapStart	0	ENSG00000073146	MOV10L1	54456
chr22	50089719	50090318	600	103	13.3428	0.323127	11.9056	0.00011	0.0408024	upstream	3816	ENSG00000100427	MLC1	23209
chr22	50089719	50090318	600	103	13.3428	0.323127	11.9056	0.00011	0.0408024	overlapStart	0	ENSG00000073146	MOV10L1	54456
chr22	50089719	50090318	600	103	13.3428	0.323127	11.9056	0.00011	0.0408024	overlapStart	0	ENSG00000073146	MOV10L1	54456
chr22	50089719	50090318	600	103	13.3428	0.323127	11.9056	0.00011	0.0408024	overlapStart	0	ENSG00000073146	MOV10L1	54456
chr22	50089719	50090318	600	103	13.3428	0.323127	11.9056	0.00011	0.0408024	overlapStart	0	ENSG00000073146	MOV10L1	54456
chr22	50089719	50090318	600	103	13.3428	0.323127	11.9056	0.00011	0.0408024	overlapStart	0	ENSG00000073146	MOV10L1	54456
chr22	50089719	50090318	600	103	13.3428	0.323127	11.9056	0.00011	0.0408024	overlapStart	0	ENSG00000073146	MOV10L1	54456
chr22	50089719	50090318	600	103	13.3428	0.323127	11.9056	0.00011	0.0408024	upstream	2426	ENSG00000280395	NA	NA
chr4	13529473	13534176	4704	152	21.3019	-0.370677	-11.898	0.00011	0.0408024	overlapStart	0	ENSG00000281202	LINC01097	285547
chr4	13529473	13534176	4704	152	21.3019	-0.370677	-11.898	0.00011	0.0408024	overlapStart	0	ENSG00000281202	LINC01097	285547
chr17	63696882	63698885	2004	88	16.7779	-0.520622	-11.8914	0.00011	0.0408024	upstream	1961	ENSG00000279369	LOC729683	729683
chr1	182684360	182684943	584	23	4.48978	-0.711018	-11.891	0.00011	0.0408024	overlapStart	0	ENSG00000135824	RGS8	85397
chr11	64339602	64340551	950	32	9.76566	-0.800572	-11.8909	0.00011	0.0408024	overlapStart	0	ENSG00000168071	CCDC88B	283234
chr11	64339602	64340551	950	32	9.76566	-0.800572	-11.8909	0.00011	0.0408024	overlapStart	0	ENSG00000168071	CCDC88B	283234
chr11	64339602	64340551	950	32	9.76566	-0.800572	-11.8909	0.00011	0.0408024	upstream	1054	ENSG00000168071	CCDC88B	283234
chr15	40305989	40308919	2931	85	23.8564	-0.670057	-11.8908	0.00011	0.0408024	overlapStart	0	ENSG00000137841	PLCB2	5330
chr15	40305989	40308919	2931	85	23.8564	-0.670057	-11.8908	0.00011	0.0408024	overlapStart	0	ENSG00000137841	PLCB2	5330
chr15	40305989	40308919	2931	85	23.8564	-0.670057	-11.8908	0.00011	0.0408024	overlapStart	0	ENSG00000137841	PLCB2	5330
chr15	40305989	40308919	2931	85	23.8564	-0.670057	-11.8908	0.00011	0.0408024	overlapStart	0	ENSG00000137841	PLCB2	5330
chr15	40305989	40308919	2931	85	23.8564	-0.670057	-11.8908	0.00011	0.0408024	overlapStart	0	ENSG00000137841	PLCB2	5330
chr15	40305989	40308919	2931	85	23.8564	-0.670057	-11.8908	0.00011	0.0408024	overlapStart	0	ENSG00000137841	PLCB2	5330
chr15	40305989	40308919	2931	85	23.8564	-0.670057	-11.8908	0.00011	0.0408024	upstream	3695	ENSG00000259198	NA	NA
chr16	85082556	85083676	1121	49	11.0936	-0.623186	-11.8871	0.00011	0.0408024	upstream	3237	ENSG00000135709	KIAA0513	9764
chr9	23820833	23821447	615	128	7.48105	0.337953	11.8866	0.00011	0.0408024	overlapStart	0	ENSG00000107105	ELAVL2	1993
chr11	128689180	128690701	1522	120	28.8585	0.555511	11.8815	0.00011	0.0408024	upstream	2257	ENSG00000245008	LOC101929538	101929538
chr11	128689180	128690701	1522	120	28.8585	0.555511	11.8815	0.00011	0.0408024	upstream	2280	ENSG00000151702	FLI1	2313
chr7	151081348	151082120	773	91	12.6288	0.45691	11.8803	0.00011	0.0408024	upstream	481	ENSG00000164896	FASTK	10922
chr7	151081348	151082120	773	91	12.6288	0.45691	11.8803	0.00011	0.0408024	upstream	3710	ENSG00000133612	AGAP3	116988
chr15	76993891	76995695	1805	65	11.7918	-0.554355	-11.8771	0.00011	0.0408024	overlapStart	0	ENSG00000140368	PSTPIP1	9051
chr15	76993891	76995695	1805	65	11.7918	-0.554355	-11.8771	0.00011	0.0408024	overlapStart	0	ENSG00000140368	PSTPIP1	9051
chr15	76993891	76995695	1805	65	11.7918	-0.554355	-11.8771	0.00011	0.0408024	overlapStart	0	ENSG00000140368	PSTPIP1	9051
chr15	76993891	76995695	1805	65	11.7918	-0.554355	-11.8771	0.00011	0.0408024	overlapStart	0	ENSG00000140368	PSTPIP1	9051
chr15	76993891	76995695	1805	65	11.7918	-0.554355	-11.8771	0.00011	0.0408024	overlapStart	0	ENSG00000140368	PSTPIP1	9051
chr15	76993891	76995695	1805	65	11.7918	-0.554355	-11.8771	0.00011	0.0408024	overlapStart	0	ENSG00000140368	PSTPIP1	9051
chr15	76993891	76995695	1805	65	11.7918	-0.554355	-11.8771	0.00011	0.0408024	overlapStart	0	ENSG00000140368	PSTPIP1	9051
chr15	76993891	76995695	1805	65	11.7918	-0.554355	-11.8771	0.00011	0.0408024	overlapStart	0	ENSG00000140368	PSTPIP1	9051
chr15	76993891	76995695	1805	65	11.7918	-0.554355	-11.8771	0.00011	0.0408024	overlapStart	0	ENSG00000140368	PSTPIP1	9051
chr15	76993891	76995695	1805	65	11.7918	-0.554355	-11.8771	0.00011	0.0408024	overlapStart	0	ENSG00000140368	PSTPIP1	9051
chr15	76993891	76995695	1805	65	11.7918	-0.554355	-11.8771	0.00011	0.0408024	overlapStart	0	ENSG00000140368	PSTPIP1	9051
chr2	106342830	106343210	381	50	5.35434	0.449192	11.8707	0.000111	0.0408024	upstream	1355	ENSG00000227513	NA	NA
chr10	118594239	118595765	1527	247	15.894	0.203689	11.8704	0.000111	0.0408024	overlapStart	0	ENSG00000119973	PRLHR	2834
chr10	118594239	118595765	1527	247	15.894	0.203689	11.8704	0.000111	0.0408024	overlapStart	0	ENSG00000119973	PRLHR	2834
chr2	176112493	176115944	3452	120	23.0017	-0.473934	-11.8663	0.000111	0.0408024	upstream	634	ENSG00000128710	HOXD10	3236
chr8	133498208	133500229	2022	62	19.3995	-0.81547	-11.8661	0.000111	0.0408024	overlapStart	0	ENSG00000008513	ST3GAL1	6482
chr8	133498208	133500229	2022	62	19.3995	-0.81547	-11.8661	0.000111	0.0408024	overlapStart	0	ENSG00000008513	ST3GAL1	6482
chr8	133498208	133500229	2022	62	19.3995	-0.81547	-11.8661	0.000111	0.0408024	overlapStart	0	ENSG00000008513	ST3GAL1	6482
chr5	123091412	123095564	4153	185	31.5738	-0.399294	-11.8634	0.000112	0.0408024	upstream	1112	ENSG00000223652	LOC105379152	105379152
chr5	123091412	123095564	4153	185	31.5738	-0.399294	-11.8634	0.000112	0.0408024	upstream	4180	ENSG00000061455	PRDM6	93166
chr19	36150932	36152800	1869	137	37.0325	0.619392	11.8529	0.000112	0.0408024	upstream	2583	ENSG00000270760	NA	NA
chr19	36150932	36152800	1869	137	37.0325	0.619392	11.8529	0.000112	0.0408024	overlapStart	0	ENSG00000161281	COX7A1	1346
chr19	36150932	36152800	1869	137	37.0325	0.619392	11.8529	0.000112	0.0408024	overlapStart	0	ENSG00000161281	COX7A1	1346
chr19	36150932	36152800	1869	137	37.0325	0.619392	11.8529	0.000112	0.0408024	includeFeature	0	ENSG00000161281	COX7A1	1346
chr12	51322923	51324305	1383	67	24.9977	-0.86298	-11.852	0.000112	0.0408024	overlapStart	0	ENSG00000110934	BIN2	51411
chr12	51322923	51324305	1383	67	24.9977	-0.86298	-11.852	0.000112	0.0408024	overlapStart	0	ENSG00000110934	BIN2	51411
chr12	51322923	51324305	1383	67	24.9977	-0.86298	-11.852	0.000112	0.0408024	overlapStart	0	ENSG00000110934	BIN2	51411
chr12	51322923	51324305	1383	67	24.9977	-0.86298	-11.852	0.000112	0.0408024	overlapStart	0	ENSG00000110934	BIN2	51411
chr12	51322923	51324305	1383	67	24.9977	-0.86298	-11.852	0.000112	0.0408024	overlapStart	0	ENSG00000110934	BIN2	51411
chr12	51322923	51324305	1383	67	24.9977	-0.86298	-11.852	0.000112	0.0408024	overlapStart	0	ENSG00000110934	BIN2	51411
chr12	51322923	51324305	1383	67	24.9977	-0.86298	-11.852	0.000112	0.0408024	overlapStart	0	ENSG00000110934	BIN2	51411
chr16	89440334	89441129	796	32	6.02711	-0.690853	-11.8516	0.000112	0.0408024	upstream	2188	ENSG00000252887	NA	NA
chr16	57629288	57630694	1407	63	11.9843	-0.447477	-11.8493	0.000112	0.0408024	overlapStart	0	ENSG00000205336	ADGRG1	9289
chr16	57629288	57630694	1407	63	11.9843	-0.447477	-11.8493	0.000112	0.0408024	upstream	404	ENSG00000205336	ADGRG1	9289
chr1	156291214	156292051	838	66	13.711	0.573642	11.8418	0.000112	0.0408024	overlapStart	0	ENSG00000198715	GLMP	112770
chr1	156291214	156292051	838	66	13.711	0.573642	11.8418	0.000112	0.0408024	overlapStart	0	ENSG00000198715	GLMP	112770
chr19	41871186	41872171	986	37	10.3367	-0.77529	-11.8367	0.000112	0.0408024	upstream	4948	ENSG00000105369	CD79A	973
chr1	54356318	54356975	658	57	14.3107	-0.61659	-11.8345	0.000112	0.0408024	overlapStart	0	ENSG00000157216	SSBP3	23648
chr3	147394818	147396132	1315	72	12.813	-0.496019	-11.8337	0.000112	0.0408024	upstream	930	ENSG00000174963	ZIC4	84107
chr17	78124353	78125580	1228	106	26.1549	-0.512082	-11.8083	0.000113	0.0408024	upstream	2	ENSG00000141524	TMC6	11322
chr11	73342479	73343444	966	143	32.6918	0.489189	11.8073	0.000113	0.0408024	overlapStart	0	ENSG00000110237	ARHGEF17	9828
chr11	73342479	73343444	966	143	32.6918	0.489189	11.8073	0.000113	0.0408024	overlapStart	0	ENSG00000110237	ARHGEF17	9828
chr21	46183036	46183532	497	23	5.1488	0.795825	11.8063	0.000113	0.0408024	upstream	1546	ENSG00000228404	NA	NA
chr11	70825581	70826949	1369	100	11.1323	0.37879	11.7998	0.000114	0.0408024	overlapStart	0	ENSG00000162105	SHANK2	22941
chr3	195147367	195151342	3976	128	26.8021	-0.502674	-11.7961	0.000115	0.0408024	overlapStart	0	ENSG00000230266	XXYLT1-AS2	101410543
chr3	195147367	195151342	3976	128	26.8021	-0.502674	-11.7961	0.000115	0.0408024	overlapStart	0	ENSG00000230266	XXYLT1-AS2	101410543
chr3	195147367	195151342	3976	128	26.8021	-0.502674	-11.7961	0.000115	0.0408024	upstream	363	ENSG00000244314	NA	NA
chr15	75648459	75651752	3294	126	16.5595	0.420942	11.7954	0.000115	0.0408024	overlapStart	0	ENSG00000173548	SNX33	257364
chr15	75648459	75651752	3294	126	16.5595	0.420942	11.7954	0.000115	0.0408024	upstream	207	ENSG00000177971	IMP3	55272
chr15	75648459	75651752	3294	126	16.5595	0.420942	11.7954	0.000115	0.0408024	overlapStart	0	ENSG00000177971	IMP3	55272
chr22	23145626	23145948	323	38	4.14229	0.579091	11.7722	0.000117	0.0408024	upstream	604	ENSG00000100218	RSPH14	27156
chr22	23145626	23145948	323	38	4.14229	0.579091	11.7722	0.000117	0.0408024	upstream	4164	ENSG00000100228	RAB36	9609
chr16	88935886	88936759	874	71	10.4509	-0.470244	-11.7716	0.000117	0.0408024	upstream	3029	ENSG00000205018	LOC100129697	100129697
chr9	126609754	126611042	1289	138	23.1468	-0.42121	-11.7646	0.000117	0.0408024	upstream	3400	ENSG00000136944	LMX1B	4010
chr9	126609754	126611042	1289	138	23.1468	-0.42121	-11.7646	0.000117	0.0408024	upstream	3400	ENSG00000136944	LMX1B	4010
chr9	126609754	126611042	1289	138	23.1468	-0.42121	-11.7646	0.000117	0.0408024	upstream	3400	ENSG00000136944	LMX1B	4010
chr17	82384758	82386846	2089	115	16.1826	0.449927	11.7643	0.000117	0.0408024	upstream	2067	ENSG00000260011	NA	NA
chr12	116598811	116599461	651	48	9.30854	0.723679	11.7614	0.000117	0.0408024	overlapStart	0	ENSG00000258249	NA	NA
chr17	81160123	81160964	842	96	14.3545	-0.391194	-11.7593	0.000117	0.0408024	upstream	4542	ENSG00000225180	PVALEF	388428
chr17	81160123	81160964	842	96	14.3545	-0.391194	-11.7593	0.000117	0.0408024	upstream	4542	ENSG00000225180	PVALEF	388428
chr11	75557732	75559170	1439	36	10.0832	0.682193	11.7585	0.000117	0.0408024	upstream	2885	ENSG00000149257	SERPINH1	871
chr1	10663172	10664074	903	41	10.7574	0.653277	11.7542	0.000117	0.0408024	upstream	1773	ENSG00000130940	CASZ1	54897
chr9	131545142	131545708	567	78	10.4102	0.404526	11.7501	0.000117	0.0408024	overlapStart	0	ENSG00000283526	PRRT1B	642515
chr17	4714466	4715209	744	25	8.79785	-0.698961	-11.7461	0.000117	0.0408024	overlapStart	0	ENSG00000141480	ARRB2	409
chr17	4714466	4715209	744	25	8.79785	-0.698961	-11.7461	0.000117	0.0408024	upstream	379	ENSG00000141480	ARRB2	409
chr9	128635318	128636186	869	38	9.08264	0.729677	11.7458	0.000118	0.0408024	upstream	3632	ENSG00000280758	NA	NA
chr9	128635318	128636186	869	38	9.08264	0.729677	11.7458	0.000118	0.0408024	overlapStart	0	ENSG00000119333	WDR34	89891
chr18	48946492	48948053	1562	28	7.16065	0.680793	11.7391	0.000118	0.0408024	upstream	3684	ENSG00000101665	SMAD7	4092
chr1	16765606	16766254	649	33	7.15038	0.805871	11.7364	0.000118	0.0408024	upstream	1125	ENSG00000186715	MST1L	11223
chr1	16765606	16766254	649	33	7.15038	0.805871	11.7364	0.000118	0.0408024	upstream	1125	ENSG00000186715	MST1L	11223
chr7	2112639	2113332	694	28	4.25352	-0.544529	-11.7318	0.000118	0.0408024	upstream	3037	ENSG00000002822	MAD1L1	8379
chr11	60852397	60852914	518	124	13.0433	0.368749	11.7284	0.000118	0.0408024	upstream	1315	ENSG00000256813	NA	NA
chr17	77440752	77442118	1367	36	11.3532	-0.772799	-11.7278	0.000118	0.0408024	overlapStart	0	ENSG00000200651	NA	NA
chr17	77440752	77442118	1367	36	11.3532	-0.772799	-11.7278	0.000118	0.0408024	upstream	2585	ENSG00000279801	NA	NA
chr19	6772071	6774101	2031	75	15.859	-0.536691	-11.7248	0.000118	0.0408024	overlapStart	0	ENSG00000141968	VAV1	7409
chr19	6772071	6774101	2031	75	15.859	-0.536691	-11.7248	0.000118	0.0408024	overlapStart	0	ENSG00000141968	VAV1	7409
chr19	6772071	6774101	2031	75	15.859	-0.536691	-11.7248	0.000118	0.0408024	overlapStart	0	ENSG00000141968	VAV1	7409
chr19	6772071	6774101	2031	75	15.859	-0.536691	-11.7248	0.000118	0.0408024	upstream	4482	ENSG00000125731	SH2D3A	10045
chr2	118833950	118834789	840	80	12.6657	-0.503126	-11.7207	0.000118	0.0408024	overlapStart	0	ENSG00000258910	LINC01956	107985816
chr17	77477263	77478005	743	36	8.13372	0.587562	11.7034	0.00012	0.0408024	upstream	3904	ENSG00000184640	SEPT9	10801
chr17	77477263	77478005	743	36	8.13372	0.587562	11.7034	0.00012	0.0408024	upstream	4492	ENSG00000267016	NA	NA
chr19	58117914	58118715	802	141	14.3126	0.340278	11.699	0.00012	0.0408024	overlapStart	0	ENSG00000121413	ZSCAN18	65982
chr19	58117914	58118715	802	141	14.3126	0.340278	11.699	0.00012	0.0408024	overlapStart	0	ENSG00000121413	ZSCAN18	65982
chr19	58117914	58118715	802	141	14.3126	0.340278	11.699	0.00012	0.0408024	overlapStart	0	ENSG00000121413	ZSCAN18	65982
chr19	58117914	58118715	802	141	14.3126	0.340278	11.699	0.00012	0.0408024	overlapStart	0	ENSG00000121413	ZSCAN18	65982
chr10	75029810	75030336	527	31	4.42186	0.639422	11.6975	0.000121	0.0408024	upstream	4635	ENSG00000234149	NA	NA
chr11	1852690	1853994	1305	64	20.2179	-0.7717	-11.6875	0.000121	0.0408024	overlapStart	0	ENSG00000130592	LSP1	4046
chr16	84040672	84041416	745	65	10.0826	0.487436	11.6874	0.000121	0.0408024	upstream	638	ENSG00000199350	NA	NA
chr16	84040672	84041416	745	65	10.0826	0.487436	11.6874	0.000121	0.0408024	overlapStart	0	ENSG00000166558	SLC38A8	146167
chr15	101192998	101193604	607	40	12.8658	0.828118	11.6787	0.000122	0.0408024	upstream	3430	ENSG00000131873	CHSY1	22856
chr22	37187693	37188713	1021	34	9.1644	0.718656	11.669	0.000122	0.0408024	upstream	1744	ENSG00000133466	C1QTNF6	114904
chr22	37187693	37188713	1021	34	9.1644	0.718656	11.669	0.000122	0.0408024	overlapStart	0	ENSG00000133466	C1QTNF6	114904
chr22	37187693	37188713	1021	34	9.1644	0.718656	11.669	0.000122	0.0408024	overlapStart	0	ENSG00000133466	C1QTNF6	114904
chr22	37187693	37188713	1021	34	9.1644	0.718656	11.669	0.000122	0.0408024	overlapStart	0	ENSG00000133466	C1QTNF6	114904
chr21	43333516	43334128	613	51	8.39001	0.610027	11.6649	0.000123	0.0408024	upstream	1476	ENSG00000237864	LINC00322	100126693
chr7	2641418	2642357	940	74	14.8198	0.627133	11.6645	0.000124	0.0408024	upstream	3174	ENSG00000136295	TTYH3	80727
chr19	39156342	39157833	1492	77	10.3717	0.435669	11.6552	0.000124	0.0408024	overlapStart	0	ENSG00000130669	PAK4	10298
chr21	44911555	44912533	979	46	13.2217	-0.709774	-11.6514	0.000124	0.0408024	upstream	94	ENSG00000160255	ITGB2	3689
chr8	143975040	143975612	573	62	5.78116	-0.372719	-11.651	0.000124	0.0408024	upstream	1510	ENSG00000178209	PLEC	5339
chr8	143975040	143975612	573	62	5.78116	-0.372719	-11.651	0.000124	0.0408024	overlapStart	0	ENSG00000178209	PLEC	5339
chr8	143975040	143975612	573	62	5.78116	-0.372719	-11.651	0.000124	0.0408024	overlapStart	0	ENSG00000178209	PLEC	5339
chr8	143975040	143975612	573	62	5.78116	-0.372719	-11.651	0.000124	0.0408024	overlapStart	0	ENSG00000178209	PLEC	5339
chr17	50185176	50190877	5702	223	21.151	0.270914	11.6506	0.000124	0.0408024	upstream	3997	ENSG00000188662	NA	NA
chr17	50185176	50190877	5702	223	21.151	0.270914	11.6506	0.000124	0.0408024	includeFeature	0	ENSG00000108821	COL1A1	1277
chr17	50185176	50190877	5702	223	21.151	0.270914	11.6506	0.000124	0.0408024	includeFeature	0	ENSG00000108821	COL1A1	1277
chr17	50185176	50190877	5702	223	21.151	0.270914	11.6506	0.000124	0.0408024	includeFeature	0	ENSG00000108821	COL1A1	1277
chr1	161196935	161199753	2819	90	23.6753	0.673969	11.6487	0.000125	0.0408024	overlapStart	0	ENSG00000158864	NDUFS2	4720
chr1	161196935	161199753	2819	90	23.6753	0.673969	11.6487	0.000125	0.0408024	overlapStart	0	ENSG00000158864	NDUFS2	4720
chr1	161196935	161199753	2819	90	23.6753	0.673969	11.6487	0.000125	0.0408024	overlapStart	0	ENSG00000158864	NDUFS2	4720
chr1	161196935	161199753	2819	90	23.6753	0.673969	11.6487	0.000125	0.0408024	upstream	1183	ENSG00000158859	ADAMTS4	9507
chr1	161196935	161199753	2819	90	23.6753	0.673969	11.6487	0.000125	0.0408024	upstream	2292	ENSG00000158864	NDUFS2	4720
chr1	161196935	161199753	2819	90	23.6753	0.673969	11.6487	0.000125	0.0408024	overlapStart	0	ENSG00000158859	ADAMTS4	9507
chr1	161196935	161199753	2819	90	23.6753	0.673969	11.6487	0.000125	0.0408024	overlapStart	0	ENSG00000158859	ADAMTS4	9507
chr2	233387601	233388903	1303	48	12.4085	0.85261	11.6466	0.000125	0.0408024	overlapStart	0	ENSG00000077044	DGKD	8527
chr1	11787086	11787714	629	38	11.2665	0.694652	11.6373	0.000125	0.0408024	upstream	97	ENSG00000215910	C1orf167	284498
chr20	36861316	36862557	1242	56	14.4208	0.82397	11.6353	0.000125	0.0408024	upstream	1442	ENSG00000149639	SOGA1	140710
chr17	82242177	82243486	1310	112	8.38898	0.282252	11.6298	0.000126	0.0408024	upstream	1283	ENSG00000275888	NA	NA
chr21	44591081	44594108	3028	136	19.9772	0.368075	11.6264	0.000126	0.0408024	includeFeature	0	ENSG00000188155	KRTAP10-6	386674
chr2	23617384	23618119	736	36	9.06885	0.647439	11.6258	0.000127	0.0408024	overlapStart	0	ENSG00000279526	NA	NA
chr12	85277393	85279163	1771	100	14.6352	-0.407765	-11.6246	0.000127	0.0408024	upstream	943	ENSG00000180318	ALX1	8092
chr6	1391744	1396537	4794	306	28.2382	-0.238621	-11.6223	0.000127	0.0408024	upstream	1332	ENSG00000275859	MIR6720	102466720
chr12	25051603	25054946	3344	35	10.9514	-0.727947	-11.6196	0.000128	0.0408024	overlapStart	0	ENSG00000118308	LRMP	4033
chr12	25051603	25054946	3344	35	10.9514	-0.727947	-11.6196	0.000128	0.0408024	overlapStart	0	ENSG00000118308	LRMP	4033
chr12	25051603	25054946	3344	35	10.9514	-0.727947	-11.6196	0.000128	0.0408024	overlapStart	0	ENSG00000118308	LRMP	4033
chr12	25051603	25054946	3344	35	10.9514	-0.727947	-11.6196	0.000128	0.0408024	overlapStart	0	ENSG00000118308	LRMP	4033
chr12	25051603	25054946	3344	35	10.9514	-0.727947	-11.6196	0.000128	0.0408024	overlapStart	0	ENSG00000118308	LRMP	4033
chr12	25051603	25054946	3344	35	10.9514	-0.727947	-11.6196	0.000128	0.0408024	overlapStart	0	ENSG00000118308	LRMP	4033
chr12	25051603	25054946	3344	35	10.9514	-0.727947	-11.6196	0.000128	0.0408024	overlapStart	0	ENSG00000118308	LRMP	4033
chr12	25051603	25054946	3344	35	10.9514	-0.727947	-11.6196	0.000128	0.0408024	overlapStart	0	ENSG00000118308	LRMP	4033
chr12	25051603	25054946	3344	35	10.9514	-0.727947	-11.6196	0.000128	0.0408024	overlapStart	0	ENSG00000118308	LRMP	4033
chr12	25051603	25054946	3344	35	10.9514	-0.727947	-11.6196	0.000128	0.0408024	overlapStart	0	ENSG00000118308	LRMP	4033
chr12	25051603	25054946	3344	35	10.9514	-0.727947	-11.6196	0.000128	0.0408024	overlapStart	0	ENSG00000118308	LRMP	4033
chr12	25051603	25054946	3344	35	10.9514	-0.727947	-11.6196	0.000128	0.0408024	overlapStart	0	ENSG00000118308	LRMP	4033
chr10	102774378	102778137	3760	109	22.027	0.5861	11.6115	0.000128	0.0408024	overlapStart	0	ENSG00000166272	WBP1L	54838
chr16	50273882	50274743	862	49	14.9656	-0.738317	-11.6046	0.000129	0.0408024	overlapStart	0	ENSG00000121281	ADCY7	113
chr16	50273882	50274743	862	49	14.9656	-0.738317	-11.6046	0.000129	0.0408024	overlapStart	0	ENSG00000121281	ADCY7	113
chr16	50273882	50274743	862	49	14.9656	-0.738317	-11.6046	0.000129	0.0408024	upstream	4783	ENSG00000121281	ADCY7	113
chr9	17017930	17018512	583	14	4.85829	0.856462	11.6045	0.000129	0.0408024	upstream	195	ENSG00000237153	NA	NA
chr19	1402209	1402859	651	44	8.08884	-0.597811	-11.6018	0.000129	0.0408024	upstream	4709	ENSG00000071626	DAZAP1	26528
chr19	1402209	1402859	651	44	8.08884	-0.597811	-11.6018	0.000129	0.0408024	upstream	638	ENSG00000130005	GAMT	2593
chr19	1360586	1362068	1483	96	19.8485	0.575125	11.5933	0.000131	0.0408024	overlapStart	0	ENSG00000160953	MUM1	84939
chr19	10553436	10554343	908	37	9.50328	-0.8051	-11.5837	0.000132	0.0408024	upstream	2343	ENSG00000238364	NA	NA
chr19	34837072	34839800	2729	90	10.9702	0.430812	11.5834	0.000132	0.0408024	overlapStart	0	ENSG00000269086	NA	NA
chr19	34837072	34839800	2729	90	10.9702	0.430812	11.5834	0.000132	0.0408024	overlapStart	0	ENSG00000269086	NA	NA
chr19	34837072	34839800	2729	90	10.9702	0.430812	11.5834	0.000132	0.0408024	upstream	4202	ENSG00000267767	LINC01801	400685
chr14	24171354	24172727	1374	144	13.9326	-0.295083	-11.5797	0.000132	0.0408024	overlapStart	0	ENSG00000100918	REC8	9985
chr14	24171354	24172727	1374	144	13.9326	-0.295083	-11.5797	0.000132	0.0408024	overlapStart	0	ENSG00000100918	REC8	9985
chr14	24171354	24172727	1374	144	13.9326	-0.295083	-11.5797	0.000132	0.0408024	overlapStart	0	ENSG00000100918	REC8	9985
chr14	24171354	24172727	1374	144	13.9326	-0.295083	-11.5797	0.000132	0.0408024	overlapStart	0	ENSG00000100918	REC8	9985
chr14	24171354	24172727	1374	144	13.9326	-0.295083	-11.5797	0.000132	0.0408024	overlapStart	0	ENSG00000100918	REC8	9985
chr14	24171354	24172727	1374	144	13.9326	-0.295083	-11.5797	0.000132	0.0408024	overlapStart	0	ENSG00000100918	REC8	9985
chr14	24171354	24172727	1374	144	13.9326	-0.295083	-11.5797	0.000132	0.0408024	upstream	21	ENSG00000100918	REC8	9985
chr22	50546911	50548119	1209	114	24.9444	0.476132	11.5787	0.000132	0.0408024	upstream	4004	ENSG00000272666	NA	NA
chr22	50546911	50548119	1209	114	24.9444	0.476132	11.5787	0.000132	0.0408024	overlapStart	0	ENSG00000130487	KLHDC7B	113730
chr22	44360650	44361340	691	54	11.599	0.579585	11.5767	0.000132	0.0408024	upstream	4210	ENSG00000220702	NA	NA
chr7	27175215	27179605	4391	158	30.2639	0.410224	11.5721	0.000132	0.0408024	upstream	34	ENSG00000078399	HOXA9	3205
chr7	27175215	27179605	4391	158	30.2639	0.410224	11.5721	0.000132	0.0408024	upstream	4912	ENSG00000240990	HOXA11-AS	221883
chr14	106872646	106874461	1816	35	7.49781	-0.767956	-11.5699	0.000133	0.0408024	upstream	4553	ENSG00000275747	NA	NA
chr14	106872646	106874461	1816	35	7.49781	-0.767956	-11.5699	0.000133	0.0408024	includeFeature	0	ENSG00000283906	NA	NA
chr1	154969199	154973248	4050	110	17.8436	0.48018	11.563	0.000134	0.0408024	upstream	305	ENSG00000160691	SHC1	6464
chr1	154969199	154973248	4050	110	17.8436	0.48018	11.563	0.000134	0.0408024	upstream	1404	ENSG00000173207	CKS1B	1163
chr1	154969199	154973248	4050	110	17.8436	0.48018	11.563	0.000134	0.0408024	overlapStart	0	ENSG00000160691	SHC1	6464
chr1	154969199	154973248	4050	110	17.8436	0.48018	11.563	0.000134	0.0408024	overlapStart	0	ENSG00000160691	SHC1	6464
chr1	154969199	154973248	4050	110	17.8436	0.48018	11.563	0.000134	0.0408024	overlapStart	0	ENSG00000160691	SHC1	6464
chr6	31728323	31728953	631	66	9.33511	0.595471	11.5588	0.000135	0.0408024	overlapStart	0	ENSG00000213722	DDAH2	23564
chr8	22588896	22590009	1114	83	25.4151	0.728279	11.5586	0.000135	0.0408024	overlapStart	0	ENSG00000248235	NA	NA
chr8	22588896	22590009	1114	83	25.4151	0.728279	11.5586	0.000135	0.0408024	overlapStart	0	ENSG00000120913	PDLIM2	64236
chr8	22588896	22590009	1114	83	25.4151	0.728279	11.5586	0.000135	0.0408024	overlapStart	0	ENSG00000120913	PDLIM2	64236
chr8	22588896	22590009	1114	83	25.4151	0.728279	11.5586	0.000135	0.0408024	overlapStart	0	ENSG00000248235	NA	NA
chr8	22588896	22590009	1114	83	25.4151	0.728279	11.5586	0.000135	0.0408024	overlapStart	0	ENSG00000248235	NA	NA
chr9	97076486	97079419	2934	261	21.8829	0.228574	11.5582	0.000135	0.0408024	overlapStart	0	ENSG00000228376	GAS2L1P2	340508
chr16	17405062	17406551	1490	50	11.8219	0.578567	11.5516	0.000135	0.0408024	upstream	1560	ENSG00000103489	XYLT1	64131
chr17	48572886	48576872	3987	145	20.9835	0.356869	11.5496	0.000135	0.0408024	overlapStart	0	ENSG00000120093	HOXB3	3213
chr17	48572886	48576872	3987	145	20.9835	0.356869	11.5496	0.000135	0.0408024	overlapStart	0	ENSG00000120093	HOXB3	3213
chr17	48572886	48576872	3987	145	20.9835	0.356869	11.5496	0.000135	0.0408024	includeFeature	0	ENSG00000120093	HOXB3	3213
chr13	46167177	46175577	8401	102	18.3985	-0.49983	-11.5409	0.000136	0.0408024	overlapStart	0	ENSG00000136167	LCP1	3936
chr13	46167177	46175577	8401	102	18.3985	-0.49983	-11.5409	0.000136	0.0408024	includeFeature	0	ENSG00000240767	NA	NA
chr1	2462860	2464116	1257	83	12.9757	0.442954	11.5351	0.000136	0.0408024	upstream	3342	ENSG00000149527	PLCH2	9651
chr2	12732651	12733912	1262	33	6.75141	0.705291	11.5347	0.000136	0.0408024	upstream	3454	ENSG00000264370	MIR3125	100422986
chr17	48629139	48633542	4404	107	17.9152	0.452173	11.5259	0.000136	0.0408024	overlapStart	0	ENSG00000242207	NA	NA
chr17	48629139	48633542	4404	107	17.9152	0.452173	11.5259	0.000136	0.0408024	upstream	2782	ENSG00000170689	HOXB9	3219
chr17	48629139	48633542	4404	107	17.9152	0.452173	11.5259	0.000136	0.0408024	includeFeature	0	ENSG00000210741	MIR196A1	406972
chr16	1770090	1770754	665	84	10.1194	0.436305	11.5256	0.000136	0.0408024	upstream	2452	ENSG00000197774	EME2	197342
chr3	189098996	189100113	1118	46	14.3618	0.784114	11.524	0.000136	0.0408024	upstream	7	ENSG00000188001	TPRG1	285386
chr14	105063870	105066425	2556	111	20.2466	-0.466953	-11.5212	0.000136	0.0408024	overlapStart	0	ENSG00000183484	GPR132	29933
chr14	105063870	105066425	2556	111	20.2466	-0.466953	-11.5212	0.000136	0.0408024	overlapStart	0	ENSG00000183484	GPR132	29933
chr14	105063870	105066425	2556	111	20.2466	-0.466953	-11.5212	0.000136	0.0408024	overlapStart	0	ENSG00000183484	GPR132	29933
chr14	105063870	105066425	2556	111	20.2466	-0.466953	-11.5212	0.000136	0.0408024	overlapStart	0	ENSG00000183484	GPR132	29933
chr20	57618825	57621179	2355	93	17.4413	-0.579924	-11.5208	0.000136	0.0408024	upstream	743	ENSG00000124256	ZBP1	81030
chr20	57618825	57621179	2355	93	17.4413	-0.579924	-11.5208	0.000136	0.0408024	overlapStart	0	ENSG00000124256	ZBP1	81030
chr20	57618825	57621179	2355	93	17.4413	-0.579924	-11.5208	0.000136	0.0408024	overlapStart	0	ENSG00000124256	ZBP1	81030
chr20	57618825	57621179	2355	93	17.4413	-0.579924	-11.5208	0.000136	0.0408024	overlapStart	0	ENSG00000124256	ZBP1	81030
chr20	57618825	57621179	2355	93	17.4413	-0.579924	-11.5208	0.000136	0.0408024	overlapStart	0	ENSG00000124256	ZBP1	81030
chr20	57618825	57621179	2355	93	17.4413	-0.579924	-11.5208	0.000136	0.0408024	overlapStart	0	ENSG00000124256	ZBP1	81030
chr20	57618825	57621179	2355	93	17.4413	-0.579924	-11.5208	0.000136	0.0408024	overlapStart	0	ENSG00000124256	ZBP1	81030
chr20	57618825	57621179	2355	93	17.4413	-0.579924	-11.5208	0.000136	0.0408024	overlapStart	0	ENSG00000124256	ZBP1	81030
chr11	12223951	12225275	1325	31	9.24731	-0.674439	-11.5177	0.000136	0.0408024	overlapStart	0	ENSG00000133816	MICAL2	9645
chr11	12223951	12225275	1325	31	9.24731	-0.674439	-11.5177	0.000136	0.0408024	upstream	309	ENSG00000133816	MICAL2	9645
chr3	49199036	49200169	1134	100	16.5363	0.45716	11.511	0.000136	0.0408024	overlapStart	0	ENSG00000173421	CCDC36	339834
chr3	49199036	49200169	1134	100	16.5363	0.45716	11.511	0.000136	0.0408024	overlapStart	0	ENSG00000173421	CCDC36	339834
chr3	49199036	49200169	1134	100	16.5363	0.45716	11.511	0.000136	0.0408024	overlapStart	0	ENSG00000173421	CCDC36	339834
chr17	31308577	31314924	6348	34	13.2378	-0.847647	-11.5081	0.000136	0.0408024	upstream	3488	ENSG00000196712	NF1	4763
chr17	31308577	31314924	6348	34	13.2378	-0.847647	-11.5081	0.000136	0.0408024	overlapStart	0	ENSG00000185862	EVI2B	2124
chr17	31308577	31314924	6348	34	13.2378	-0.847647	-11.5081	0.000136	0.0408024	overlapStart	0	ENSG00000185862	EVI2B	2124
chr21	34524941	34525484	544	38	11.0082	0.676172	11.5051	0.000136	0.0408024	upstream	303	ENSG00000159200	RCAN1	1827
chr21	34524941	34525484	544	38	11.0082	0.676172	11.5051	0.000136	0.0408024	overlapStart	0	ENSG00000159200	RCAN1	1827
chr2	16105199	16106259	1061	39	10.2717	0.702189	11.5044	0.000136	0.0408024	overlapStart	0	ENSG00000236989	NA	NA
chr2	16105199	16106259	1061	39	10.2717	0.702189	11.5044	0.000136	0.0408024	overlapStart	0	ENSG00000236989	NA	NA
chr13	99973970	99976813	2844	152	19.6587	-0.355715	-11.5043	0.000136	0.0408024	upstream	2060	ENSG00000139800	ZIC5	85416
chr13	99973970	99976813	2844	152	19.6587	-0.355715	-11.5043	0.000136	0.0408024	upstream	4958	ENSG00000043355	ZIC2	7546
chr19	46392304	46393198	895	44	9.81383	0.610931	11.4978	0.000137	0.0408024	upstream	1451	ENSG00000269151	NA	NA
chr17	79918883	79919867	985	64	15.7347	0.6942	11.4961	0.000138	0.0408024	overlapStart	0	ENSG00000262188	LINC01978	101928738
chr17	79918883	79919867	985	64	15.7347	0.6942	11.4961	0.000138	0.0408024	overlapStart	0	ENSG00000262188	LINC01978	101928738
chr17	81646883	81648641	1759	195	17.4422	0.280632	11.4877	0.000139	0.0408024	overlapStart	0	ENSG00000182446	NPLOC4	55666
chr2	66436769	66441941	5173	182	26.0241	-0.365379	-11.4654	0.00014	0.0408024	includeFeature	0	ENSG00000143995	MEIS1	4211
chr2	66436769	66441941	5173	182	26.0241	-0.365379	-11.4654	0.00014	0.0408024	overlapStart	0	ENSG00000143995	MEIS1	4211
chr2	66436769	66441941	5173	182	26.0241	-0.365379	-11.4654	0.00014	0.0408024	upstream	3298	ENSG00000226819	MEIS1-AS3	730198
chr2	66436769	66441941	5173	182	26.0241	-0.365379	-11.4654	0.00014	0.0408024	overlapStart	0	ENSG00000143995	MEIS1	4211
chr2	66436769	66441941	5173	182	26.0241	-0.365379	-11.4654	0.00014	0.0408024	overlapStart	0	ENSG00000143995	MEIS1	4211
chr2	66436769	66441941	5173	182	26.0241	-0.365379	-11.4654	0.00014	0.0408024	overlapStart	0	ENSG00000143995	MEIS1	4211
chr2	66436769	66441941	5173	182	26.0241	-0.365379	-11.4654	0.00014	0.0408024	overlapStart	0	ENSG00000143995	MEIS1	4211
chr2	66436769	66441941	5173	182	26.0241	-0.365379	-11.4654	0.00014	0.0408024	upstream	833	ENSG00000143995	MEIS1	4211
chr2	66436769	66441941	5173	182	26.0241	-0.365379	-11.4654	0.00014	0.0408024	includeFeature	0	ENSG00000230749	MEIS1-AS2	100873998
chr2	66436769	66441941	5173	182	26.0241	-0.365379	-11.4654	0.00014	0.0408024	includeFeature	0	ENSG00000230749	MEIS1-AS2	100873998
chr19	47479829	47480576	748	42	9.03148	0.66252	11.4647	0.000141	0.0408024	upstream	3705	ENSG00000268061	NAPA-AS1	100505681
chr19	47479829	47480576	748	42	9.03148	0.66252	11.4647	0.000141	0.0408024	upstream	3641	ENSG00000118162	KPTN	11133
chr11	76185753	76186405	653	24	5.10219	0.657979	11.4607	0.000141	0.0408024	upstream	4319	ENSG00000254933	NA	NA
chr20	64077046	64077983	938	37	9.81497	-0.71406	-11.459	0.000141	0.0408024	upstream	2189	ENSG00000125510	OPRL1	4987
chr20	64077046	64077983	938	37	9.81497	-0.71406	-11.459	0.000141	0.0408024	upstream	35	ENSG00000274034	MIR6813	102466741
chr8	133190992	133191671	680	36	11.0092	0.721273	11.4589	0.000141	0.0408024	overlapStart	0	ENSG00000104415	WISP1	8840
chr8	133190992	133191671	680	36	11.0092	0.721273	11.4589	0.000141	0.0408024	overlapStart	0	ENSG00000104415	WISP1	8840
chr8	133190992	133191671	680	36	11.0092	0.721273	11.4589	0.000141	0.0408024	overlapStart	0	ENSG00000104415	WISP1	8840
chr8	133190992	133191671	680	36	11.0092	0.721273	11.4589	0.000141	0.0408024	overlapStart	0	ENSG00000104415	WISP1	8840
chr8	133190992	133191671	680	36	11.0092	0.721273	11.4589	0.000141	0.0408024	overlapStart	0	ENSG00000104415	WISP1	8840
chr14	104923781	104927005	3225	102	16.5441	-0.476319	-11.4564	0.000142	0.0408024	overlapStart	0	ENSG00000166428	PLD4	122618
chr14	104923781	104927005	3225	102	16.5441	-0.476319	-11.4564	0.000142	0.0408024	overlapStart	0	ENSG00000166428	PLD4	122618
chr14	104923781	104927005	3225	102	16.5441	-0.476319	-11.4564	0.000142	0.0408024	overlapStart	0	ENSG00000166428	PLD4	122618
chr14	104923781	104927005	3225	102	16.5441	-0.476319	-11.4564	0.000142	0.0408024	overlapStart	0	ENSG00000166428	PLD4	122618
chr14	104923781	104927005	3225	102	16.5441	-0.476319	-11.4564	0.000142	0.0408024	upstream	3615	ENSG00000166428	PLD4	122618
chr1	168728488	168729739	1252	34	7.70113	0.640924	11.4508	0.000143	0.0408024	overlapStart	0	ENSG00000143196	DPT	1805
chr17	740226	740579	354	32	7.02499	-0.736354	-11.4497	0.000143	0.0408024	upstream	1084	ENSG00000167695	FAM57A	79850
chr1	35573822	35574672	851	134	16.8476	0.343241	11.4483	0.000143	0.0408024	upstream	74	ENSG00000239636	LOC105378645	105378645
chr17	40342531	40344833	2303	93	14.7508	0.512788	11.4463	0.000144	0.0408024	upstream	407	ENSG00000131759	RARA	5914
chr17	40342531	40344833	2303	93	14.7508	0.512788	11.4463	0.000144	0.0408024	overlapStart	0	ENSG00000265666	RARA-AS1	101929693
chr15	74172409	74175132	2724	107	23.8215	0.591967	11.446	0.000144	0.0408024	overlapStart	0	ENSG00000129009	ISLR	3671
chr15	74172409	74175132	2724	107	23.8215	0.591967	11.446	0.000144	0.0408024	overlapStart	0	ENSG00000129009	ISLR	3671
chr15	74172409	74175132	2724	107	23.8215	0.591967	11.446	0.000144	0.0408024	overlapStart	0	ENSG00000129009	ISLR	3671
chr15	74172409	74175132	2724	107	23.8215	0.591967	11.446	0.000144	0.0408024	overlapStart	0	ENSG00000129009	ISLR	3671
chr20	57223775	57224903	1129	58	13.668	0.570357	11.4449	0.000145	0.0408024	overlapStart	0	ENSG00000101144	BMP7	655
chr20	57223775	57224903	1129	58	13.668	0.570357	11.4449	0.000145	0.0408024	overlapStart	0	ENSG00000101144	BMP7	655
chr19	55345676	55347133	1458	95	17.1956	0.50593	11.4375	0.000145	0.0408024	overlapStart	0	ENSG00000133247	KMT5C	84787
chr11	62543603	62544348	746	42	7.81572	0.810227	11.4268	0.000145	0.0408024	upstream	1650	ENSG00000257058	NA	NA
chr17	63931563	63932680	1118	54	12.0573	-0.642155	-11.4244	0.000145	0.0408024	overlapStart	0	ENSG00000007312	CD79B	974
chr17	63931563	63932680	1118	54	12.0573	-0.642155	-11.4244	0.000145	0.0408024	overlapStart	0	ENSG00000007312	CD79B	974
chr17	63931563	63932680	1118	54	12.0573	-0.642155	-11.4244	0.000145	0.0408024	upstream	1048	ENSG00000007312	CD79B	974
chr17	63931563	63932680	1118	54	12.0573	-0.642155	-11.4244	0.000145	0.0408024	overlapStart	0	ENSG00000007312	CD79B	974
chr17	63931563	63932680	1118	54	12.0573	-0.642155	-11.4244	0.000145	0.0408024	overlapStart	0	ENSG00000007312	CD79B	974
chr17	63931563	63932680	1118	54	12.0573	-0.642155	-11.4244	0.000145	0.0408024	includeFeature	0	ENSG00000007312	CD79B	974
chr1	27359974	27361065	1092	101	21.5734	-0.553526	-11.4207	0.000145	0.0408024	upstream	2165	ENSG00000142733	MAP3K6	9064
chr19	5926346	5927443	1098	28	8.8283	0.768473	11.4202	0.000145	0.0408024	upstream	580	ENSG00000031823	RANBP3	8498
chr1	108828588	108831935	3348	66	13.7244	0.576918	11.4202	0.000145	0.0408024	overlapStart	0	ENSG00000162641	AKNAD1	254268
chr17	78129549	78131349	1801	50	13.721	-0.755466	-11.4189	0.000145	0.0408024	overlapStart	0	ENSG00000167895	TMC8	147138
chr17	78129549	78131349	1801	50	13.721	-0.755466	-11.4189	0.000145	0.0408024	overlapStart	0	ENSG00000167895	TMC8	147138
chr17	78129549	78131349	1801	50	13.721	-0.755466	-11.4189	0.000145	0.0408024	overlapStart	0	ENSG00000167895	TMC8	147138
chr17	78129549	78131349	1801	50	13.721	-0.755466	-11.4189	0.000145	0.0408024	overlapStart	0	ENSG00000167895	TMC8	147138
chr17	78129549	78131349	1801	50	13.721	-0.755466	-11.4189	0.000145	0.0408024	upstream	3518	ENSG00000167895	TMC8	147138
chr17	78129549	78131349	1801	50	13.721	-0.755466	-11.4189	0.000145	0.0408024	upstream	3518	ENSG00000167895	TMC8	147138
chr17	78129549	78131349	1801	50	13.721	-0.755466	-11.4189	0.000145	0.0408024	upstream	766	ENSG00000141524	TMC6	11322
chr17	78129549	78131349	1801	50	13.721	-0.755466	-11.4189	0.000145	0.0408024	overlapStart	0	ENSG00000141524	TMC6	11322
chr16	75245273	75245876	604	29	7.55373	0.74686	11.4172	0.000145	0.0408024	upstream	2570	ENSG00000050820	BCAR1	9564
chr5	139677154	139679327	2174	79	15.243	0.501657	11.4043	0.000146	0.0408024	upstream	355	ENSG00000171604	CXXC5	51523
chr2	240622722	240623674	953	87	16.0468	-0.506889	-11.3938	0.000148	0.0408024	upstream	1570	ENSG00000178623	GPR35	2859
chr1	1033320	1034388	1069	180	13.7516	-0.305037	-11.3922	0.000148	0.0408024	overlapStart	0	ENSG00000188157	AGRN	375790
chr1	1033320	1034388	1069	180	13.7516	-0.305037	-11.3922	0.000148	0.0408024	upstream	478	ENSG00000188157	AGRN	375790
chr17	45408823	45411051	2229	59	14.4831	-0.632201	-11.39	0.000148	0.0408024	overlapStart	0	ENSG00000159314	ARHGAP27	201176
chr17	45408823	45411051	2229	59	14.4831	-0.632201	-11.39	0.000148	0.0408024	upstream	2888	ENSG00000159314	ARHGAP27	201176
chr17	45408823	45411051	2229	59	14.4831	-0.632201	-11.39	0.000148	0.0408024	overlapStart	0	ENSG00000159314	ARHGAP27	201176
chr17	45408823	45411051	2229	59	14.4831	-0.632201	-11.39	0.000148	0.0408024	overlapStart	0	ENSG00000159314	ARHGAP27	201176
chr17	45408823	45411051	2229	59	14.4831	-0.632201	-11.39	0.000148	0.0408024	overlapStart	0	ENSG00000159314	ARHGAP27	201176
chr22	23696088	23697039	952	31	7.31431	-0.71333	-11.3878	0.000149	0.0408024	overlapStart	0	ENSG00000159496	RGL4	266747
chr22	23696088	23697039	952	31	7.31431	-0.71333	-11.3878	0.000149	0.0408024	upstream	2902	ENSG00000272578	NA	NA
chr22	23696088	23697039	952	31	7.31431	-0.71333	-11.3878	0.000149	0.0408024	upstream	1030	ENSG00000159496	RGL4	266747
chr1	156102373	156105679	3307	87	13.1848	0.57146	11.3846	0.00015	0.0408024	upstream	978	ENSG00000160789	LMNA	4000
chr21	44368949	44370519	1571	117	22.325	0.459106	11.3795	0.00015	0.0408024	overlapStart	0	ENSG00000142185	TRPM2	7226
chr12	19412885	19413242	358	41	6.86388	0.498711	11.3784	0.00015	0.0408024	overlapStart	0	ENSG00000255909	NA	NA
chr9	127878022	127878978	957	36	5.5215	0.676801	11.376	0.00015	0.0408024	upstream	278	ENSG00000106992	AK1	203
chr5	135035820	135038845	3026	96	18.4606	-0.436474	-11.3747	0.000151	0.0408024	upstream	1006	ENSG00000069011	PITX1	5307
chr12	6226111	6227302	1192	39	7.65686	0.644799	11.3665	0.000151	0.0408024	overlapStart	0	ENSG00000010278	CD9	928
chr12	6226111	6227302	1192	39	7.65686	0.644799	11.3665	0.000151	0.0408024	upstream	4883	ENSG00000010278	CD9	928
chr19	13010888	13012314	1427	150	18.7662	-0.302966	-11.3627	0.000151	0.0408024	overlapStart	0	ENSG00000008441	NFIX	4784
chr19	13010888	13012314	1427	150	18.7662	-0.302966	-11.3627	0.000151	0.0408024	overlapStart	0	ENSG00000008441	NFIX	4784
chr14	104968721	104970637	1917	81	15.8801	0.472043	11.3556	0.000151	0.0408024	overlapStart	0	ENSG00000185567	AHNAK2	113146
chr17	76529005	76530671	1667	82	21.1993	0.685485	11.3478	0.000151	0.0408024	upstream	11	ENSG00000161544	CYGB	114757
chr11	78168804	78169587	784	35	9.08615	0.741085	11.3471	0.000151	0.0408024	upstream	4187	ENSG00000246174	KCTD21-AS1	100289388
chr14	104680444	104682746	2303	100	19.2472	0.502506	11.3468	0.000151	0.0408024	overlapStart	0	ENSG00000256050	NA	NA
chr14	104680444	104682746	2303	100	19.2472	0.502506	11.3468	0.000151	0.0408024	upstream	2694	ENSG00000265291	MIR4710	100616300
chr22	42344450	42345294	845	68	13.3013	0.52847	11.3447	0.000151	0.0408024	upstream	833	ENSG00000100207	TCF20	6942
chr2	68774377	68776051	1675	74	18.2239	-0.573262	-11.3398	0.000151	0.0408024	overlapStart	0	ENSG00000163219	ARHGAP25	9938
chr2	68774377	68776051	1675	74	18.2239	-0.573262	-11.3398	0.000151	0.0408024	overlapStart	0	ENSG00000163219	ARHGAP25	9938
chr2	68774377	68776051	1675	74	18.2239	-0.573262	-11.3398	0.000151	0.0408024	overlapStart	0	ENSG00000163219	ARHGAP25	9938
chr2	68774377	68776051	1675	74	18.2239	-0.573262	-11.3398	0.000151	0.0408024	overlapStart	0	ENSG00000163219	ARHGAP25	9938
chr19	55251330	55251959	630	39	8.8535	-0.58547	-11.3317	0.000151	0.0408024	upstream	3957	ENSG00000105063	PPP6R1	22870
chr10	133166779	133167495	717	98	10.2879	0.399706	11.3312	0.000151	0.0408024	overlapStart	0	ENSG00000171798	KNDC1	85442
chr8	27377636	27380941	3306	54	10.5418	-0.604791	-11.3288	0.000151	0.0408024	overlapStart	0	ENSG00000120899	PTK2B	2185
chr8	27377636	27380941	3306	54	10.5418	-0.604791	-11.3288	0.000151	0.0408024	overlapStart	0	ENSG00000120899	PTK2B	2185
chr16	3012055	3014290	2236	165	23.4925	0.360225	11.3278	0.000151	0.0408024	overlapStart	0	ENSG00000213937	CLDN9	9080
chr16	3012055	3014290	2236	165	23.4925	0.360225	11.3278	0.000151	0.0408024	upstream	4154	ENSG00000006327	TNFRSF12A	51330
chr9	122225423	122227817	2395	284	33.1001	0.247903	11.3272	0.000151	0.0408024	upstream	3682	ENSG00000106852	LHX6	26468
chr9	122225423	122227817	2395	284	33.1001	0.247903	11.3272	0.000151	0.0408024	overlapStart	0	ENSG00000106852	LHX6	26468
chr9	122225423	122227817	2395	284	33.1001	0.247903	11.3272	0.000151	0.0408024	overlapStart	0	ENSG00000106852	LHX6	26468
chr9	122225423	122227817	2395	284	33.1001	0.247903	11.3272	0.000151	0.0408024	overlapStart	0	ENSG00000106852	LHX6	26468
chr9	122225423	122227817	2395	284	33.1001	0.247903	11.3272	0.000151	0.0408024	overlapStart	0	ENSG00000106852	LHX6	26468
chr19	38617139	38618033	895	31	7.02116	-0.677875	-11.3272	0.000151	0.0408024	upstream	1048	ENSG00000178982	EIF3K	27335
chr19	38617139	38618033	895	31	7.02116	-0.677875	-11.3272	0.000151	0.0408024	overlapStart	0	ENSG00000104814	MAP4K1	11184
chr19	38617139	38618033	895	31	7.02116	-0.677875	-11.3272	0.000151	0.0408024	overlapStart	0	ENSG00000104814	MAP4K1	11184
chr19	38617139	38618033	895	31	7.02116	-0.677875	-11.3272	0.000151	0.0408024	overlapStart	0	ENSG00000104814	MAP4K1	11184
chr19	38617139	38618033	895	31	7.02116	-0.677875	-11.3272	0.000151	0.0408024	upstream	2265	ENSG00000104814	MAP4K1	11184
chr19	38617139	38618033	895	31	7.02116	-0.677875	-11.3272	0.000151	0.0408024	overlapStart	0	ENSG00000104814	MAP4K1	11184
chr19	38617139	38618033	895	31	7.02116	-0.677875	-11.3272	0.000151	0.0408024	overlapStart	0	ENSG00000104814	MAP4K1	11184
chr11	111910997	111913847	2851	116	15.0972	0.358346	11.3236	0.000151	0.0408024	overlapStart	0	ENSG00000170276	HSPB2	3316
chr11	111910997	111913847	2851	116	15.0972	0.358346	11.3236	0.000151	0.0408024	overlapStart	0	ENSG00000254445	HSPB2-C11orf52	100528019
chr11	111910997	111913847	2851	116	15.0972	0.358346	11.3236	0.000151	0.0408024	overlapStart	0	ENSG00000254445	HSPB2-C11orf52	100528019
chr11	111910997	111913847	2851	116	15.0972	0.358346	11.3236	0.000151	0.0408024	upstream	103	ENSG00000109846	CRYAB	1410
chr11	111910997	111913847	2851	116	15.0972	0.358346	11.3236	0.000151	0.0408024	overlapStart	0	ENSG00000109846	CRYAB	1410
chr11	111910997	111913847	2851	116	15.0972	0.358346	11.3236	0.000151	0.0408024	overlapStart	0	ENSG00000109846	CRYAB	1410
chr11	111910997	111913847	2851	116	15.0972	0.358346	11.3236	0.000151	0.0408024	overlapStart	0	ENSG00000109846	CRYAB	1410
chr11	111910997	111913847	2851	116	15.0972	0.358346	11.3236	0.000151	0.0408024	overlapStart	0	ENSG00000109846	CRYAB	1410
chr11	111910997	111913847	2851	116	15.0972	0.358346	11.3236	0.000151	0.0408024	overlapStart	0	ENSG00000109846	CRYAB	1410
chr11	111910997	111913847	2851	116	15.0972	0.358346	11.3236	0.000151	0.0408024	overlapStart	0	ENSG00000109846	CRYAB	1410
chr11	111910997	111913847	2851	116	15.0972	0.358346	11.3236	0.000151	0.0408024	overlapStart	0	ENSG00000109846	CRYAB	1410
chr11	111910997	111913847	2851	116	15.0972	0.358346	11.3236	0.000151	0.0408024	overlapStart	0	ENSG00000109846	CRYAB	1410
chr11	111910997	111913847	2851	116	15.0972	0.358346	11.3236	0.000151	0.0408024	overlapStart	0	ENSG00000109846	CRYAB	1410
chr11	111910997	111913847	2851	116	15.0972	0.358346	11.3236	0.000151	0.0408024	upstream	4184	ENSG00000149300	C11orf52	91894
chr9	91162117	91164846	2730	108	14.9165	-0.42644	-11.3219	0.000151	0.0408024	includeFeature	0	ENSG00000235641	NA	NA
chr9	91162117	91164846	2730	108	14.9165	-0.42644	-11.3219	0.000151	0.0408024	overlapStart	0	ENSG00000237422	NA	NA
chr19	19514075	19514864	790	145	18.8573	0.369898	11.3195	0.000152	0.0408024	upstream	871	ENSG00000186010	NDUFA13	51079
chr14	105483000	105485099	2100	81	12.6454	0.485636	11.297	0.000154	0.0408024	upstream	1217	ENSG00000213145	CRIP1	1396
chr14	105483000	105485099	2100	81	12.6454	0.485636	11.297	0.000154	0.0408024	upstream	1217	ENSG00000213145	CRIP1	1396
chr11	2300054	2302785	2732	112	23.658	-0.571765	-11.2965	0.000154	0.0408024	overlapStart	0	ENSG00000064201	TSPAN32	10077
chr11	2300054	2302785	2732	112	23.658	-0.571765	-11.2965	0.000154	0.0408024	overlapStart	0	ENSG00000064201	TSPAN32	10077
chr11	2300054	2302785	2732	112	23.658	-0.571765	-11.2965	0.000154	0.0408024	overlapStart	0	ENSG00000064201	TSPAN32	10077
chr11	2300054	2302785	2732	112	23.658	-0.571765	-11.2965	0.000154	0.0408024	overlapStart	0	ENSG00000064201	TSPAN32	10077
chr11	2300054	2302785	2732	112	23.658	-0.571765	-11.2965	0.000154	0.0408024	overlapStart	0	ENSG00000064201	TSPAN32	10077
chr11	2300054	2302785	2732	112	23.658	-0.571765	-11.2965	0.000154	0.0408024	overlapStart	0	ENSG00000064201	TSPAN32	10077
chr11	2300054	2302785	2732	112	23.658	-0.571765	-11.2965	0.000154	0.0408024	overlapStart	0	ENSG00000064201	TSPAN32	10077
chr11	2300054	2302785	2732	112	23.658	-0.571765	-11.2965	0.000154	0.0408024	overlapStart	0	ENSG00000064201	TSPAN32	10077
chr11	2300054	2302785	2732	112	23.658	-0.571765	-11.2965	0.000154	0.0408024	overlapStart	0	ENSG00000064201	TSPAN32	10077
chr11	2300054	2302785	2732	112	23.658	-0.571765	-11.2965	0.000154	0.0408024	overlapStart	0	ENSG00000064201	TSPAN32	10077
chr11	2300054	2302785	2732	112	23.658	-0.571765	-11.2965	0.000154	0.0408024	overlapStart	0	ENSG00000064201	TSPAN32	10077
chr11	2300054	2302785	2732	112	23.658	-0.571765	-11.2965	0.000154	0.0408024	overlapStart	0	ENSG00000064201	TSPAN32	10077
chr11	2300054	2302785	2732	112	23.658	-0.571765	-11.2965	0.000154	0.0408024	overlapStart	0	ENSG00000064201	TSPAN32	10077
chr11	2300054	2302785	2732	112	23.658	-0.571765	-11.2965	0.000154	0.0408024	overlapStart	0	ENSG00000064201	TSPAN32	10077
chr11	2300054	2302785	2732	112	23.658	-0.571765	-11.2965	0.000154	0.0408024	upstream	82	ENSG00000064201	TSPAN32	10077
chr11	2300054	2302785	2732	112	23.658	-0.571765	-11.2965	0.000154	0.0408024	overlapStart	0	ENSG00000110665	C11orf21	29125
chr11	2300054	2302785	2732	112	23.658	-0.571765	-11.2965	0.000154	0.0408024	overlapStart	0	ENSG00000110665	C11orf21	29125
chr11	2300054	2302785	2732	112	23.658	-0.571765	-11.2965	0.000154	0.0408024	overlapStart	0	ENSG00000110665	C11orf21	29125
chr7	1819341	1820297	957	51	14.8385	-0.883903	-11.2952	0.000154	0.0408024	upstream	1841	ENSG00000002822	MAD1L1	8379
chr7	128939459	128941328	1870	75	16.8693	-0.554366	-11.2936	0.000154	0.0408024	overlapStart	0	ENSG00000128604	IRF5	3663
chr7	128939459	128941328	1870	75	16.8693	-0.554366	-11.2936	0.000154	0.0408024	overlapStart	0	ENSG00000128604	IRF5	3663
chr7	128939459	128941328	1870	75	16.8693	-0.554366	-11.2936	0.000154	0.0408024	overlapStart	0	ENSG00000128604	IRF5	3663
chr7	128939459	128941328	1870	75	16.8693	-0.554366	-11.2936	0.000154	0.0408024	overlapStart	0	ENSG00000128604	IRF5	3663
chr19	3024510	3025535	1026	55	15.3608	-0.75929	-11.292	0.000154	0.0408024	overlapStart	0	ENSG00000065717	TLE2	7089
chr19	3024510	3025535	1026	55	15.3608	-0.75929	-11.292	0.000154	0.0408024	upstream	3920	ENSG00000065717	TLE2	7089
chr19	3024510	3025535	1026	55	15.3608	-0.75929	-11.292	0.000154	0.0408024	overlapStart	0	ENSG00000065717	TLE2	7089
chr20	40691365	40693367	2003	152	20.2618	-0.324394	-11.2888	0.000154	0.0408024	upstream	2124	ENSG00000204103	MAFB	9935
chr1	160704398	160713318	8921	87	18.0317	-0.569835	-11.2859	0.000155	0.0408024	overlapStart	0	ENSG00000117091	CD48	962
chr1	160704398	160713318	8921	87	18.0317	-0.569835	-11.2859	0.000155	0.0408024	overlapStart	0	ENSG00000117091	CD48	962
chr1	160704398	160713318	8921	87	18.0317	-0.569835	-11.2859	0.000155	0.0408024	overlapStart	0	ENSG00000117091	CD48	962
chr12	124379834	124380751	918	59	9.51121	0.618372	11.2831	0.000155	0.0408024	upstream	2629	ENSG00000255965	NA	NA
chr8	143977750	143979134	1385	118	31.5379	-0.591681	-11.2808	0.000155	0.0408024	upstream	1015	ENSG00000178209	PLEC	5339
chr9	134365900	134367203	1304	77	9.75746	0.464317	11.2804	0.000155	0.0408024	upstream	4767	ENSG00000186350	RXRA	6256
chr5	179529829	179530490	662	65	7.11358	-0.457429	-11.2796	0.000155	0.0408024	upstream	2315	ENSG00000253520	NA	NA
chr18	79863570	79864241	672	224	19.7001	0.237772	11.2738	0.000155	0.0408024	overlapStart	0	ENSG00000178342	KCNG2	26251
chr2	239308521	239309361	841	60	18.5227	0.764235	11.272	0.000155	0.0408024	overlapStart	0	ENSG00000068024	HDAC4	9759
chr19	46490755	46492874	2120	64	12.3303	-0.528074	-11.2711	0.000155	0.0408024	upstream	1633	ENSG00000204850	NA	NA
chr19	46490755	46492874	2120	64	12.3303	-0.528074	-11.2711	0.000155	0.0408024	upstream	634	ENSG00000230510	PPP5D1	100506012
chr16	767366	770541	3176	145	16.0298	0.302875	11.2655	0.000155	0.0408024	includeFeature	0	ENSG00000207579	MIR662	724032
chr16	767366	770541	3176	145	16.0298	0.302875	11.2655	0.000155	0.0408024	includeFeature	0	ENSG00000279136	NA	NA
chr7	50305276	50312367	7092	97	17.1082	-0.511433	-11.2607	0.000155	0.0408024	overlapStart	0	ENSG00000185811	IKZF1	10320
chr7	50305276	50312367	7092	97	17.1082	-0.511433	-11.2607	0.000155	0.0408024	overlapStart	0	ENSG00000185811	IKZF1	10320
chr7	50305276	50312367	7092	97	17.1082	-0.511433	-11.2607	0.000155	0.0408024	overlapStart	0	ENSG00000185811	IKZF1	10320
chr7	50305276	50312367	7092	97	17.1082	-0.511433	-11.2607	0.000155	0.0408024	overlapStart	0	ENSG00000185811	IKZF1	10320
chr11	117814784	117815657	874	35	7.44285	-0.722854	-11.2597	0.000155	0.0408024	upstream	2785	ENSG00000254844	NA	NA
chr17	75876737	75877169	433	26	2.38283	0.648982	11.2593	0.000155	0.0408024	upstream	342	ENSG00000132481	TRIM47	91107
chr11	413722	415941	2220	57	12.8536	-0.544174	-11.2577	0.000155	0.0408024	upstream	3705	ENSG00000185187	SIGIRR	59307
chr11	413722	415941	2220	57	12.8536	-0.544174	-11.2577	0.000155	0.0408024	overlapStart	0	ENSG00000185187	SIGIRR	59307
chr11	413722	415941	2220	57	12.8536	-0.544174	-11.2577	0.000155	0.0408024	overlapStart	0	ENSG00000185187	SIGIRR	59307
chr11	413722	415941	2220	57	12.8536	-0.544174	-11.2577	0.000155	0.0408024	overlapStart	0	ENSG00000185187	SIGIRR	59307
chr11	413722	415941	2220	57	12.8536	-0.544174	-11.2577	0.000155	0.0408024	overlapStart	0	ENSG00000185187	SIGIRR	59307
chr11	413722	415941	2220	57	12.8536	-0.544174	-11.2577	0.000155	0.0408024	overlapStart	0	ENSG00000185187	SIGIRR	59307
chr11	413722	415941	2220	57	12.8536	-0.544174	-11.2577	0.000155	0.0408024	overlapStart	0	ENSG00000185187	SIGIRR	59307
chr11	413722	415941	2220	57	12.8536	-0.544174	-11.2577	0.000155	0.0408024	overlapStart	0	ENSG00000185187	SIGIRR	59307
chr11	413722	415941	2220	57	12.8536	-0.544174	-11.2577	0.000155	0.0408024	overlapStart	0	ENSG00000185187	SIGIRR	59307
chr11	413722	415941	2220	57	12.8536	-0.544174	-11.2577	0.000155	0.0408024	overlapStart	0	ENSG00000185187	SIGIRR	59307
chr11	413722	415941	2220	57	12.8536	-0.544174	-11.2577	0.000155	0.0408024	overlapStart	0	ENSG00000185187	SIGIRR	59307
chr11	413722	415941	2220	57	12.8536	-0.544174	-11.2577	0.000155	0.0408024	overlapStart	0	ENSG00000185187	SIGIRR	59307
chr22	17845761	17846913	1153	30	9.42767	0.764352	11.2549	0.000155	0.0408024	upstream	3278	ENSG00000243156	MICAL3	57553
chr17	38464122	38465847	1726	83	22.2251	0.6115	11.2528	0.000156	0.0408024	upstream	3732	ENSG00000275832	ARHGAP23	57636
chr7	867020	867860	841	53	14.1437	0.570985	11.2521	0.000156	0.0408024	upstream	613	ENSG00000164828	SUN1	23353
chr11	3626308	3626952	645	35	7.34859	-0.532665	-11.2345	0.000156	0.0408024	overlapStart	0	ENSG00000182048	TRPC2	7221
chr15	60389820	60396892	7073	91	20.6711	0.565698	11.2319	0.000156	0.0408024	includeFeature	0	ENSG00000240163	NA	NA
chr15	60389820	60396892	7073	91	20.6711	0.565698	11.2319	0.000156	0.0408024	upstream	2722	ENSG00000182718	ANXA2	302
chr15	60389820	60396892	7073	91	20.6711	0.565698	11.2319	0.000156	0.0408024	overlapStart	0	ENSG00000182718	ANXA2	302
chr15	60389820	60396892	7073	91	20.6711	0.565698	11.2319	0.000156	0.0408024	overlapStart	0	ENSG00000182718	ANXA2	302
chr15	60389820	60396892	7073	91	20.6711	0.565698	11.2319	0.000156	0.0408024	overlapStart	0	ENSG00000182718	ANXA2	302
chr19	3149783	3150738	956	53	11.3624	0.597571	11.2287	0.000156	0.0408024	overlapStart	0	ENSG00000060558	GNA15	2769
chr11	85685442	85686316	875	33	11.2876	0.729558	11.2279	0.000156	0.0408024	upstream	2533	ENSG00000137504	CREBZF	58487
chr11	85685442	85686316	875	33	11.2876	0.729558	11.2279	0.000156	0.0408024	overlapStart	0	ENSG00000179071	CCDC89	220388
chr18	10726250	10726934	685	106	17.6106	-0.423789	-11.2225	0.000156	0.0408024	overlapStart	0	ENSG00000264714	NA	NA
chr19	44757358	44758519	1162	132	39.8165	0.529142	11.2198	0.000156	0.0408024	overlapStart	0	ENSG00000069399	BCL3	602
chr19	44757358	44758519	1162	132	39.8165	0.529142	11.2198	0.000156	0.0408024	overlapStart	0	ENSG00000069399	BCL3	602
chr19	44757358	44758519	1162	132	39.8165	0.529142	11.2198	0.000156	0.0408024	upstream	8	ENSG00000069399	BCL3	602
chr6	134176241	134176990	750	68	7.80693	0.473477	11.2178	0.000156	0.0408024	upstream	249	ENSG00000118515	SGK1	6446
chr17	45395385	45396111	727	100	14.8007	0.348464	11.2096	0.000156	0.0408024	upstream	820	ENSG00000267344	NA	NA
chr17	45395385	45396111	727	100	14.8007	0.348464	11.2096	0.000156	0.0408024	includeFeature	0	ENSG00000159314	ARHGAP27	201176
chr16	1097403	1099439	2037	172	19.8492	0.304049	11.2056	0.000156	0.0408024	upstream	1158	ENSG00000184471	C1QTNF8	390664
chr5	157271615	157272688	1074	31	10.3337	-0.880706	-11.1883	0.000156	0.0408024	upstream	4989	ENSG00000253653	NA	NA
chr5	157271615	157272688	1074	31	10.3337	-0.880706	-11.1883	0.000156	0.0408024	upstream	4370	ENSG00000055163	CYFIP2	26999
chr16	87702253	87703283	1031	87	11.1218	-0.470994	-11.188	0.000156	0.0408024	upstream	528	ENSG00000104731	KLHDC4	54758
chr16	87702253	87703283	1031	87	11.1218	-0.470994	-11.188	0.000156	0.0408024	overlapStart	0	ENSG00000104731	KLHDC4	54758
chr16	70691109	70693047	1939	94	17.2408	0.427282	11.1832	0.000156	0.0408024	upstream	59	ENSG00000103043	VAC14	55697
chr5	38466256	38469455	3200	144	24.5383	0.418263	11.1814	0.000156	0.0408024	overlapStart	0	ENSG00000251257	NA	NA
chr5	38466256	38469455	3200	144	24.5383	0.418263	11.1814	0.000156	0.0408024	overlapStart	0	ENSG00000251257	NA	NA
chr3	50268105	50269550	1446	48	10.9879	0.510424	11.1784	0.000156	0.0408024	overlapStart	0	ENSG00000012171	SEMA3B	7869
chr3	50268105	50269550	1446	48	10.9879	0.510424	11.1784	0.000156	0.0408024	overlapStart	0	ENSG00000012171	SEMA3B	7869
chr3	50268105	50269550	1446	48	10.9879	0.510424	11.1784	0.000156	0.0408024	overlapStart	0	ENSG00000012171	SEMA3B	7869
chr3	50268105	50269550	1446	48	10.9879	0.510424	11.1784	0.000156	0.0408024	overlapStart	0	ENSG00000012171	SEMA3B	7869
chr3	50268105	50269550	1446	48	10.9879	0.510424	11.1784	0.000156	0.0408024	overlapStart	0	ENSG00000012171	SEMA3B	7869
chr3	50268105	50269550	1446	48	10.9879	0.510424	11.1784	0.000156	0.0408024	upstream	1010	ENSG00000012171	SEMA3B	7869
chr3	50268105	50269550	1446	48	10.9879	0.510424	11.1784	0.000156	0.0408024	upstream	733	ENSG00000232352	SEMA3B-AS1	101928931
chr20	36492802	36493966	1165	34	8.59528	0.692975	11.1763	0.000156	0.0408024	upstream	3028	ENSG00000080845	DLGAP4	22839
chr4	4225939	4227294	1356	171	11.7671	0.236381	11.169	0.000156	0.0408024	overlapStart	0	ENSG00000163982	OTOP1	133060
chr17	38454493	38454910	418	20	3.30874	0.688016	11.1684	0.000156	0.0408024	upstream	2489	ENSG00000275832	ARHGAP23	57636
chr17	38454493	38454910	418	20	3.30874	0.688016	11.1684	0.000156	0.0408024	upstream	2048	ENSG00000276170	LOC101929494	101929494
chr10	6061944	6062685	742	29	6.89234	-0.706125	-11.1671	0.000156	0.0408024	overlapStart	0	ENSG00000134460	IL2RA	3559
chr10	6061944	6062685	742	29	6.89234	-0.706125	-11.1671	0.000156	0.0408024	overlapStart	0	ENSG00000134460	IL2RA	3559
chr10	6061944	6062685	742	29	6.89234	-0.706125	-11.1671	0.000156	0.0408024	overlapStart	0	ENSG00000134460	IL2RA	3559
chr10	6061944	6062685	742	29	6.89234	-0.706125	-11.1671	0.000156	0.0408024	overlapStart	0	ENSG00000134460	IL2RA	3559
chr12	98517186	98520742	3557	109	17.2438	-0.456894	-11.1666	0.000156	0.0408024	upstream	763	ENSG00000257167	TMPO-AS1	100128191
chr14	105889612	105893012	3401	122	23.2882	-0.497778	-11.164	0.000156	0.0408024	overlapStart	0	ENSG00000244620	NA	NA
chr14	105889612	105893012	3401	122	23.2882	-0.497778	-11.164	0.000156	0.0408024	upstream	1033	ENSG00000211912	NA	NA
chr14	105889612	105893012	3401	122	23.2882	-0.497778	-11.164	0.000156	0.0408024	upstream	1633	ENSG00000244620	NA	NA
chr14	105889612	105893012	3401	122	23.2882	-0.497778	-11.164	0.000156	0.0408024	includeFeature	0	ENSG00000237020	NA	NA
chr14	105889612	105893012	3401	122	23.2882	-0.497778	-11.164	0.000156	0.0408024	includeFeature	0	ENSG00000211914	NA	NA
chr2	46350693	46352150	1458	31	7.62384	-0.645328	-11.1631	0.000156	0.0408024	upstream	3964	ENSG00000116016	EPAS1	2034
chr7	37340994	37343128	2135	48	14.6903	-0.857156	-11.161	0.000157	0.0408024	overlapStart	0	ENSG00000155849	ELMO1	9844
chr19	2723070	2724197	1128	94	15.9248	0.443382	11.1578	0.000159	0.0408024	upstream	1651	ENSG00000176490	DIRAS1	148252
chr15	96342034	96344937	2904	158	28.6509	-0.44258	-11.1526	0.000161	0.0408024	overlapStart	0	ENSG00000275322	NA	NA
chr1	167439272	167439971	700	78	11.1012	0.547554	11.1525	0.000161	0.0408024	overlapStart	0	ENSG00000198821	CD247	919
chr1	167439272	167439971	700	78	11.1012	0.547554	11.1525	0.000161	0.0408024	overlapStart	0	ENSG00000198821	CD247	919
chr10	133278255	133279335	1081	62	14.7658	-0.656841	-11.1504	0.000161	0.0408024	upstream	1386	ENSG00000151651	ADAM8	101
chr10	133278255	133279335	1081	62	14.7658	-0.656841	-11.1504	0.000161	0.0408024	upstream	1386	ENSG00000151651	ADAM8	101
chr10	133278255	133279335	1081	62	14.7658	-0.656841	-11.1504	0.000161	0.0408024	upstream	1386	ENSG00000151651	ADAM8	101
chr16	27235790	27238463	2674	82	15.6017	-0.522114	-11.1476	0.000161	0.0408024	upstream	2711	ENSG00000169189	NSMCE1	197370
chr11	65559186	65560745	1560	36	9.41656	0.583424	11.1462	0.000161	0.0408024	upstream	738	ENSG00000279093	NA	NA
chr11	65559186	65560745	1560	36	9.41656	0.583424	11.1462	0.000161	0.0408024	upstream	255	ENSG00000168056	LTBP3	4054
chr5	175681165	175682223	1059	53	13.8243	0.640688	11.1446	0.000161	0.0408024	upstream	944	ENSG00000113749	HRH2	3274
chr19	3968709	3969953	1245	34	10.3465	0.681707	11.1365	0.000162	0.0408024	overlapStart	0	ENSG00000167657	DAPK3	1613
chr19	3968709	3969953	1245	34	10.3465	0.681707	11.1365	0.000162	0.0408024	overlapStart	0	ENSG00000167657	DAPK3	1613
chr19	49072336	49072944	609	154	9.21911	0.240867	11.1354	0.000162	0.0408024	overlapStart	0	ENSG00000104848	KCNA7	3743
chr18	79398982	79399707	726	101	17.2725	-0.553291	-11.1341	0.000162	0.0408024	upstream	566	ENSG00000131196	NFATC1	4772
chr3	11635741	11640974	5234	88	21.3728	0.609878	11.128	0.000162	0.0408024	upstream	2069	ENSG00000144560	VGLL4	9686
chr11	117220695	117222440	1746	43	15.5806	0.868805	11.1156	0.000164	0.0408024	upstream	556	ENSG00000160613	PCSK7	9159
chr16	89722799	89723856	1058	82	10.4378	-0.419561	-11.1125	0.000164	0.0408024	overlapStart	0	ENSG00000158805	ZNF276	92822
chr16	89722799	89723856	1058	82	10.4378	-0.419561	-11.1125	0.000164	0.0408024	overlapStart	0	ENSG00000158805	ZNF276	92822
chr16	89722799	89723856	1058	82	10.4378	-0.419561	-11.1125	0.000164	0.0408024	overlapStart	0	ENSG00000158805	ZNF276	92822
chr16	89722799	89723856	1058	82	10.4378	-0.419561	-11.1125	0.000164	0.0408024	upstream	1812	ENSG00000075399	VPS9D1	9605
chr10	79273760	79275832	2073	96	22.0065	0.543442	11.1112	0.000164	0.0408024	upstream	1346	ENSG00000108175	ZMIZ1	57178
chr22	19958950	19959818	869	56	15.2727	0.606069	11.1099	0.000164	0.0408024	upstream	2751	ENSG00000093010	COMT	1312
chr13	112970157	112970931	775	43	9.5203	0.597155	11.1096	0.000164	0.0408024	upstream	1332	ENSG00000235280	NA	NA
chr11	67286039	67288162	2124	74	15.4454	-0.510027	-11.1062	0.000165	0.0408024	upstream	384	ENSG00000172932	ANKRD13D	338692
chr13	22926892	22927776	885	91	11.1481	-0.456506	-11.1034	0.000165	0.0408024	upstream	3760	ENSG00000283075	NA	NA
chr8	140608976	140609512	537	31	5.685	0.699526	11.0924	0.000167	0.0408024	upstream	3087	ENSG00000123908	AGO2	27161
chr19	16142345	16145798	3454	96	17.1305	-0.448228	-11.0913	0.000167	0.0408024	overlapStart	0	ENSG00000196684	HSH2D	84941
chr19	16142345	16145798	3454	96	17.1305	-0.448228	-11.0913	0.000167	0.0408024	overlapStart	0	ENSG00000196684	HSH2D	84941
chr19	16142345	16145798	3454	96	17.1305	-0.448228	-11.0913	0.000167	0.0408024	overlapStart	0	ENSG00000196684	HSH2D	84941
chr19	16142345	16145798	3454	96	17.1305	-0.448228	-11.0913	0.000167	0.0408024	overlapStart	0	ENSG00000196684	HSH2D	84941
chr19	16142345	16145798	3454	96	17.1305	-0.448228	-11.0913	0.000167	0.0408024	overlapStart	0	ENSG00000196684	HSH2D	84941
chr19	16142345	16145798	3454	96	17.1305	-0.448228	-11.0913	0.000167	0.0408024	overlapStart	0	ENSG00000196684	HSH2D	84941
chr19	16142345	16145798	3454	96	17.1305	-0.448228	-11.0913	0.000167	0.0408024	upstream	2452	ENSG00000269243	NA	NA
chr11	63919893	63920874	982	37	6.63171	0.582389	11.0895	0.000167	0.0408024	upstream	3048	ENSG00000167771	RCOR2	283248
chr8	142612060	142613783	1724	171	31.181	0.381404	11.0882	0.000167	0.0408024	includeFeature	0	ENSG00000198576	ARC	23237
chr3	124835081	124836004	924	38	7.73535	-0.614879	-11.0879	0.000167	0.0408024	upstream	2060	ENSG00000082781	ITGB5	3693
chr20	33675075	33675790	716	25	4.76201	0.640831	11.087	0.000167	0.0408024	upstream	611	ENSG00000125967	NECAB3	63941
chr5	464005	464337	333	33	5.81071	-0.717127	-11.0798	0.000169	0.0408024	upstream	451	ENSG00000180104	EXOC3	11336
chr15	85749009	85751006	1998	84	22.2395	0.592369	11.0785	0.000169	0.0408024	overlapStart	0	ENSG00000259407	NA	NA
chr12	49673234	49673974	741	28	9.72615	0.805958	11.0783	0.000169	0.0408024	upstream	4679	ENSG00000161791	FMNL3	91010
chr17	76708077	76709972	1896	78	20.6016	0.682668	11.0761	0.00017	0.0408024	overlapStart	0	ENSG00000277382	NA	NA
chr17	76708077	76709972	1896	78	20.6016	0.682668	11.0761	0.00017	0.0408024	overlapStart	0	ENSG00000182534	MXRA7	439921
chr17	76708077	76709972	1896	78	20.6016	0.682668	11.0761	0.00017	0.0408024	upstream	4349	ENSG00000212418	NA	NA
chr10	132911352	132912386	1035	37	7.03057	0.559964	11.0731	0.00017	0.0408024	upstream	1255	ENSG00000171811	CFAP46	54777
chr7	100583346	100584405	1060	49	10.8573	-0.575773	-11.0713	0.000171	0.0408024	overlapStart	0	ENSG00000106336	FBXO24	26261
chr7	100583346	100584405	1060	49	10.8573	-0.575773	-11.0713	0.000171	0.0408024	upstream	826	ENSG00000106336	FBXO24	26261
chr7	100583346	100584405	1060	49	10.8573	-0.575773	-11.0713	0.000171	0.0408024	upstream	892	ENSG00000077454	LRCH4	4034
chr13	112837187	112837881	695	49	4.92889	0.622873	11.0705	0.000171	0.0408024	upstream	4427	ENSG00000068650	ATP11A	23250
chr3	16338113	16338904	792	24	8.12446	-0.88994	-11.069	0.000173	0.0408024	upstream	403	ENSG00000272498	NA	NA
chr16	89764514	89765432	919	57	17.7459	-0.764177	-11.0593	0.000175	0.0408024	overlapStart	0	ENSG00000187741	FANCA	2175
chr16	89764514	89765432	919	57	17.7459	-0.764177	-11.0593	0.000175	0.0408024	overlapStart	0	ENSG00000187741	FANCA	2175
chr16	89764514	89765432	919	57	17.7459	-0.764177	-11.0593	0.000175	0.0408024	overlapStart	0	ENSG00000187741	FANCA	2175
chr16	89764514	89765432	919	57	17.7459	-0.764177	-11.0593	0.000175	0.0408024	overlapStart	0	ENSG00000187741	FANCA	2175
chr5	18744907	18746236	1330	39	11.0995	-0.610034	-11.0569	0.000175	0.0408024	overlapStart	0	ENSG00000248693	NA	NA
chr4	305137	305768	632	85	9.2515	0.427947	11.0552	0.000175	0.0408024	overlapStart	0	ENSG00000186777	ZNF732	654254
chr16	31488551	31489261	711	136	12.065	0.346707	11.054	0.000175	0.0408024	upstream	227	ENSG00000140675	SLC5A2	6524
chr16	31488551	31489261	711	136	12.065	0.346707	11.054	0.000175	0.0408024	upstream	227	ENSG00000140675	SLC5A2	6524
chr16	31488551	31489261	711	136	12.065	0.346707	11.054	0.000175	0.0408024	upstream	58	ENSG00000260740	NA	NA
chr15	75672650	75673997	1348	37	9.99391	0.619388	11.0522	0.000175	0.0408024	upstream	2229	ENSG00000260892	NA	NA
chr19	48739927	48740544	618	39	5.90684	-0.50293	-11.0445	0.000175	0.0408024	upstream	908	ENSG00000105538	RASIP1	54922
chr11	65522759	65523727	969	31	7.81175	-0.731398	-11.0431	0.000175	0.0408024	upstream	1349	ENSG00000142186	SCYL1	57410
chr11	65522759	65523727	969	31	7.81175	-0.731398	-11.0431	0.000175	0.0408024	upstream	1349	ENSG00000142186	SCYL1	57410
chr4	687277	688193	917	74	14.6986	0.490572	11.0403	0.000175	0.0408024	upstream	2175	ENSG00000169026	SLC49A3	84179
chr4	687277	688193	917	74	14.6986	0.490572	11.0403	0.000175	0.0408024	overlapStart	0	ENSG00000169026	SLC49A3	84179
chr16	71342	71908	567	34	6.41397	0.689663	11.0392	0.000175	0.0408024	upstream	2774	ENSG00000278995	NA	NA
chr11	16608190	16612283	4094	124	16.0822	-0.403883	-11.0379	0.000175	0.0408024	upstream	462	ENSG00000110693	SOX6	55553
chr11	16608190	16612283	4094	124	16.0822	-0.403883	-11.0379	0.000175	0.0408024	upstream	848	ENSG00000110696	C11orf58	10944
chr1	2577467	2578259	793	36	7.25695	-0.550887	-11.0355	0.000175	0.0408024	upstream	3300	ENSG00000228037	LOC100996583	100996583
chr14	23366650	23366929	280	32	8.80484	0.694363	11.0327	0.000175	0.0408024	upstream	897	ENSG00000100842	EFS	10278
chr11	62688358	62690389	2032	33	7.29407	0.662873	11.0326	0.000175	0.0408024	overlapStart	0	ENSG00000177363	LRRN4CL	221091
chr17	62696715	62697294	580	39	9.19862	0.590587	11.0277	0.000175	0.0408024	upstream	1949	ENSG00000265702	LOC105371855	105371855
chr10	73733303	73733879	577	86	6.75248	0.35762	11.0243	0.000175	0.0408024	upstream	2815	ENSG00000271816	BMS1P4	729096
chr5	79689528	79690620	1093	106	25.7582	0.516076	11.0232	0.000176	0.0408024	overlapStart	0	ENSG00000164309	CMYA5	202333
chr6	3748296	3750209	1914	62	13.0503	0.589732	11.0166	0.000176	0.0408024	upstream	901	ENSG00000270504	NA	NA
chr11	117217201	117218655	1455	37	10.5925	0.726441	11.0093	0.000176	0.0408024	overlapStart	0	ENSG00000160613	PCSK7	9159
chr2	233418802	233419809	1008	33	8.36834	-0.67115	-11.0083	0.000176	0.0408024	overlapStart	0	ENSG00000077044	DGKD	8527
chr11	65545661	65546810	1150	107	15.5116	-0.409642	-11.0052	0.000176	0.0408024	upstream	956	ENSG00000168056	LTBP3	4054
chr11	65545661	65546810	1150	107	15.5116	-0.409642	-11.0052	0.000176	0.0408024	overlapStart	0	ENSG00000168056	LTBP3	4054
chr11	65545661	65546810	1150	107	15.5116	-0.409642	-11.0052	0.000176	0.0408024	overlapStart	0	ENSG00000168056	LTBP3	4054
chr2	96142859	96144461	1603	85	12.2739	-0.470976	-11.0043	0.000176	0.0408024	upstream	4422	ENSG00000188886	ASTL	431705
chr9	89437184	89437722	539	32	8.00161	-0.805444	-11	0.000176	0.0408024	upstream	605	ENSG00000187764	SEMA4D	10507
chr1	164576304	164577163	860	112	21.8577	0.453277	10.9979	0.000176	0.0408024	overlapStart	0	ENSG00000185630	PBX1	5087
chr6	28895719	28896151	433	28	2.75088	0.553373	10.9964	0.000176	0.0408024	upstream	378	ENSG00000224157	HCG14	414760
chr10	44977022	44977811	790	30	6.13311	0.603525	10.9961	0.000176	0.0408024	upstream	3227	ENSG00000107551	RASSF4	83937
chr22	37282448	37285343	2896	77	11.3756	-0.42816	-10.99	0.000176	0.0408024	overlapStart	0	ENSG00000100055	CYTH4	27128
chr22	37282448	37285343	2896	77	11.3756	-0.42816	-10.99	0.000176	0.0408024	overlapStart	0	ENSG00000100055	CYTH4	27128
chr22	37282448	37285343	2896	77	11.3756	-0.42816	-10.99	0.000176	0.0408024	overlapStart	0	ENSG00000100055	CYTH4	27128
chr22	37282448	37285343	2896	77	11.3756	-0.42816	-10.99	0.000176	0.0408024	overlapStart	0	ENSG00000100055	CYTH4	27128
chr22	37282448	37285343	2896	77	11.3756	-0.42816	-10.99	0.000176	0.0408024	overlapStart	0	ENSG00000100055	CYTH4	27128
chr22	37282448	37285343	2896	77	11.3756	-0.42816	-10.99	0.000176	0.0408024	overlapStart	0	ENSG00000100055	CYTH4	27128
chr10	80535426	80535924	499	35	7.54628	-0.619031	-10.9874	0.000176	0.0408024	upstream	1977	ENSG00000178217	SH2D4B	387694
chr9	136679205	136679926	722	49	9.02468	-0.561899	-10.9844	0.000176	0.0408024	upstream	1824	ENSG00000169692	AGPAT2	10555
chr2	73986316	73987715	1400	73	12.0622	-0.459441	-10.983	0.000176	0.0408024	upstream	4874	ENSG00000237883	DGUOK-AS1	100874048
chr2	73986316	73987715	1400	73	12.0622	-0.459441	-10.983	0.000176	0.0408024	overlapStart	0	ENSG00000187605	TET3	200424
chr2	73986316	73987715	1400	73	12.0622	-0.459441	-10.983	0.000176	0.0408024	overlapStart	0	ENSG00000187605	TET3	200424
chr22	46058760	46059609	850	47	11.8785	0.651239	10.9773	0.000176	0.0408024	upstream	599	ENSG00000231010	NA	NA
chr15	61830798	61831601	804	30	6.90697	-0.621856	-10.9633	0.000176	0.0408024	upstream	3080	ENSG00000259564	NA	NA
chr3	52534433	52535100	668	89	13.3755	0.448462	10.9495	0.000179	0.0408024	overlapStart	0	ENSG00000168273	SMIM4	440957
chr3	52534433	52535100	668	89	13.3755	0.448462	10.9495	0.000179	0.0408024	upstream	1501	ENSG00000168273	SMIM4	440957
chr3	52534433	52535100	668	89	13.3755	0.448462	10.9495	0.000179	0.0408024	upstream	123	ENSG00000168268	NT5DC2	64943
chr3	52534433	52535100	668	89	13.3755	0.448462	10.9495	0.000179	0.0408024	overlapStart	0	ENSG00000168268	NT5DC2	64943
chr3	52534433	52535100	668	89	13.3755	0.448462	10.9495	0.000179	0.0408024	overlapStart	0	ENSG00000168268	NT5DC2	64943
chr11	64660767	64661684	918	54	11.9922	0.60073	10.9472	0.000179	0.0408024	upstream	4646	ENSG00000110076	NRXN2	9379
chr11	64660767	64661684	918	54	11.9922	0.60073	10.9472	0.000179	0.0408024	overlapStart	0	ENSG00000110076	NRXN2	9379
chr15	74787499	74789880	2382	78	13.464	-0.523377	-10.9471	0.000179	0.0408024	overlapStart	0	ENSG00000103653	CSK	1445
chr15	74787499	74789880	2382	78	13.464	-0.523377	-10.9471	0.000179	0.0408024	includeFeature	0	ENSG00000264386	MIR4513	100616183
chr19	17393807	17394459	653	92	15.509	0.537554	10.9447	0.000179	0.0408024	overlapStart	0	ENSG00000269720	CCDC194	110806280
chr19	17393807	17394459	653	92	15.509	0.537554	10.9447	0.000179	0.0408024	upstream	1522	ENSG00000269720	CCDC194	110806280
chr5	39196760	39203210	6451	61	11.8562	-0.582003	-10.9408	0.000179	0.0408024	overlapStart	0	ENSG00000082074	FYB1	2533
chr11	47375995	47378779	2785	101	18.1105	-0.430553	-10.9395	0.000179	0.0408024	overlapStart	0	ENSG00000066336	SPI1	6688
chr11	47375995	47378779	2785	101	18.1105	-0.430553	-10.9395	0.000179	0.0408024	overlapStart	0	ENSG00000066336	SPI1	6688
chr11	47375995	47378779	2785	101	18.1105	-0.430553	-10.9395	0.000179	0.0408024	overlapStart	0	ENSG00000066336	SPI1	6688
chr11	47375995	47378779	2785	101	18.1105	-0.430553	-10.9395	0.000179	0.0408024	overlapStart	0	ENSG00000066336	SPI1	6688
chr16	11051955	11052849	895	33	5.77591	-0.801222	-10.934	0.00018	0.0408024	upstream	3706	ENSG00000274038	NA	NA
chr10	117734441	117735413	973	95	19.2816	-0.465007	-10.9334	0.00018	0.0408024	overlapStart	0	ENSG00000234952	NA	NA
chr1	3067183	3067790	608	77	6.39341	-0.387361	-10.9321	0.00018	0.0408024	upstream	3396	ENSG00000177133	LINC00982	440556
chr1	3067183	3067790	608	77	6.39341	-0.387361	-10.9321	0.00018	0.0408024	upstream	1377	ENSG00000142611	PRDM16	63976
chr1	3067183	3067790	608	77	6.39341	-0.387361	-10.9321	0.00018	0.0408024	overlapStart	0	ENSG00000177133	LINC00982	440556
chr1	1212746	1213852	1107	113	13.6199	-0.353907	-10.9313	0.00018	0.0408024	overlapStart	0	ENSG00000186827	TNFRSF4	7293
chr9	106697743	106698341	599	28	9.0574	0.71338	10.926	0.00018	0.0408024	overlapStart	0	ENSG00000234323	LINC01505	100996590
chr9	106697743	106698341	599	28	9.0574	0.71338	10.926	0.00018	0.0408024	overlapStart	0	ENSG00000234323	LINC01505	100996590
chr9	94920434	94923010	2577	71	15.4309	0.573288	10.9237	0.00018	0.0408024	overlapStart	0	ENSG00000148120	C9orf3	84909
chr9	94920434	94923010	2577	71	15.4309	0.573288	10.9237	0.00018	0.0408024	overlapStart	0	ENSG00000148120	C9orf3	84909
chr9	94920434	94923010	2577	71	15.4309	0.573288	10.9237	0.00018	0.0408024	overlapStart	0	ENSG00000148120	C9orf3	84909
chr17	49746686	49749161	2476	31	8.08018	-0.775967	-10.9198	0.00018	0.0408024	overlapStart	0	ENSG00000121104	FAM117A	81558
chr12	57893300	57895276	1977	35	8.11789	0.743031	10.9197	0.00018	0.0408024	overlapStart	0	ENSG00000273805	NA	NA
chr12	57893300	57895276	1977	35	8.11789	0.743031	10.9197	0.00018	0.0408024	overlapStart	0	ENSG00000245651	LOC283387	283387
chr12	8145984	8146648	665	37	10.8237	0.64844	10.9158	0.00018	0.0408024	upstream	3286	ENSG00000256171	NA	NA
chr3	11136785	11137324	540	35	9.57482	0.611385	10.9035	0.000182	0.0408024	overlapStart	0	ENSG00000196639	HRH1	3269
chr17	76536954	76537423	470	59	5.17749	0.391936	10.9011	0.000182	0.0408024	upstream	640	ENSG00000214140	PRCD	768206
chr17	76536954	76537423	470	59	5.17749	0.391936	10.9011	0.000182	0.0408024	upstream	4888	ENSG00000161544	CYGB	114757
chr3	194772844	194773372	529	29	7.13134	0.688995	10.9002	0.000182	0.0408024	upstream	4131	ENSG00000230401	LINC01972	105374293
chr19	14112683	14113614	932	38	8.96686	0.619734	10.8996	0.000182	0.0408024	upstream	35	ENSG00000072062	PRKACA	5566
chr16	66935406	66936073	668	78	12.7706	0.512525	10.8961	0.000183	0.0408024	overlapStart	0	ENSG00000172831	CES2	8824
chr16	66935406	66936073	668	78	12.7706	0.512525	10.8961	0.000183	0.0408024	upstream	982	ENSG00000166595	CIAO2B	51647
chr16	66935406	66936073	668	78	12.7706	0.512525	10.8961	0.000183	0.0408024	upstream	4518	ENSG00000172831	CES2	8824
chr3	183553258	183556241	2984	79	22.0724	-0.628579	-10.895	0.000183	0.0408024	overlapStart	0	ENSG00000172578	KLHL6	89857
chr3	183553258	183556241	2984	79	22.0724	-0.628579	-10.895	0.000183	0.0408024	overlapStart	0	ENSG00000172578	KLHL6	89857
chr3	183553258	183556241	2984	79	22.0724	-0.628579	-10.895	0.000183	0.0408024	overlapStart	0	ENSG00000172578	KLHL6	89857
chr22	38088235	38089617	1383	157	12.9344	0.330511	10.8914	0.000183	0.0408024	upstream	4141	ENSG00000100156	SLC16A8	23539
chr22	38088235	38089617	1383	157	12.9344	0.330511	10.8914	0.000183	0.0408024	upstream	4141	ENSG00000100156	SLC16A8	23539
chr22	38088235	38089617	1383	157	12.9344	0.330511	10.8914	0.000183	0.0408024	upstream	509	ENSG00000272720	NA	NA
chr22	38088235	38089617	1383	157	12.9344	0.330511	10.8914	0.000183	0.0408024	overlapStart	0	ENSG00000128298	BAIAP2L2	80115
chr11	2869387	2870107	721	203	11.9629	0.20086	10.8833	0.000183	0.0408024	overlapStart	0	ENSG00000237941	KCNQ1DN	55539
chr11	2869387	2870107	721	203	11.9629	0.20086	10.8833	0.000183	0.0408024	upstream	1329	ENSG00000274740	NA	NA
chr19	1452296	1454186	1891	147	16.4188	0.320945	10.8828	0.000183	0.0408024	overlapStart	0	ENSG00000115266	APC2	10297
chr9	91159687	91160283	597	40	9.04818	0.723158	10.8827	0.000183	0.0408024	upstream	72	ENSG00000235641	NA	NA
chr2	420034	420709	676	117	11.3805	-0.263845	-10.872	0.000186	0.0408024	upstream	347	ENSG00000226277	NA	NA
chr19	5130366	5131437	1072	81	12.1408	-0.588693	-10.856	0.000187	0.0408024	upstream	4098	ENSG00000127663	KDM4B	23030
chr20	3167780	3168704	925	102	11.8087	-0.374439	-10.8555	0.000187	0.0408024	overlapStart	0	ENSG00000088899	LZTS3	9762
chr9	128249897	128250626	730	100	19.4013	-0.521973	-10.855	0.000187	0.0408024	upstream	4866	ENSG00000264823	MIR3154	100422893
chr9	128249897	128250626	730	100	19.4013	-0.521973	-10.855	0.000187	0.0408024	upstream	175	ENSG00000106976	DNM1	1759
chr21	42746690	42747174	485	35	8.00197	-0.621274	-10.8529	0.000187	0.0408024	upstream	4931	ENSG00000225731	LOC101928284	101928284
chr7	143407325	143408462	1138	31	9.59719	-0.775073	-10.8504	0.000187	0.0408024	overlapStart	0	ENSG00000229153	EPHA1-AS1	285965
chr7	143407325	143408462	1138	31	9.59719	-0.775073	-10.8504	0.000187	0.0408024	overlapStart	0	ENSG00000229153	EPHA1-AS1	285965
chr7	143407325	143408462	1138	31	9.59719	-0.775073	-10.8504	0.000187	0.0408024	overlapStart	0	ENSG00000146904	EPHA1	2041
chr7	130379844	130380525	682	45	9.06416	0.540624	10.8495	0.000187	0.0408024	overlapStart	0	ENSG00000091704	CPA1	1357
chr7	130379844	130380525	682	45	9.06416	0.540624	10.8495	0.000187	0.0408024	overlapStart	0	ENSG00000091704	CPA1	1357
chr7	130379844	130380525	682	45	9.06416	0.540624	10.8495	0.000187	0.0408024	overlapStart	0	ENSG00000091704	CPA1	1357
chr7	130379844	130380525	682	45	9.06416	0.540624	10.8495	0.000187	0.0408024	overlapStart	0	ENSG00000091704	CPA1	1357
chr7	130379844	130380525	682	45	9.06416	0.540624	10.8495	0.000187	0.0408024	upstream	341	ENSG00000091704	CPA1	1357
chr20	47677433	47678055	623	31	4.30371	-0.667083	-10.8476	0.000187	0.0408024	overlapStart	0	ENSG00000255438	NA	NA
chr20	47677433	47678055	623	31	4.30371	-0.667083	-10.8476	0.000187	0.0408024	upstream	740	ENSG00000196562	SULF2	55959
chr14	24132290	24132704	415	46	6.11314	-0.452227	-10.8381	0.000187	0.0408024	upstream	3453	ENSG00000092010	PSME1	5720
chr11	57761367	57765080	3714	28	5.18593	0.613332	10.8335	0.000187	0.0408024	overlapStart	0	ENSG00000198561	CTNND1	1500
chr11	57761367	57765080	3714	28	5.18593	0.613332	10.8335	0.000187	0.0408024	overlapStart	0	ENSG00000198561	CTNND1	1500
chr11	57761367	57765080	3714	28	5.18593	0.613332	10.8335	0.000187	0.0408024	overlapStart	0	ENSG00000198561	CTNND1	1500
chr11	57761367	57765080	3714	28	5.18593	0.613332	10.8335	0.000187	0.0408024	overlapStart	0	ENSG00000198561	CTNND1	1500
chr11	57761367	57765080	3714	28	5.18593	0.613332	10.8335	0.000187	0.0408024	overlapStart	0	ENSG00000198561	CTNND1	1500
chr11	57761367	57765080	3714	28	5.18593	0.613332	10.8335	0.000187	0.0408024	overlapStart	0	ENSG00000198561	CTNND1	1500
chr11	57761367	57765080	3714	28	5.18593	0.613332	10.8335	0.000187	0.0408024	overlapStart	0	ENSG00000198561	CTNND1	1500
chr11	57761367	57765080	3714	28	5.18593	0.613332	10.8335	0.000187	0.0408024	overlapStart	0	ENSG00000198561	CTNND1	1500
chr11	57761367	57765080	3714	28	5.18593	0.613332	10.8335	0.000187	0.0408024	overlapStart	0	ENSG00000198561	CTNND1	1500
chr11	57761367	57765080	3714	28	5.18593	0.613332	10.8335	0.000187	0.0408024	overlapStart	0	ENSG00000198561	CTNND1	1500
chr11	57761367	57765080	3714	28	5.18593	0.613332	10.8335	0.000187	0.0408024	overlapStart	0	ENSG00000198561	CTNND1	1500
chr11	57761367	57765080	3714	28	5.18593	0.613332	10.8335	0.000187	0.0408024	overlapStart	0	ENSG00000198561	CTNND1	1500
chr11	57761367	57765080	3714	28	5.18593	0.613332	10.8335	0.000187	0.0408024	overlapStart	0	ENSG00000198561	CTNND1	1500
chr11	57761367	57765080	3714	28	5.18593	0.613332	10.8335	0.000187	0.0408024	overlapStart	0	ENSG00000198561	CTNND1	1500
chr11	57761367	57765080	3714	28	5.18593	0.613332	10.8335	0.000187	0.0408024	overlapStart	0	ENSG00000198561	CTNND1	1500
chr11	57761367	57765080	3714	28	5.18593	0.613332	10.8335	0.000187	0.0408024	overlapStart	0	ENSG00000198561	CTNND1	1500
chr11	57761367	57765080	3714	28	5.18593	0.613332	10.8335	0.000187	0.0408024	overlapStart	0	ENSG00000198561	CTNND1	1500
chr11	57761367	57765080	3714	28	5.18593	0.613332	10.8335	0.000187	0.0408024	overlapStart	0	ENSG00000198561	CTNND1	1500
chr11	57761367	57765080	3714	28	5.18593	0.613332	10.8335	0.000187	0.0408024	overlapStart	0	ENSG00000198561	CTNND1	1500
chr11	57761367	57765080	3714	28	5.18593	0.613332	10.8335	0.000187	0.0408024	overlapStart	0	ENSG00000198561	CTNND1	1500
chr11	57761367	57765080	3714	28	5.18593	0.613332	10.8335	0.000187	0.0408024	overlapStart	0	ENSG00000198561	CTNND1	1500
chr11	57761367	57765080	3714	28	5.18593	0.613332	10.8335	0.000187	0.0408024	overlapStart	0	ENSG00000198561	CTNND1	1500
chr11	57761367	57765080	3714	28	5.18593	0.613332	10.8335	0.000187	0.0408024	overlapStart	0	ENSG00000198561	CTNND1	1500
chr11	57761367	57765080	3714	28	5.18593	0.613332	10.8335	0.000187	0.0408024	overlapStart	0	ENSG00000198561	CTNND1	1500
chr11	57761367	57765080	3714	28	5.18593	0.613332	10.8335	0.000187	0.0408024	overlapStart	0	ENSG00000198561	CTNND1	1500
chr11	57761367	57765080	3714	28	5.18593	0.613332	10.8335	0.000187	0.0408024	overlapStart	0	ENSG00000198561	CTNND1	1500
chr11	57761367	57765080	3714	28	5.18593	0.613332	10.8335	0.000187	0.0408024	overlapStart	0	ENSG00000198561	CTNND1	1500
chr11	57761367	57765080	3714	28	5.18593	0.613332	10.8335	0.000187	0.0408024	overlapStart	0	ENSG00000198561	CTNND1	1500
chr11	57761367	57765080	3714	28	5.18593	0.613332	10.8335	0.000187	0.0408024	overlapStart	0	ENSG00000198561	CTNND1	1500
chr19	46303743	46304221	479	65	6.29813	0.432598	10.8321	0.000187	0.0408024	overlapStart	0	ENSG00000124440	HIF3A	64344
chr19	46303743	46304221	479	65	6.29813	0.432598	10.8321	0.000187	0.0408024	overlapStart	0	ENSG00000124440	HIF3A	64344
chr19	46303743	46304221	479	65	6.29813	0.432598	10.8321	0.000187	0.0408024	upstream	820	ENSG00000124440	HIF3A	64344
chr3	134312532	134313155	624	75	12.1915	-0.454928	-10.8314	0.000187	0.0408024	upstream	420	ENSG00000240006	LINC02004	105374119
chr8	141153337	141154397	1061	59	18.7173	0.744018	10.8292	0.000187	0.0408024	upstream	1496	ENSG00000105339	DENND3	22898
chr17	45405239	45406057	819	87	15.3801	0.457187	10.8258	0.000188	0.0408024	overlapStart	0	ENSG00000159314	ARHGAP27	201176
chr17	45405239	45406057	819	87	15.3801	0.457187	10.8258	0.000188	0.0408024	upstream	536	ENSG00000159314	ARHGAP27	201176
chr1	148159674	148161057	1384	122	21.1194	0.422021	10.8142	0.00019	0.0408024	upstream	1302	ENSG00000232265	LOC100505824	100505824
chr7	128858687	128859505	819	37	8.68226	0.640172	10.8089	0.00019	0.0408024	upstream	3320	ENSG00000128524	ATP6V1F	9296
chr8	141234766	141235635	870	57	9.85754	-0.478142	-10.8054	0.00019	0.0408024	upstream	4417	ENSG00000022567	SLC45A4	57210
chr11	1863096	1865334	2239	105	22.1736	0.576848	10.8041	0.00019	0.0408024	overlapStart	0	ENSG00000130592	LSP1	4046
chr11	1863096	1865334	2239	105	22.1736	0.576848	10.8041	0.00019	0.0408024	upstream	3559	ENSG00000264493	MIR4298	100423021
chr11	1863096	1865334	2239	105	22.1736	0.576848	10.8041	0.00019	0.0408024	overlapStart	0	ENSG00000130592	LSP1	4046
chr11	1863096	1865334	2239	105	22.1736	0.576848	10.8041	0.00019	0.0408024	overlapStart	0	ENSG00000249086	NA	NA
chr11	1863096	1865334	2239	105	22.1736	0.576848	10.8041	0.00019	0.0408024	overlapStart	0	ENSG00000130592	LSP1	4046
chr11	1863096	1865334	2239	105	22.1736	0.576848	10.8041	0.00019	0.0408024	upstream	3338	ENSG00000130592	LSP1	4046
chr1	44723196	44723994	799	24	6.49682	-0.719949	-10.7964	0.000191	0.0408024	overlapStart	0	ENSG00000198520	ARMH1	339541
chr1	44723196	44723994	799	24	6.49682	-0.719949	-10.7964	0.000191	0.0408024	overlapStart	0	ENSG00000198520	ARMH1	339541
chr1	44723196	44723994	799	24	6.49682	-0.719949	-10.7964	0.000191	0.0408024	overlapStart	0	ENSG00000198520	ARMH1	339541
chr1	44723196	44723994	799	24	6.49682	-0.719949	-10.7964	0.000191	0.0408024	overlapStart	0	ENSG00000198520	ARMH1	339541
chr1	44723196	44723994	799	24	6.49682	-0.719949	-10.7964	0.000191	0.0408024	overlapStart	0	ENSG00000198520	ARMH1	339541
chr1	44723196	44723994	799	24	6.49682	-0.719949	-10.7964	0.000191	0.0408024	upstream	378	ENSG00000198520	ARMH1	339541
chr1	44723196	44723994	799	24	6.49682	-0.719949	-10.7964	0.000191	0.0408024	upstream	1293	ENSG00000199377	RNU5F-1	26828
chr11	47355101	47355914	814	95	29.3675	0.652403	10.787	0.000194	0.0408024	upstream	2398	ENSG00000134571	MYBPC3	4607
chr11	47355101	47355914	814	95	29.3675	0.652403	10.787	0.000194	0.0408024	upstream	2398	ENSG00000134571	MYBPC3	4607
chr11	47355101	47355914	814	95	29.3675	0.652403	10.787	0.000194	0.0408024	upstream	2398	ENSG00000134571	MYBPC3	4607
chr11	47355101	47355914	814	95	29.3675	0.652403	10.787	0.000194	0.0408024	upstream	2398	ENSG00000134571	MYBPC3	4607
chr22	36587598	36588070	473	30	7.13197	0.639679	10.7855	0.000194	0.0408024	upstream	2143	ENSG00000166862	CACNG2	10369
chr22	23837878	23838521	644	56	4.67245	-0.396829	-10.7714	0.000195	0.0408024	upstream	179	ENSG00000099958	DERL3	91319
chr22	23837878	23838521	644	56	4.67245	-0.396829	-10.7714	0.000195	0.0408024	overlapStart	0	ENSG00000099958	DERL3	91319
chr2	98912532	98913061	530	22	5.24775	0.661052	10.7708	0.000197	0.0408024	upstream	4010	ENSG00000196872	KIAA1211L	343990
chr18	45838439	45839266	828	124	14.2961	0.325044	10.77	0.000197	0.0408024	overlapStart	0	ENSG00000197046	SIGLEC15	284266
chr12	6461001	6462182	1182	33	10.9775	-0.803153	-10.7663	0.000197	0.0408024	overlapStart	0	ENSG00000139192	TAPBPL	55080
chr12	6461001	6462182	1182	33	10.9775	-0.803153	-10.7663	0.000197	0.0408024	upstream	4354	ENSG00000276718	NA	NA
chr6	109456609	109457500	892	36	8.17095	0.687135	10.7641	0.000197	0.0408024	upstream	621	ENSG00000135596	MICAL1	64780
chr10	72088819	72089409	591	29	6.48405	-0.711483	-10.763	0.000197	0.0408024	upstream	45	ENSG00000107742	SPOCK2	9806
chr10	72088819	72089409	591	29	6.48405	-0.711483	-10.763	0.000197	0.0408024	overlapStart	0	ENSG00000107742	SPOCK2	9806
chr10	72088819	72089409	591	29	6.48405	-0.711483	-10.763	0.000197	0.0408024	overlapStart	0	ENSG00000107742	SPOCK2	9806
chr10	72088819	72089409	591	29	6.48405	-0.711483	-10.763	0.000197	0.0408024	overlapStart	0	ENSG00000107742	SPOCK2	9806
chr20	32473691	32475895	2205	100	13.6188	0.424547	10.7624	0.000197	0.0408024	overlapStart	0	ENSG00000197183	NOL4L	140688
chr9	121325842	121326823	982	55	17.3978	0.729452	10.7584	0.000197	0.0408024	overlapStart	0	ENSG00000148180	GSN	2934
chr9	121325842	121326823	982	55	17.3978	0.729452	10.7584	0.000197	0.0408024	upstream	2029	ENSG00000148180	GSN	2934
chr13	112974399	112975155	757	31	7.11088	0.778556	10.7571	0.000197	0.0408024	upstream	4156	ENSG00000126217	MCF2L	23263
chr10	624821	625689	869	79	17.2363	0.557327	10.7557	0.000197	0.0408024	upstream	2948	ENSG00000225140	LOC101930421	101930421
chr4	2290965	2291491	527	44	12.8368	-0.901302	-10.7537	0.000197	0.0408024	upstream	3249	ENSG00000159733	ZFYVE28	57732
chr4	2290965	2291491	527	44	12.8368	-0.901302	-10.7537	0.000197	0.0408024	upstream	4092	ENSG00000251148	NA	NA
chr13	52847218	52847924	707	187	12.0047	0.233662	10.7469	0.000198	0.0408024	upstream	1524	ENSG00000136099	PCDH8	5100
chr1	1351502	1352255	754	42	9.82498	0.552566	10.7462	0.000198	0.0408024	upstream	2151	ENSG00000107404	DVL1	1855
chr4	6953785	6954286	502	57	15.0181	0.763789	10.7455	0.000198	0.0408024	overlapStart	0	ENSG00000132405	TBC1D14	57533
chr17	74744973	74745386	414	24	2.77136	0.625728	10.7398	0.000198	0.0408024	upstream	3226	ENSG00000284186	MIR3615	100500847
chr2	8679908	8680582	675	33	7.1927	0.663586	10.7394	0.000198	0.0408024	upstream	1400	ENSG00000115738	ID2	3398
chr2	8679908	8680582	675	33	7.1927	0.663586	10.7394	0.000198	0.0408024	upstream	851	ENSG00000235092	ID2-AS1	100506299
chr5	158484114	158486249	2136	33	10.2633	0.769918	10.7394	0.000198	0.0408024	overlapStart	0	ENSG00000254135	NA	NA
chr5	158484114	158486249	2136	33	10.2633	0.769918	10.7394	0.000198	0.0408024	overlapStart	0	ENSG00000254135	NA	NA
chr5	158484114	158486249	2136	33	10.2633	0.769918	10.7394	0.000198	0.0408024	overlapStart	0	ENSG00000254135	NA	NA
chr5	159104549	159105858	1310	112	27.8532	-0.554462	-10.7383	0.000198	0.0408024	upstream	4787	ENSG00000164330	EBF1	1879
chr5	159104549	159105858	1310	112	27.8532	-0.554462	-10.7383	0.000198	0.0408024	upstream	4787	ENSG00000164330	EBF1	1879
chr5	159104549	159105858	1310	112	27.8532	-0.554462	-10.7383	0.000198	0.0408024	upstream	521	ENSG00000279204	NA	NA
chr19	17488578	17489211	634	30	5.74859	-0.491913	-10.7272	0.000198	0.0408024	overlapStart	0	ENSG00000130304	SLC27A1	376497
chr16	67934663	67935465	803	56	8.06411	0.52666	10.7265	0.000198	0.0408024	upstream	2248	ENSG00000141086	CTRL	1506
chr8	71840299	71842585	2287	160	19.6617	-0.370893	-10.7255	0.000198	0.0408024	upstream	537	ENSG00000235531	MSC-AS1	100132891
chr22	40400078	40400543	466	21	6.56315	-0.887141	-10.7236	0.000198	0.0408024	upstream	3569	ENSG00000100359	SGSM3	27352
chr19	33388545	33389322	778	68	14.9689	0.628289	10.7222	0.000198	0.0408024	overlapStart	0	ENSG00000124299	PEPD	5184
chr19	33388545	33389322	778	68	14.9689	0.628289	10.7222	0.000198	0.0408024	upstream	821	ENSG00000124299	PEPD	5184
chr7	128266901	128267655	755	27	7.11809	0.610905	10.7211	0.000199	0.0408024	upstream	2011	ENSG00000272915	NA	NA
chr3	147403870	147405408	1539	59	12.3832	-0.496344	-10.7193	0.000199	0.0408024	upstream	71	ENSG00000174963	ZIC4	84107
chr3	147403870	147405408	1539	59	12.3832	-0.496344	-10.7193	0.000199	0.0408024	overlapStart	0	ENSG00000174963	ZIC4	84107
chr3	147403870	147405408	1539	59	12.3832	-0.496344	-10.7193	0.000199	0.0408024	overlapStart	0	ENSG00000174963	ZIC4	84107
chr3	147403870	147405408	1539	59	12.3832	-0.496344	-10.7193	0.000199	0.0408024	upstream	3975	ENSG00000152977	ZIC1	7545
chr12	118188651	118190913	2263	42	14.5418	0.861236	10.7178	0.0002	0.0408024	overlapStart	0	ENSG00000135090	TAOK3	51347
chr12	118188651	118190913	2263	42	14.5418	0.861236	10.7178	0.0002	0.0408024	overlapStart	0	ENSG00000135090	TAOK3	51347
chr12	118188651	118190913	2263	42	14.5418	0.861236	10.7178	0.0002	0.0408024	overlapStart	0	ENSG00000135090	TAOK3	51347
chr16	2129008	2130150	1143	38	7.07582	0.545597	10.7135	0.0002	0.0408024	upstream	1700	ENSG00000200059	NA	NA
chr8	10716419	10717614	1196	51	9.56392	-0.44312	-10.711	0.0002	0.0408024	upstream	4231	ENSG00000183638	RP1L1	94137
chr18	13612202	13613749	1548	39	9.53023	-0.621664	-10.7103	0.0002	0.0408024	overlapStart	0	ENSG00000168675	LDLRAD4	753
chr18	13612202	13613749	1548	39	9.53023	-0.621664	-10.7103	0.0002	0.0408024	overlapStart	0	ENSG00000168675	LDLRAD4	753
chr1	162631545	162634845	3301	37	9.49527	0.623831	10.7099	0.0002	0.0408024	overlapStart	0	ENSG00000162733	DDR2	4921
chr1	162631545	162634845	3301	37	9.49527	0.623831	10.7099	0.0002	0.0408024	overlapStart	0	ENSG00000162733	DDR2	4921
chr1	162631545	162634845	3301	37	9.49527	0.623831	10.7099	0.0002	0.0408024	overlapStart	0	ENSG00000162733	DDR2	4921
chr1	153546391	153550523	4133	100	16.7376	0.456497	10.7078	0.0002	0.0408024	upstream	505	ENSG00000196154	S100A4	6275
chr1	153546391	153550523	4133	100	16.7376	0.456497	10.7078	0.0002	0.0408024	includeFeature	0	ENSG00000188015	S100A3	6274
chr1	153546391	153550523	4133	100	16.7376	0.456497	10.7078	0.0002	0.0408024	includeFeature	0	ENSG00000188015	S100A3	6274
chr1	153546391	153550523	4133	100	16.7376	0.456497	10.7078	0.0002	0.0408024	overlapStart	0	ENSG00000196154	S100A4	6275
chr5	1552571	1553312	742	61	19.0386	0.663403	10.7069	0.0002	0.0408024	upstream	860	ENSG00000251532	NA	NA
chr11	130401706	130402291	586	35	4.25937	-0.660912	-10.7064	0.0002	0.0408024	overlapStart	0	ENSG00000175773	LOC646383	646383
chr22	24244491	24246563	2073	82	16.1458	0.529219	10.7063	0.0002	0.0408024	overlapStart	0	ENSG00000099998	GGT5	2687
chr22	24244491	24246563	2073	82	16.1458	0.529219	10.7063	0.0002	0.0408024	overlapStart	0	ENSG00000099998	GGT5	2687
chr22	24244491	24246563	2073	82	16.1458	0.529219	10.7063	0.0002	0.0408024	overlapStart	0	ENSG00000099998	GGT5	2687
chr22	24244491	24246563	2073	82	16.1458	0.529219	10.7063	0.0002	0.0408024	overlapStart	0	ENSG00000099998	GGT5	2687
chr22	24244491	24246563	2073	82	16.1458	0.529219	10.7063	0.0002	0.0408024	overlapStart	0	ENSG00000099998	GGT5	2687
chr17	77404987	77406392	1406	57	14.4453	-0.627396	-10.7043	0.0002	0.0408024	overlapStart	0	ENSG00000184640	SEPT9	10801
chr18	24017863	24020153	2291	30	4.38762	-0.557446	-10.7028	0.0002	0.0408024	upstream	2523	ENSG00000264745	TTC39C-AS1	102724246
chr22	30572971	30575619	2649	155	15.617	0.295675	10.7006	0.0002	0.0408024	upstream	101	ENSG00000128242	GAL3ST1	9514
chr22	30572971	30575619	2649	155	15.617	0.295675	10.7006	0.0002	0.0408024	upstream	101	ENSG00000128242	GAL3ST1	9514
[truncated: 75,783 more rows]
