# Supplementary material for: Novel Insights Into Rheumatoid Arthritis Through Characterization of Concordant Changes in DNA Methylation and Gene Expression in Synovial Biopsies of Patients With Differing Numbers of Swollen Joints
Source: Front Immunol. 2021 Apr 22;12:651475. doi: 10.3389/fimmu.2021.651475 (PMC8100206; doi:10.3389/fimmu.2021.651475)
Supplement: Supplementary file 6 [file Table_3.xlsx]

## Sheet: tableS2
pathway	pval	padj	ES	NES	nMoreExtreme	size
Immune response_Antigen presentation by MHC class II	1.61546e-05	4.64115e-05	0.353359	2.40826	0	160
G protein-coupled receptors signaling in lung cancer	1.65802e-05	4.64115e-05	0.399731	2.57519	0	121
Nociception_Nociceptin receptor signaling	1.66088e-05	4.64115e-05	0.519805	3.32058	0	116
Apoptosis and survival_NGF/ TrkA PI3K-mediated signaling	1.66694e-05	4.64115e-05	0.436417	2.76124	0	111
Macrophage and dendritic cell phenotype shift in cancer	1.66694e-05	4.64115e-05	0.406173	2.56989	0	111
Chemotaxis_SDF-1/ CXCR4-induced chemotaxis of immune cells	1.68095e-05	4.64115e-05	0.533645	3.30715	0	101
Neurogenesis_NGF/ TrkA MAPK-mediated signaling	1.68095e-05	4.64115e-05	0.567939	3.51967	0	101
Oxidative stress_ROS-induced cellular signaling	1.68379e-05	4.64115e-05	0.481851	2.96561	0	98
Immune response _CCR3 signaling in eosinophils	1.68603e-05	4.64115e-05	0.404275	2.47606	0	96
Development_VEGF signaling via VEGFR2 - generic cascades	1.6893e-05	4.64115e-05	0.515514	3.13541	0	93
Blood coagulation_GPCRs in platelet aggregation	1.6893e-05	4.64115e-05	0.439527	2.67324	0	93
CCR7 signaling pathways in dendritic cells in allergic contact dermatitis	1.6893e-05	4.64115e-05	0.47548	2.89191	0	93
Development_NCAM1-mediated neurite outgrowth, synapse assembly and neuronal survival	1.69162e-05	4.64115e-05	0.554387	3.36221	0	92
Signal transduction_HTR2A signaling outside the nervous system	1.69199e-05	4.64115e-05	0.517493	3.13057	0	91
Immune response_IL-3 signaling via ERK and PI3K	1.69351e-05	4.64115e-05	0.485154	2.92688	0	90
Immune response_B cell antigen receptor (BCR) pathway	1.69394e-05	4.64115e-05	0.475524	2.8613	0	89
Immune response_IL-3 signaling via JAK/STAT, p38, JNK and NF-kB	1.69394e-05	4.64115e-05	0.43832	2.63105	0	88
Muscle contraction_GPCRs in the regulation of smooth muscle tone	1.69394e-05	4.64115e-05	0.496453	2.98724	0	89
Neurophysiological process_Constitutive and regulated NMDA receptor trafficking	1.69394e-05	4.64115e-05	0.534343	3.21523	0	89
T follicular helper cell dysfunction in SLE	1.69394e-05	4.64115e-05	0.390442	2.34935	0	89
Immune response_IL-4 signaling pathway	1.6954e-05	4.64115e-05	0.526014	3.13297	0	85
Development_Regulation of cytoskeleton proteins in oligodendrocyte differentiation and myelination	1.6954e-05	4.64115e-05	0.425213	2.53259	0	85
Androgen receptor activation and downstream signaling in Prostate cancer	1.6954e-05	4.64115e-05	0.502028	2.9901	0	85
Immune response_M-CSF-receptor signaling pathway	1.69612e-05	4.64115e-05	0.53632	3.18487	0	84
Regulation of CFTR activity (normal and CF)	1.69612e-05	4.64115e-05	0.488526	2.90105	0	84
Chemotaxis_Inhibitory action of lipoxins on IL-8- and Leukotriene B4-induced neutrophil migration	1.69612e-05	4.64115e-05	0.46242	2.74602	0	84
Calcium-dependent regulation of normal and asthmatic smooth muscle contraction	1.69612e-05	4.64115e-05	0.442923	2.63024	0	84
Transcription_N-CoR/ SMRT complex-mediated epigenetic gene silencing	1.69612e-05	4.64115e-05	0.473982	2.81469	0	84
Immune response_IFN-alpha/beta signaling via PI3K and NF-kB pathways	1.69612e-05	4.64115e-05	0.370827	2.20211	0	84
SLE genetic marker-specific pathways in T cells	1.69618e-05	4.64115e-05	0.440196	2.62779	0	86
Cytoskeleton remodeling_Regulation of actin cytoskeleton organization by the kinase effectors of Rho GTPases	1.69658e-05	4.64115e-05	0.476406	2.85167	0	87
SLE genetic marker-specific pathways in antigen-presenting cells (APC)	1.69776e-05	4.64115e-05	0.38866	2.3005	0	83
Immune response_Platelet activating factor/ PTAFR pathway signaling	1.69776e-05	4.64115e-05	0.489643	2.89823	0	83
Cell adhesion_Histamine H1 receptor signaling in the interruption of cell barrier integrity	1.70028e-05	4.64115e-05	0.526095	3.09518	0	81
Regulation of intrinsic membrane properties and excitability of cortical pyramidal neurons	1.70028e-05	4.64115e-05	0.467994	2.75336	0	81
Neurophysiological process_Dynein-dynactin motor complex in axonal transport in neurons	1.70028e-05	4.64115e-05	0.462818	2.7229	0	81
Immune response_LTBR1 signaling	1.70028e-05	4.64115e-05	0.488483	2.8739	0	81
Development_Positive regulation of STK3/4 (Hippo) pathway and negative regulation of YAP/TAZ function	1.70028e-05	4.64115e-05	0.466374	2.74382	0	81
Development_The role of GDNF ligand family/ RET receptor in cell survival, growth and proliferation	1.70062e-05	4.64115e-05	0.516459	3.04688	0	82
Impaired inhibitory action of lipoxins on neutrophil migration in CF	1.70062e-05	4.64115e-05	0.454387	2.68068	0	82
Glomerular injury in Lupus Nephritis	1.70062e-05	4.64115e-05	0.372749	2.19905	0	82
Chemotaxis_Leukocyte chemotaxis	1.70172e-05	4.64115e-05	0.470302	2.75992	0	80
Ovarian cancer (main signaling cascades)	1.70172e-05	4.64115e-05	0.471167	2.765	0	80
NF-AT signaling in cardiac hypertrophy	1.70477e-05	4.64115e-05	0.520341	3.04381	0	79
Inhibition of neutrophil migration by proresolving lipid mediators in COPD	1.70477e-05	4.64115e-05	0.479327	2.80389	0	79
Transcription_HIF-1 targets	1.70701e-05	4.64115e-05	0.471757	2.75172	0	78
Immune response_Sublytic effects of membrane attack complex	1.70701e-05	4.64115e-05	0.452522	2.63952	0	78
Muscle contraction_Regulation of eNOS activity in endothelial cells	1.70888e-05	4.64115e-05	0.548851	3.18171	0	76
Cell adhesion_Integrin-mediated cell adhesion and migration	1.70899e-05	4.64115e-05	0.499715	2.9053	0	77
Transport_Clathrin-coated vesicle cycle	1.70899e-05	4.64115e-05	0.48865	2.84097	0	77
Development_Regulation of epithelial-to-mesenchymal transition (EMT)	1.70899e-05	4.64115e-05	0.411864	2.39454	0	77
Main pathways of Schwann cells transformation in neurofibromatosis type 1	1.70899e-05	4.64115e-05	0.47776	2.77766	0	77
Immune response_IFN-alpha/beta signaling via MAPKs	1.70899e-05	4.64115e-05	0.529527	3.07863	0	77
Immune response_IL-1 signaling pathway	1.71045e-05	4.64115e-05	0.426486	2.46422	0	75
Airway smooth muscle contraction in asthma	1.71045e-05	4.64115e-05	0.444942	2.57086	0	75
Neuroprotective action of lithium	1.71045e-05	4.64115e-05	0.406982	2.35153	0	75
Inhibition of remyelination in multiple sclerosis: regulation of cytoskeleton proteins	1.71239e-05	4.64115e-05	0.399537	2.30028	0	74
TNF-alpha and IL-1 beta-mediated regulation of contraction and secretion of inflammatory factors in normal and asthmatic airway smooth muscle	1.71239e-05	4.64115e-05	0.494154	2.84502	0	74
Immune response_C5a signaling	1.71239e-05	4.64115e-05	0.497096	2.86196	0	74
Cell adhesion_Integrin inside-out signaling in neutrophils	1.71239e-05	4.64115e-05	0.484608	2.79006	0	74
Chemotaxis_CXCR3-A signaling	1.71239e-05	4.64115e-05	0.484451	2.78916	0	74
Angiotensin II Signaling in Cardiac Hypertrophy	1.71432e-05	4.64115e-05	0.524556	3.01027	0	73
MAPK-independent proliferation of normal and asthmatic smooth muscle cells	1.71432e-05	4.64115e-05	0.444944	2.5534	0	73
Immune response_HSP60 and HSP70/ TLR signaling pathway	1.71432e-05	4.64115e-05	0.394532	2.2641	0	73
Blood coagulation_Platelet microparticle generation	1.71432e-05	4.64115e-05	0.391223	2.24511	0	73
Chemotaxis_CCR1 signaling	1.71432e-05	4.64115e-05	0.485965	2.78881	0	73
Tau pathology in Alzheimer disease	1.71432e-05	4.64115e-05	0.444893	2.55311	0	73
Immune response_NF-AT signaling and leukocyte interactions	1.71585e-05	4.64115e-05	0.409181	2.33884	0	72
Stellate cells activation and liver fibrosis	1.71585e-05	4.64115e-05	0.46912	2.68144	0	72
Stem cells_Pancreatic cancer stem cells in tumor metastasis	1.71585e-05	4.64115e-05	0.488459	2.79198	0	72
Role of Tissue factor-induced Thrombin signaling in cancerogenesis	1.71585e-05	4.64115e-05	0.500601	2.86138	0	72
Immune response_CCL2 signaling	1.71585e-05	4.64115e-05	0.47286	2.70282	0	72
Skeletal muscle atrophy in COPD	1.71585e-05	4.64115e-05	0.416825	2.38253	0	72
Immune response_C3a signaling	1.71585e-05	4.64115e-05	0.434704	2.48472	0	72
Macrophage-induced immunosuppression in the tumor microenvironment	1.71585e-05	4.64115e-05	0.496139	2.83588	0	72
Cell adhesion_Integrin inside-out signaling	1.71895e-05	4.64115e-05	0.569681	3.21233	0	68
Stem cells_Endothelial differentiation during embryonic development	1.71895e-05	4.64115e-05	0.397596	2.24198	0	68
Development_Thromboxane A2 signaling pathway	1.71895e-05	4.64115e-05	0.534307	3.01287	0	68
Eosinophil adhesion and transendothelial migration in asthma	1.71895e-05	4.64115e-05	0.398144	2.24506	0	68
Regulation of GSK3 beta in bipolar disorder	1.71895e-05	4.64115e-05	0.429127	2.41977	0	68
Immune response_CRTH2 signaling in Th2 cells	1.71895e-05	4.64115e-05	0.535467	3.01941	0	68
Apoptosis and survival_CXCR3-B signaling	1.71895e-05	4.64115e-05	0.529318	2.98474	0	68
Signal transduction_IP3 signaling	1.7191e-05	4.64115e-05	0.472702	2.69274	0	71
Immune response_CD16 signaling in NK cells	1.7191e-05	4.64115e-05	0.49712	2.83183	0	71
Apoptosis and survival_HTR1A signaling	1.7191e-05	4.64115e-05	0.496149	2.8263	0	71
Glucocorticoids-mediated inhibition of pro-constrictory and pro-inflammatory signaling in airway smooth muscle cells	1.7191e-05	4.64115e-05	0.4054	2.30935	0	71
Signal transduction_Soluble CXCL16 signaling	1.7191e-05	4.64115e-05	0.432534	2.46392	0	71
Development_Role of IL-8 in angiogenesis	1.7201e-05	4.64115e-05	0.539896	3.06384	0	70
Ligand-independent activation of Androgen receptor in Prostate Cancer	1.7201e-05	4.64115e-05	0.460139	2.61123	0	70
Immune response_ICOS signaling pathway in T-helper cell	1.72135e-05	4.64115e-05	0.430822	2.42052	0	67
ErbB2-induced breast cancer cell invasion	1.72135e-05	4.64115e-05	0.488936	2.74703	0	67
Th2-cytokine-induced airway epithelium mucous metaplasia in COPD	1.72135e-05	4.64115e-05	0.467911	2.6289	0	67
Signal transduction_mTORC2 downstream signaling	1.72135e-05	4.64115e-05	0.479027	2.69136	0	67
Aberrant production of IL-2 and IL-17 in SLE T cells	1.72135e-05	4.64115e-05	0.450407	2.53056	0	67
Vascular endothelial cell damage in SLE	1.72135e-05	4.64115e-05	0.419906	2.35919	0	67
Immune response_TCR alpha/beta signaling pathway	1.72138e-05	4.64115e-05	0.419943	2.37448	0	69
Signal transduction_Activation of PKC via G-Protein coupled receptor	1.72138e-05	4.64115e-05	0.525633	2.97208	0	69
Development_WNT signaling pathway. Part 2	1.72138e-05	4.64115e-05	0.431666	2.44076	0	69
Neurophysiological process_Receptor-mediated axon growth repulsion	1.72138e-05	4.64115e-05	0.41098	2.3238	0	69
Immune response_TLR2 and TLR4 signaling pathways	1.72138e-05	4.64115e-05	0.437119	2.4716	0	69
EGFR family signaling in pancreatic cancer	1.72138e-05	4.64115e-05	0.411903	2.32902	0	69
Immune response_MIF-induced cell adhesion, migration and angiogenesis	1.72138e-05	4.64115e-05	0.451268	2.5516	0	69
A shift from oxidative to glycolytic muscle fiber phenotype in quadriceps muscles in COPD	1.72138e-05	4.64115e-05	0.475146	2.68661	0	69
Immune response_iC3b-induced phagocytosis via alpha-M/beta-2 integrin	1.72138e-05	4.64115e-05	0.473764	2.6788	0	69
Development_PIP3 signaling in cardiac myocytes	1.72164e-05	4.64115e-05	0.446579	2.50109	0	66
Immune response_CCR5 signaling in macrophages and T lymphocytes	1.72164e-05	4.64115e-05	0.46887	2.62594	0	66
Neurophysiological process_HTR2A signaling in the nervous system	1.72164e-05	4.64115e-05	0.500203	2.80142	0	66
Immune response_IL-5 signaling via PI3K, MAPK and NF-kB	1.72164e-05	4.64115e-05	0.445734	2.49636	0	66
Transcription_CREB signaling pathway	1.72542e-05	4.64115e-05	0.491264	2.73982	0	65
Cytoskeleton remodeling_Reverse signaling by Ephrin-B	1.72542e-05	4.64115e-05	0.473288	2.63957	0	65
Cytoskeleton remodeling_Role of PKA in cytoskeleton reorganisation	1.72542e-05	4.64115e-05	0.54205	3.02306	0	65
Apoptosis and survival_BAD phosphorylation	1.72542e-05	4.64115e-05	0.494234	2.75639	0	65
Immune response_Immunological synapse formation	1.72542e-05	4.64115e-05	0.421369	2.35001	0	65
PGE2 pathways in cancer	1.72542e-05	4.64115e-05	0.524147	2.92322	0	65
Reproduction_Gonadotropin-releasing hormone (GnRH) signaling	1.72542e-05	4.64115e-05	0.616847	3.44021	0	65
Neurophysiological process_Activity-dependent synaptic AMPA receptor removal	1.72542e-05	4.64115e-05	0.546639	3.04866	0	65
Immune response_IL-18 signaling	1.72542e-05	4.64115e-05	0.410535	2.28959	0	65
Immune response_IL-6 signaling pathway via JAK/STAT	1.72616e-05	4.64115e-05	0.422369	2.34644	0	64
Signal transduction_PKA signaling	1.72616e-05	4.64115e-05	0.52958	2.94205	0	64
ATP/ITP metabolism	1.72616e-05	4.64115e-05	0.463296	2.57381	0	64
E-cadherin signaling and its regulation in gastric cancer	1.72616e-05	4.64115e-05	0.456153	2.53413	0	64
Stem cells_TNF-alpha, IL-1 alpha and WNT5A-dependent regulation of osteogenesis and adipogenesis in mesenchymal stem cells	1.72616e-05	4.64115e-05	0.547811	3.04333	0	64
Stem cells_Role of growth factors in the maintenance of embryonic stem cell pluripotency	1.72616e-05	4.64115e-05	0.432741	2.40407	0	64
Stem cells_Stimulation of differentiation of mouse embryonic fibroblasts into adipocytes by extracellular factors	1.72616e-05	4.64115e-05	0.463342	2.57406	0	64
Role of neuropeptides in pathogenesis of SCLC	1.72616e-05	4.64115e-05	0.511665	2.84252	0	64
Production of reactive oxygen species and arachidonic acid metabolites by neutrophils in asthma	1.72616e-05	4.64115e-05	0.48104	2.67238	0	64
Transcription_Negative regulation of HIF1A function	1.72616e-05	4.64115e-05	0.410336	2.2796	0	64
Immune response_MIF - the neuroendocrine-macrophage connector	1.72813e-05	4.64115e-05	0.493037	2.72844	0	63
Development_Adenosine A3 receptor signaling	1.72813e-05	4.64115e-05	0.507229	2.80697	0	63
Development_Role of CDK5 in neuronal development	1.72813e-05	4.64115e-05	0.409254	2.26479	0	63
ENaC regulation in normal and CF airways	1.72813e-05	4.64115e-05	0.521742	2.88729	0	63
Inflammatory mechanisms of pancreatic cancerogenesis	1.72813e-05	4.64115e-05	0.424407	2.34864	0	63
Neurophysiological process_Corticoliberin signaling via CRHR1	1.72813e-05	4.64115e-05	0.552122	3.05541	0	63
Regulation of intrinsic membrane properties and excitability of striatopallidal medium spiny neurons in Huntington's disease	1.72813e-05	4.64115e-05	0.411204	2.27558	0	63
Neurophysiological process_Constitutive and activity-dependent synaptic AMPA receptor delivery	1.72813e-05	4.64115e-05	0.525337	2.90718	0	63
Epithelial cell anoikis in COPD	1.72813e-05	4.64115e-05	0.548677	3.03635	0	63
Immune response_TLR5, TLR7, TLR8 and TLR9 signaling pathways	1.72813e-05	4.64115e-05	0.481629	2.6653	0	63
Development_Role of HDAC and calcium/calmodulin-dependent kinase (CaMK) in control of skeletal myogenesis	1.73031e-05	4.64115e-05	0.520861	2.87039	0	62
Transcription_Androgen Receptor nuclear signaling	1.73031e-05	4.64115e-05	0.412425	2.27281	0	62
Regulation of lipid metabolism_Stimulation of Arachidonic acid production by ACM receptors	1.73031e-05	4.64115e-05	0.513533	2.83	0	62
Neurophysiological process_HTR1A receptor signaling in neuronal cells	1.73031e-05	4.64115e-05	0.488004	2.68932	0	62
Mitochondrial dysfunction in neurodegenerative diseases	1.73031e-05	4.64115e-05	0.438134	2.41449	0	62
Nicotine signaling in GABAergic neurons	1.73031e-05	4.64115e-05	0.4643	2.55869	0	62
Immune response_IL-33 signaling pathway	1.73031e-05	4.64115e-05	0.404986	2.23182	0	62
Mechanisms of drug resistance in SCLC	1.73031e-05	4.64115e-05	0.428299	2.36029	0	62
Immune response_CD28 signaling	1.73196e-05	4.64115e-05	0.462209	2.53729	0	61
Immune response_Histamine signaling in dendritic cells	1.73196e-05	4.64115e-05	0.495314	2.71902	0	61
Signal transduction_Amino acid-dependent mTORC1 activation	1.73196e-05	4.64115e-05	0.521633	2.86349	0	61
Neurophysiological process_NMDA-dependent postsynaptic long-term potentiation in CA1 hippocampal neurons	1.73196e-05	4.64115e-05	0.535618	2.94026	0	61
Lysophospholipid mediators-induced inflammatory signaling in normal and asthmatic airway epithelium	1.73196e-05	4.64115e-05	0.478127	2.62467	0	61
Serotonin modulation of dopamine release in nicotine addiction	1.73196e-05	4.64115e-05	0.43744	2.40132	0	61
High shear stress-induced platelet activation	1.73196e-05	4.64115e-05	0.493654	2.7099	0	61
Development_EGFR signaling pathway	1.73343e-05	4.64115e-05	0.48055	2.62742	0	60
Immune response_Function of MEF2 in T lymphocytes	1.73343e-05	4.64115e-05	0.569463	3.11355	0	60
Signal transduction_Calcium signaling	1.73343e-05	4.64115e-05	0.600827	3.28503	0	60
Signal transduction_Cyclic AMP signaling	1.73343e-05	4.64115e-05	0.552527	3.02095	0	60
Cytoskeleton remodeling_Integrin outside-in signaling	1.73343e-05	4.64115e-05	0.579876	3.17048	0	60
Development_S1P3 receptor signaling pathway	1.73343e-05	4.64115e-05	0.547049	2.991	0	60
Oxidative stress_Activation of NADPH oxidase	1.73343e-05	4.64115e-05	0.555098	3.03501	0	60
Degranulation of lung mast cells	1.73343e-05	4.64115e-05	0.422316	2.30902	0	60
Immune response_OX40L/ OX40 signaling pathway	1.73343e-05	4.64115e-05	0.436215	2.38502	0	60
Glucocorticoid-induced elevation of intraocular pressure as glaucoma risk factor	1.73343e-05	4.64115e-05	0.572181	3.12841	0	60
Cell adhesion_Tight junctions	1.73527e-05	4.64115e-05	0.511136	2.78227	0	59
Blood coagulation_GPIb-IX-V-dependent platelet activation	1.73527e-05	4.64115e-05	0.513625	2.79582	0	59
Development_WNT5A signaling	1.73527e-05	4.64115e-05	0.548137	2.98368	0	59
Immune response_Gastrin in inflammatory response	1.73527e-05	4.64115e-05	0.490453	2.66969	0	59
Stem cells_Histone acetylation in embryonic stem cells	1.73527e-05	4.64115e-05	0.429701	2.339	0	59
Regulation and signaling of HGF receptor (Met) and MSP receptor (RON) in lung cancer	1.73527e-05	4.64115e-05	0.549821	2.99285	0	59
Development_Cytokine-mediated regulation of megakaryopoiesis	1.73527e-05	4.64115e-05	0.451725	2.45888	0	59
Chemotaxis_CCL2-induced chemotaxis	1.73527e-05	4.64115e-05	0.46211	2.51541	0	59
Common mechanisms of Th17 cell migration	1.73527e-05	4.64115e-05	0.469182	2.5539	0	59
Proinflammatory mediators release and arachidonic acid metabolites production in basophils in asthma	1.73527e-05	4.64115e-05	0.459735	2.50248	0	59
Dysregulation of germinal center response in SLE	1.73527e-05	4.64115e-05	0.457805	2.49197	0	59
Immune response_Fc epsilon RI pathway	1.73768e-05	4.64115e-05	0.439959	2.38352	0	58
Development_Adenosine A1 receptor signaling	1.73768e-05	4.64115e-05	0.508923	2.75714	0	58
Development_Endothelin-1/EDNRA signaling	1.73768e-05	4.64115e-05	0.5349	2.89787	0	58
Mucin expression in CF airways	1.73768e-05	4.64115e-05	0.509193	2.75861	0	58
Muscle contraction_ACM regulation of smooth muscle contraction	1.73768e-05	4.64115e-05	0.512479	2.77641	0	58
Glucagon-induced glucose upregulation in type 2 diabetes in liver	1.73768e-05	4.64115e-05	0.584521	3.1667	0	58
Regulation of relaxation of airway smooth muscle cells	1.73768e-05	4.64115e-05	0.522353	2.8299	0	58
Signal transduction_mTORC1 downstream signaling	1.73768e-05	4.64115e-05	0.501215	2.71538	0	58
Development_G-protein-mediated regulation of MAPK-ERK signaling	1.74025e-05	4.64115e-05	0.540219	2.9131	0	57
Cell adhesion_ECM remodeling	1.74025e-05	4.64115e-05	0.522131	2.81557	0	57
Immune response_Histamine H1 receptor signaling in immune response	1.74025e-05	4.64115e-05	0.493954	2.66362	0	57
NRF2 regulation of oxidative stress response	1.74025e-05	4.64115e-05	0.543869	2.93279	0	57
Immune response_CD40 signaling	1.74025e-05	4.64115e-05	0.44892	2.42078	0	57
Development_Thyroliberin signaling	1.74025e-05	4.64115e-05	0.55098	2.97114	0	57
Development_Growth factors in regulation of oligodendrocyte precursor cell proliferation	1.74025e-05	4.64115e-05	0.502856	2.71162	0	57
Prostaglandins and leukotrienes-mediated induction of expression of mucins in normal and asthmatic epithelium	1.74025e-05	4.64115e-05	0.515088	2.77759	0	57
MAPK-mediated proliferation of normal and asthmatic smooth muscle cells	1.74025e-05	4.64115e-05	0.538678	2.90479	0	57
Platelet activation as a result of endothelial dysfunction after stenting	1.74025e-05	4.64115e-05	0.519058	2.79899	0	57
Regulation of Beta-catenin activity in colorectal cancer	1.74025e-05	4.64115e-05	0.529079	2.85303	0	57
Role of microRNAs in cell migration, survival and angiogenesis in colorectal cancer	1.74025e-05	4.64115e-05	0.443241	2.39016	0	57
PDE4 regulation of cyto/chemokine expression in inflammatory skin diseases	1.74025e-05	4.64115e-05	0.454315	2.44987	0	57
Cell adhesion_Integrin inside-out signaling in T cells	1.74025e-05	4.64115e-05	0.470129	2.53515	0	57
Membrane-bound ESR1: interaction with G-proteins signaling	1.7428e-05	4.64115e-05	0.561511	3.01349	0	56
Development_Alpha-2 adrenergic receptor activation of ERK	1.7428e-05	4.64115e-05	0.516526	2.77207	0	56
Development_Beta-adrenergic receptor-induced regulation of ERK	1.7428e-05	4.64115e-05	0.523314	2.8085	0	56
Muscle contraction_Relaxin signaling pathway	1.7428e-05	4.64115e-05	0.499226	2.67922	0	56
Nicotine signaling in cholinergic neurons	1.7428e-05	4.64115e-05	0.536437	2.87893	0	56
Apoptosis and survival_Role of PKR in stress-induced apoptosis	1.7428e-05	4.64115e-05	0.493467	2.64832	0	56
Regulation of AKT(PKB)/ GSK3 beta cascade in bipolar disorder	1.7428e-05	4.64115e-05	0.427559	2.29461	0	56
Transport_The role of AVP in regulation of Aquaporin 2 and renal water reabsorption	1.7428e-05	4.64115e-05	0.493363	2.64776	0	56
Altered Ca2+ handling in heart failure	1.7428e-05	4.64115e-05	0.504963	2.71001	0	56
B cell signaling in hematological malignancies	1.7428e-05	4.64115e-05	0.444272	2.3843	0	56
Development_Angiotensin signaling via PYK2	1.74615e-05	4.64115e-05	0.568832	3.03687	0	55
Cytoskeleton remodeling_FAK signaling	1.74615e-05	4.64115e-05	0.523759	2.79624	0	55
Development_IGF-1 receptor signaling	1.74615e-05	4.64115e-05	0.48	2.56262	0	55
Neurophysiological process_ACM regulation of nerve impulse	1.74615e-05	4.64115e-05	0.47234	2.52172	0	55
Chemotaxis_Lipoxin inhibitory action on Formyl-Met-Leu-Phe-induced neutrophil chemotaxis	1.74615e-05	4.64115e-05	0.458302	2.44677	0	55
Immune response_IL-17 signaling pathways	1.74615e-05	4.64115e-05	0.419086	2.23741	0	55
Development_Thrombospondin-1 signaling	1.74615e-05	4.64115e-05	0.419662	2.24049	0	55
Stem cells_mGluR3 signaling in glioblastoma stem cells	1.74615e-05	4.64115e-05	0.482071	2.57367	0	55
Oxidative stress_ROS-mediated MAPK activation via canonical pathways	1.74615e-05	4.64115e-05	0.552347	2.94886	0	55
TGF-beta-induced fibroblast/ myofibroblast migration and extracellular matrix production in asthmatic airways	1.74615e-05	4.64115e-05	0.485995	2.59462	0	55
Mitogenic action of ErbB2 in breast cancer	1.74615e-05	4.64115e-05	0.453986	2.42373	0	55
NMDA-independent presynaptic long-term potentiation in Huntington's disease	1.74615e-05	4.64115e-05	0.435013	2.32244	0	55
Canonical Notch signaling pathway in colorectal cancer	1.74615e-05	4.64115e-05	0.418202	2.23269	0	55
Chemotaxis_CCL16-, CCL20-, CXCL16- and CCL25-mediated cell migration	1.74615e-05	4.64115e-05	0.49689	2.65279	0	55
Nociception_Expression and role of Nociceptin in immune system	1.74615e-05	4.64115e-05	0.530684	2.83321	0	55
Immune response _IFN gamma signaling pathway	1.74685e-05	4.64115e-05	0.537936	2.84531	0	53
Translation_Regulation of EIF4F activity	1.74685e-05	4.64115e-05	0.500062	2.64498	0	53
Ca(2+)-dependent NF-AT signaling in cardiac hypertrophy	1.74685e-05	4.64115e-05	0.495735	2.62209	0	53
G-protein signaling_Proinsulin C-peptide signaling	1.74685e-05	4.64115e-05	0.521853	2.76024	0	53
Transport_Macropinocytosis regulation by growth factors	1.74685e-05	4.64115e-05	0.500968	2.64978	0	53
Th2 cytokine- and TNF-alpha-induced profibrotic response in asthmatic airway fibroblasts/ myofibroblasts	1.74685e-05	4.64115e-05	0.503459	2.66295	0	53
HGF signaling in colorectal cancer	1.74685e-05	4.64115e-05	0.575074	3.04175	0	53
Immune response_PGE2 common pathways	1.74764e-05	4.64115e-05	0.549418	2.91984	0	54
TGF-beta 1-induced transactivation of membrane receptors signaling in HCC	1.74764e-05	4.64115e-05	0.528026	2.80616	0	54
Development_Regulation of endothelial progenitor cell differentiation from adult stem cells	1.74764e-05	4.64115e-05	0.438404	2.32987	0	54
Role of stellate cells in progression of pancreatic cancer	1.74764e-05	4.64115e-05	0.478969	2.54545	0	54
Cell cycle_Influence of Ras and Rho proteins on G1/S Transition	1.74764e-05	4.64115e-05	0.468715	2.49095	0	54
Axonal degeneration in multiple sclerosis	1.74764e-05	4.64115e-05	0.496076	2.63636	0	54
Induction of mucin secretion in airway goblet cells by purinergic receptors	1.74764e-05	4.64115e-05	0.498037	2.64678	0	54
Role of FSH and Lutropin in ovarian cancer	1.74764e-05	4.64115e-05	0.517538	2.75042	0	54
Chemotaxis_CCL19- and CCL21-mediated chemotaxis	1.74764e-05	4.64115e-05	0.528574	2.80907	0	54
Development_TGF-beta receptor signaling	1.75003e-05	4.64115e-05	0.471038	2.47846	0	52
Immune response_IL-6 signaling pathway via MEK/ERK and PI3K/AKT cascades	1.75003e-05	4.64115e-05	0.508221	2.67411	0	52
Neurophysiological process_Glutamic acid regulation of Dopamine D1A receptor signaling	1.75003e-05	4.64115e-05	0.54325	2.85842	0	52
Effect of H. pylori infection on gastric epithelial cell proliferation	1.75003e-05	4.64115e-05	0.579461	3.04896	0	52
Neurophysiological process_Melatonin signaling	1.75003e-05	4.64115e-05	0.519802	2.73505	0	52
Stem cells_Early embryonal hypaxial myogenesis	1.75003e-05	4.64115e-05	0.435749	2.29279	0	52
Stem cells_Noncanonical WNT signaling in cardiac myogenesis	1.75003e-05	4.64115e-05	0.511859	2.69325	0	52
Stem cells_Hedgehog, BMP and Parathyroid hormone in osteogenesis	1.75003e-05	4.64115e-05	0.439242	2.31117	0	52
Development_Hedgehog signaling	1.75003e-05	4.64115e-05	0.49369	2.59765	0	52
Stem cells_Fetal brown fat cell differentiation	1.75003e-05	4.64115e-05	0.434446	2.28593	0	52
IGF family signaling in colorectal cancer	1.75003e-05	4.64115e-05	0.550291	2.89547	0	52
Development_c-Kit ligand signaling pathway during hemopoiesis	1.75003e-05	4.64115e-05	0.499337	2.62737	0	52
Main chemotherapy drugs and their action in SCLC cells	1.75003e-05	4.64115e-05	0.426103	2.24203	0	52
Signal transduction_Additional pathways of NF-kB activation (in the cytoplasm)	1.75003e-05	4.64115e-05	0.543957	2.86214	0	52
G-protein signaling_G-Protein alpha-12 signaling pathway	1.75027e-05	4.64115e-05	0.493144	2.58327	0	51
G-protein signaling_Regulation of p38 and JNK signaling mediated by G-proteins	1.75027e-05	4.64115e-05	0.526791	2.75953	0	51
Development_EDNRB signaling	1.75027e-05	4.64115e-05	0.521343	2.73099	0	51
wtCFTR and deltaF508 traffic / Membrane expression (normal and CF)	1.75027e-05	4.64115e-05	0.43789	2.29383	0	51
ERBB family and HGF signaling in gastric cancer	1.75027e-05	4.64115e-05	0.469867	2.46134	0	51
Development_Gastrin in cell growth and proliferation	1.75027e-05	4.64115e-05	0.519764	2.72272	0	51
Inhibition of apoptosis in pancreatic cancer	1.75027e-05	4.64115e-05	0.463684	2.42895	0	51
TGF-beta signaling via kinase cascades in breast cancer	1.75027e-05	4.64115e-05	0.546497	2.86276	0	51
Immune response_IL-4-responsive genes in type 2 immunity	1.75027e-05	4.64115e-05	0.487427	2.55333	0	51
Signal transduction_Erk Interactions: Inhibition of Erk	1.75352e-05	4.64115e-05	0.541675	2.80673	0	49
Cell adhesion_Ephrin signaling	1.75352e-05	4.64115e-05	0.495764	2.56883	0	49
Regulation of lipid metabolism_Alpha-1 adrenergic receptors signaling via arachidonic acid	1.75352e-05	4.64115e-05	0.551614	2.85822	0	49
Development_Beta-adrenergic receptors transactivation of EGFR	1.75352e-05	4.64115e-05	0.495627	2.56813	0	49
Neurophysiological process_Dopamine D2 receptor transactivation of PDGFR in CNS	1.75352e-05	4.64115e-05	0.533415	2.76393	0	49
Muscle contraction_Delta-type opioid receptor in smooth muscle contraction	1.75352e-05	4.64115e-05	0.456444	2.36509	0	49
Renin-Angiotensin-Aldosterone System	1.75352e-05	4.64115e-05	0.529401	2.74313	0	49
Some pathways of EMT in cancer cells	1.75352e-05	4.64115e-05	0.464008	2.40429	0	49
Muscle contraction_Oxytocin signaling in uterus and mammary gland	1.75352e-05	4.64115e-05	0.494964	2.56469	0	49
Putative role of Estrogen receptor and Androgen receptor signaling in progression of lung cancer	1.75352e-05	4.64115e-05	0.479562	2.48488	0	49
Non-genomic signaling of ESR2 (membrane) in lung cancer cells	1.75352e-05	4.64115e-05	0.526867	2.73	0	49
Regulation of VEGF expression in lung cancer	1.75352e-05	4.64115e-05	0.510423	2.64479	0	49
Immune response_Substance P-stimulated expression of proinflammatory cytokines via MAPKs	1.75352e-05	4.64115e-05	0.47314	2.4516	0	49
Development_FGFR signaling pathway	1.75494e-05	4.64115e-05	0.53483	2.78443	0	50
Immune response_PIP3 signaling in B lymphocytes	1.75494e-05	4.64115e-05	0.520391	2.70926	0	50
Immune response_Neurotensin-induced activation of IL-8 in colonocytes	1.75494e-05	4.64115e-05	0.523802	2.72701	0	50
Transport_Alpha-2 adrenergic receptor regulation of ion channels	1.75494e-05	4.64115e-05	0.447308	2.32877	0	50
Development_Beta-adrenergic receptors signaling via Cyclic AMP	1.75494e-05	4.64115e-05	0.588466	3.06367	0	50
Immune response_TREM1 signaling pathway	1.75494e-05	4.64115e-05	0.450394	2.34484	0	50
Immune response_Th1 and Th2 cell differentiation	1.75494e-05	4.64115e-05	0.442887	2.30576	0	50
TMPRSS2-ERG fusion in Prostate Cancer	1.75494e-05	4.64115e-05	0.491982	2.56135	0	50
HCV-mediated liver damage and predisposition to HCC via cell stress	1.75494e-05	4.64115e-05	0.442889	2.30577	0	50
Development_Melanocyte development and pigmentation	1.75494e-05	4.64115e-05	0.455371	2.37075	0	50
Role of TLR signaling in skin sensitization	1.75494e-05	4.64115e-05	0.476169	2.47903	0	50
Regulation of intrinsic membrane properties and excitability of striatonigral medium spiny neurons in Huntington's disease	1.75494e-05	4.64115e-05	0.4753	2.4745	0	50
Oxidative stress in adipocyte dysfunction in type 2 diabetes and metabolic syndrome X	1.75494e-05	4.64115e-05	0.453749	2.3623	0	50
Signal transduction_PTMs in BAFF-induced signaling	1.75494e-05	4.64115e-05	0.502057	2.61381	0	50
Transcription_Sirtuin6 regulation and functions	1.75494e-05	4.64115e-05	0.473308	2.46413	0	50
Immune response_IL-2 activation and signaling pathway	1.75713e-05	4.64115e-05	0.449132	2.31435	0	48
Development_Angiotensin activation of Akt	1.75713e-05	4.64115e-05	0.550986	2.83919	0	48
Development_Adenosine A2A receptor signaling	1.75713e-05	4.64115e-05	0.499523	2.57401	0	48
Cytoskeleton remodeling_Regulation of actin cytoskeleton nucleation and polymerization by Rho GTPases	1.75713e-05	4.64115e-05	0.561997	2.89593	0	48
Translation_Translation regulation by Alpha-1 adrenergic receptors	1.75713e-05	4.64115e-05	0.507388	2.61453	0	48
Development_S1P1 signaling pathway	1.75713e-05	4.64115e-05	0.551767	2.84322	0	48
Immune response_IL-15 signaling	1.75713e-05	4.64115e-05	0.554571	2.85767	0	48
Muscle contraction_Regulation of eNOS activity in cardiomyocytes	1.75713e-05	4.64115e-05	0.561847	2.89516	0	48
Stimulation of gastric acid secretion in gastric cancer	1.75713e-05	4.64115e-05	0.596719	3.07485	0	48
Stem cells_Muscle progenitor cell migration in hypaxial myogenesis	1.75713e-05	4.64115e-05	0.460993	2.37547	0	48
TGF-beta 1-mediated induction of EMT in normal and asthmatic airway epithelium	1.75713e-05	4.64115e-05	0.532235	2.74257	0	48
Canonical Leptin pathways in breast cancer	1.75713e-05	4.64115e-05	0.460768	2.37431	0	48
Aberrant B-Raf signaling in melanoma progression	1.75713e-05	4.64115e-05	0.475895	2.45225	0	48
Pro-oncogenic action of Estradiol/ Estrogen receptors in ovarian cancer	1.75713e-05	4.64115e-05	0.564933	2.91106	0	48
Signal transduction_PTEN pathway	1.75874e-05	4.64115e-05	0.506597	2.59533	0	47
Development_Slit-Robo signaling	1.75874e-05	4.64115e-05	0.453432	2.32296	0	47
Development_ACM2 and ACM4 activation of ERK	1.75874e-05	4.64115e-05	0.596454	3.05567	0	47
Regulation of degradation of deltaF508-CFTR in CF	1.75874e-05	4.64115e-05	0.497278	2.54759	0	47
Transport_ACM3 signaling in salivary glands	1.75874e-05	4.64115e-05	0.535557	2.74369	0	47
IGF signaling in HCC	1.75874e-05	4.64115e-05	0.488173	2.50094	0	47
Growth factors in regulation of oligodendrocyte precursor cells survival in multiple sclerosis	1.75874e-05	4.64115e-05	0.448539	2.29789	0	47
EGFR signaling pathway in lung cancer	1.75874e-05	4.64115e-05	0.500957	2.56643	0	47
Stem cells_Signaling pathways in embryonic hepatocyte maturation	1.75874e-05	4.64115e-05	0.461398	2.36377	0	47
Neurophysiological process_Synaptic vesicle fusion and recycling in nerve terminals	1.75874e-05	4.64115e-05	0.593362	3.03983	0	47
Immune response_IL-16 signaling pathway	1.75874e-05	4.64115e-05	0.46448	2.37956	0	47
Transcription_Hypoxia- and receptor-mediated HIF-1 activation	1.76342e-05	4.64115e-05	0.468842	2.38665	0	46
Development_Adenosine A2B receptor signaling	1.76342e-05	4.64115e-05	0.53857	2.7416	0	46
G-protein signaling_G-Protein alpha-q signaling cascades	1.76342e-05	4.64115e-05	0.496553	2.52771	0	46
Cytoskeleton remodeling_Neurofilaments	1.76342e-05	4.64115e-05	0.473344	2.40956	0	46
Development_TGF-beta-dependent induction of EMT via RhoA, PI3K and ILK	1.76342e-05	4.64115e-05	0.575423	2.9292	0	46
Apoptosis and survival_Endoplasmic reticulum stress response pathway	1.76342e-05	4.64115e-05	0.545017	2.77442	0	46
Effect of H. pylori infection on gastric epithelial cells motility	1.76342e-05	4.64115e-05	0.545169	2.77519	0	46
Effect of H. pylori infection on inflammation in gastric epithelial cells	1.76342e-05	4.64115e-05	0.467984	2.38228	0	46
Pro-inflammatory action of Gastrin in gastric cancer	1.76342e-05	4.64115e-05	0.470471	2.39494	0	46
Nicotine signaling in dopaminergic neurons, Pt. 2 - axon terminal	1.76342e-05	4.64115e-05	0.549771	2.79862	0	46
IGF signaling in lung cancer	1.76342e-05	4.64115e-05	0.513439	2.61367	0	46
EGFR signaling pathway in colorectal cancer	1.76342e-05	4.64115e-05	0.49058	2.4973	0	46
Cell adhesion_IL-8 family-dependent cell migration and adhesion	1.76342e-05	4.64115e-05	0.479717	2.442	0	46
IL-6 signaling in breast cancer cells	1.76342e-05	4.64115e-05	0.505335	2.57242	0	46
Proteases and EGFR-activated mucin production in airway epithelium in COPD	1.76342e-05	4.64115e-05	0.456254	2.32257	0	46
Transcription_CoREST complex-mediated epigenetic gene silencing	1.76342e-05	4.64115e-05	0.4511	2.29633	0	46
Translation _Regulation of EIF2 activity	1.76429e-05	4.64115e-05	0.465498	2.35469	0	45
Transport_Intracellular cholesterol transport	1.76429e-05	4.64115e-05	0.484762	2.45213	0	45
Role of alpha-6/beta-4 integrins in carcinoma progression	1.76429e-05	4.64115e-05	0.585928	2.96388	0	45
Neurophysiological process_Dopamine D2 receptor signaling in CNS	1.76429e-05	4.64115e-05	0.488566	2.47138	0	45
Role of cell adhesion molecules in progression of pancreatic cancer	1.76429e-05	4.64115e-05	0.524581	2.65355	0	45
Nicotine / Beta-adrenergic signaling in lung cancer	1.76429e-05	4.64115e-05	0.510485	2.58225	0	45
Oxidative stress_Role of ASK1 under oxidative stress	1.76625e-05	4.64115e-05	0.5397	2.69613	0	43
Development_Activation of ERK by Alpha-1 adrenergic receptors	1.76625e-05	4.64115e-05	0.575132	2.87313	0	43
Development_Role of Activin A in cell differentiation and proliferation	1.76625e-05	4.64115e-05	0.502164	2.50861	0	43
G-protein signaling_Regulation of Cyclic AMP levels by ACM	1.76625e-05	4.64115e-05	0.524347	2.61943	0	43
DNA damage_Nucleotide excision repair	1.76625e-05	4.64115e-05	0.537555	2.68541	0	43
FGF signaling in pancreatic cancer	1.76625e-05	4.64115e-05	0.528045	2.63791	0	43
Reproduction_Progesterone-mediated oocyte maturation	1.76625e-05	4.64115e-05	0.539084	2.69305	0	43
Inhibition of remyelination in multiple sclerosis: role of cell-cell and ECM-cell interactions	1.76625e-05	4.64115e-05	0.529989	2.64762	0	43
GLP-1 in beta cell apoptosis in type 2 diabetes	1.76625e-05	4.64115e-05	0.48978	2.44675	0	43
Nicotine signaling in glutamatergic neurons	1.76625e-05	4.64115e-05	0.488168	2.4387	0	43
Chemotaxis_C5a-induced chemotaxis	1.76625e-05	4.64115e-05	0.579168	2.8933	0	43
Oxidative stress_Role of IL-8 signaling pathway in respiratory burst	1.76625e-05	4.64115e-05	0.542791	2.71157	0	43
Development_Angiotensin activation of ERK	1.767e-05	4.64115e-05	0.537181	2.701	0	44
Development_Notch Signaling Pathway	1.767e-05	4.64115e-05	0.47144	2.37045	0	44
Development_FGF-family signaling	1.767e-05	4.64115e-05	0.535462	2.69235	0	44
Immune response_CXCR4 signaling via second messenger	1.767e-05	4.64115e-05	0.496755	2.49774	0	44
G-protein signaling_G-Protein alpha-s signaling cascades	1.767e-05	4.64115e-05	0.558344	2.80741	0	44
Regulation of lipid metabolism_Regulation of lipid metabolism by niacin and isoprenaline	1.767e-05	4.64115e-05	0.482704	2.42708	0	44
Cell adhesion_Role of tetraspanins in the integrin-mediated cell adhesion	1.767e-05	4.64115e-05	0.567306	2.85247	0	44
Development_Endothelin-1/EDNRA transactivation of EGFR	1.767e-05	4.64115e-05	0.564046	2.83608	0	44
Development_Delta- and kappa-type opioid receptors signaling via beta-arrestin	1.767e-05	4.64115e-05	0.52562	2.64287	0	44
G-protein signaling_S1P2 receptor signaling pathway	1.767e-05	4.64115e-05	0.530946	2.66965	0	44
Development_TGF-beta-dependent induction of EMT via MAPK	1.767e-05	4.64115e-05	0.595372	2.99359	0	44
Neurophysiological process_Long-term depression in cerebellum	1.767e-05	4.64115e-05	0.492223	2.47494	0	44
Neuroendocrine transdifferentiation in Prostate Cancer	1.767e-05	4.64115e-05	0.47453	2.38598	0	44
Development_Growth hormone-releasing hormone (GH-RH) signaling	1.767e-05	4.64115e-05	0.618675	3.11076	0	44
Stem cells_Dopamine-induced transactivation of EGFR in SVZ neural stem cells	1.767e-05	4.64115e-05	0.538301	2.70663	0	44
Growth factors in regulation of oligodendrocyte precursor cells proliferation in multiple sclerosis	1.767e-05	4.64115e-05	0.545683	2.74375	0	44
Development_SDF-1 signaling in hematopoietic stem cell homing	1.767e-05	4.64115e-05	0.493596	2.48185	0	44
A proinflammatory phenotype of senescent alveolar epithelial cells in COPD	1.767e-05	4.64115e-05	0.506372	2.54609	0	44
Hyaluronic acid/ CD44 signaling in cancer	1.767e-05	4.64115e-05	0.517915	2.60413	0	44
G-protein signaling_RhoA regulation pathway	1.77248e-05	4.64115e-05	0.523774	2.56448	0	40
Development_Leptin signaling via PI3K-dependent pathway	1.77248e-05	4.64115e-05	0.517289	2.53273	0	40
Development_Mu-type opioid receptor signaling	1.77248e-05	4.64115e-05	0.528415	2.5872	0	40
Muscle contraction_Role of kappa-type opioid receptor in heart	1.77248e-05	4.64115e-05	0.542557	2.65645	0	40
Development_Oligodendrocyte differentiation from adult stem cells	1.77248e-05	4.64115e-05	0.49363	2.41689	0	40
Mechanisms of resistance to EGFR inhibitors in lung cancer	1.77248e-05	4.64115e-05	0.504208	2.46868	0	40
Mechanisms of drug resistance in multiple myeloma	1.77248e-05	4.64115e-05	0.553494	2.71	0	40
Immune response_T regulatory cell-mediated modulation of effector T cell and NK cell functions	1.77248e-05	4.64115e-05	0.524368	2.56739	0	40
WNT signaling in invasive-type melanoma cells	1.77248e-05	4.64115e-05	0.49508	2.42399	0	40
ESR1 (membrane) 36 kDa isoform signaling in breast cancer	1.77248e-05	4.64115e-05	0.550066	2.69321	0	40
Leptin signaling in colorectal cancer	1.77248e-05	4.64115e-05	0.481847	2.3592	0	40
The role of PTEN and PI3K signaling in melanoma	1.77248e-05	4.64115e-05	0.489424	2.3963	0	40
Insulin-like growth factor family signaling in melanoma	1.77248e-05	4.64115e-05	0.480158	2.35093	0	40
Signal transduction_PTMs in IL-17-induced CIKS-independent signaling pathways	1.77248e-05	4.64115e-05	0.496038	2.42868	0	40
Signal transduction_JNK pathway	1.77384e-05	4.64115e-05	0.545193	2.68646	0	41
Development_VEGF signaling and activation	1.77384e-05	4.64115e-05	0.527429	2.59893	0	41
Transcription_PPAR Pathway	1.77384e-05	4.64115e-05	0.511213	2.51903	0	41
Chemotaxis_CXCR4 signaling pathway	1.77384e-05	4.64115e-05	0.529375	2.60852	0	41
Regulation of lipid metabolism_Insulin regulation of glycogen metabolism	1.77384e-05	4.64115e-05	0.498498	2.45637	0	41
Development_EPO-induced MAPK pathway	1.77384e-05	4.64115e-05	0.496763	2.44782	0	41
Development_Flt3 signaling	1.77384e-05	4.64115e-05	0.527529	2.59942	0	41
Immune response_KLRK1 (NKG2D) signaling pathway	1.77384e-05	4.64115e-05	0.491597	2.42237	0	41
Development_Delta-type opioid receptor mediated cardioprotection	1.77384e-05	4.64115e-05	0.510934	2.51765	0	41
Muscle contraction_S1P2 receptor-mediated smooth muscle contraction	1.77384e-05	4.64115e-05	0.526666	2.59517	0	41
Role and regulation of Prostaglandin E2 in gastric cancer	1.77384e-05	4.64115e-05	0.521001	2.56726	0	41
Tissue Factor signaling in cancer via PAR1 and PAR2	1.77384e-05	4.64115e-05	0.487147	2.40044	0	41
Cigarette smoke-induced proliferation, metaplasia and survival of airway epithelial cells	1.77384e-05	4.64115e-05	0.50234	2.4753	0	41
Stimulation of TGF-beta signaling in lung cancer	1.77384e-05	4.64115e-05	0.49035	2.41622	0	41
Nicotine signaling in chromaffin cells	1.77384e-05	4.64115e-05	0.566173	2.78984	0	41
Signal transduction_PTMs in IL-12 signaling pathway	1.77384e-05	4.64115e-05	0.477636	2.35357	0	41
Cytoskeleton remodeling_Hyaluronic acid/ CD44 signaling pathways	1.77384e-05	4.64115e-05	0.549363	2.70701	0	41
Development_Angiotensin signaling via STATs	1.77396e-05	4.64115e-05	0.551441	2.73416	0	42
Development_HGF signaling pathway	1.77396e-05	4.64115e-05	0.594828	2.94928	0	42
Cell adhesion_PLAU signaling	1.77396e-05	4.64115e-05	0.553356	2.74365	0	42
dATP/dITP metabolism	1.77396e-05	4.64115e-05	0.472244	2.34148	0	42
ATP metabolism	1.77396e-05	4.64115e-05	0.502008	2.48906	0	42
Development_Ligand-independent activation of ESR1 and ESR2	1.77396e-05	4.64115e-05	0.47933	2.37662	0	42
Neurophysiological process_Delta-type opioid receptor in the nervous system	1.77396e-05	4.64115e-05	0.518903	2.57283	0	42
wtCFTR and deltaF508-CFTR traffic / Generic schema (normal and CF)	1.77396e-05	4.64115e-05	0.543382	2.6942	0	42
HCV-dependent regulation of RNA polymerases leading to HCC	1.77396e-05	4.64115e-05	0.548675	2.72045	0	42
Influence of bone marrow cell environment on progression of multiple myeloma	1.77396e-05	4.64115e-05	0.486726	2.41329	0	42
Chemoresistance pathways mediated by constitutive activation of PI3K pathway and BCL-2 in small cell lung cancer	1.77396e-05	4.64115e-05	0.493777	2.44825	0	42
Role of Ghrelin in activation eating behavior in obesity	1.77396e-05	4.64115e-05	0.481599	2.38787	0	42
Extracellular matrix-regulated proliferation of airway smooth muscle cells in asthma	1.77396e-05	4.64115e-05	0.495604	2.45731	0	42
Role of GIP in pathogenesis of type 2 diabetes	1.77396e-05	4.64115e-05	0.593022	2.94033	0	42
VEGF signaling in multiple myeloma	1.77396e-05	4.64115e-05	0.548661	2.72038	0	42
IGF family, invasion and metastasis in colorectal cancer	1.77396e-05	4.64115e-05	0.563124	2.79209	0	42
HGF receptor (Met) and MSP receptor (RON) signaling pathways in SCLC	1.77396e-05	4.64115e-05	0.538765	2.67131	0	42
Cytoskeleton remodeling_Fibronectin-binding integrins in cell motility	1.77443e-05	4.64115e-05	0.533707	2.5945	0	39
Development_Angiopoietin - Tie2 signaling	1.77443e-05	4.64115e-05	0.517276	2.51462	0	39
Cell adhesion_Plasmin signaling	1.77443e-05	4.64115e-05	0.492119	2.39233	0	39
G-protein signaling_G-Protein alpha-i signaling cascades	1.77443e-05	4.64115e-05	0.501501	2.43794	0	39
G-protein signaling_G-Protein beta/gamma signaling cascades	1.77443e-05	4.64115e-05	0.581793	2.82826	0	39
Immune response_Reactive oxygen species (ROS) in IL-4 signaling	1.77443e-05	4.64115e-05	0.540957	2.62975	0	39
Immune response_Delta-type opioid receptor signaling in T-cells	1.77443e-05	4.64115e-05	0.581807	2.82833	0	39
Transcription targets of Androgen receptor involved in Prostate Cancer	1.77443e-05	4.64115e-05	0.495605	2.40928	0	39
Deregulation of Ca2+-dependent neuronal cell survival in Huntington's disease	1.77443e-05	4.64115e-05	0.513848	2.49796	0	39
HIF-1 in gastric cancer	1.77443e-05	4.64115e-05	0.498316	2.42245	0	39
Development_Beta adrenergic receptors in brown adipocyte differentiation	1.77443e-05	4.64115e-05	0.496295	2.41263	0	39
Development_Adiponectin signaling	1.77443e-05	4.64115e-05	0.549561	2.67157	0	39
TNF-alpha-induced inflammatory signaling in normal and asthmatic airway epithelium	1.77443e-05	4.64115e-05	0.492864	2.39595	0	39
Influence of smoking on activation of EGFR signaling in lung cancer cells	1.77443e-05	4.64115e-05	0.531754	2.585	0	39
FGF2 signaling in melanoma	1.77443e-05	4.64115e-05	0.491566	2.38964	0	39
Signal transduction_PTMs (phosphorylation) in TNF-alpha-induced NF-kB signaling	1.77443e-05	4.64115e-05	0.532188	2.58712	0	39
Development_Non-genomic action of Retinoic acid in cell differentiation	1.77443e-05	4.64115e-05	0.558605	2.71553	0	39
Transcription_ChREBP regulation pathway	1.77689e-05	4.64115e-05	0.539888	2.60436	0	38
Chemotaxis_CCR4-induced chemotaxis of immune cells	1.77689e-05	4.64115e-05	0.539623	2.60308	0	38
Neurophysiological process_Netrin-1 in regulation of axon guidance	1.77689e-05	4.64115e-05	0.57128	2.75579	0	38
Stromal-epithelial interaction in Prostate Cancer	1.77689e-05	4.64115e-05	0.564515	2.72316	0	38
Transport_ACM3 signaling in lacrimal glands	1.77689e-05	4.64115e-05	0.562999	2.71584	0	38
IL-6 signaling pathway in lung cancer	1.77689e-05	4.64115e-05	0.509518	2.45786	0	38
Mechanism of action of CCR4 antagonists in asthma and atopic dermatitis (Variant 1)	1.77689e-05	4.64115e-05	0.539623	2.60308	0	38
CCR4-dependent immune cell chemotaxis in asthma and atopic dermatitis	1.77689e-05	4.64115e-05	0.539623	2.60308	0	38
FAK1 signaling in melanoma	1.77689e-05	4.64115e-05	0.649307	3.13218	0	38
HGF signaling in melanoma	1.77689e-05	4.64115e-05	0.516556	2.49181	0	38
Development_PDGF signaling via MAPK cascades	1.7785e-05	4.64115e-05	0.532448	2.54877	0	37
Cell adhesion_Endothelial cell contacts by non-junctional mechanisms	1.7785e-05	4.64115e-05	0.630024	3.01585	0	37
Signal transduction_HTR2A-dependent arachidonic acid production	1.7785e-05	4.64115e-05	0.543147	2.59998	0	37
Development_S1P2 and S1P3 receptors in cell proliferation and differentiation	1.7785e-05	4.64115e-05	0.531323	2.54338	0	37
FGF signaling in Prostate Cancer	1.7785e-05	4.64115e-05	0.531198	2.54278	0	37
Stem cells_FGF2-induced self-renewal of adult neural stem cells	1.7785e-05	4.64115e-05	0.568859	2.72306	0	37
IL-1 beta- and Endothelin-1-induced fibroblast/ myofibroblast migration and extracellular matrix production in asthmatic airways	1.7785e-05	4.64115e-05	0.576697	2.76058	0	37
Role of adhesion of SCLC cells in tumor progression	1.7785e-05	4.64115e-05	0.578322	2.76836	0	37
G-protein signaling_Rap1A regulation pathway	1.77876e-05	4.64115e-05	0.598761	2.84547	0	36
Possible pathway of TGF-beta 1-dependent inhibition of CFTR expression	1.77876e-05	4.64115e-05	0.56682	2.69368	0	36
IL-6 signaling in Prostate Cancer	1.77876e-05	4.64115e-05	0.547956	2.60403	0	36
Development_Keratinocyte differentiation	1.77876e-05	4.64115e-05	0.541253	2.57217	0	36
LKB1 signaling pathway in lung cancer cells	1.77876e-05	4.64115e-05	0.57843	2.74885	0	36
Defective efferocytosis in COPD	1.77876e-05	4.64115e-05	0.550403	2.61566	0	36
Signal transduction_PTMs in IL-17-induced CIKS-dependent MAPK signaling pathways	1.77876e-05	4.64115e-05	0.631382	3.00049	0	36
Role of alveolar cell senescence in COPD	1.77876e-05	4.64115e-05	0.5468	2.59854	0	36
Development_VEGF-family signaling	1.78406e-05	4.64115e-05	0.575597	2.71165	0	35
Development_Angiotensin signaling via beta-Arrestin	1.78406e-05	4.64115e-05	0.59705	2.81271	0	35
Development_Thrombopoietin-regulated cell processes	1.78406e-05	4.64115e-05	0.578388	2.72479	0	35
Arachidonic acid production	1.78406e-05	4.64115e-05	0.612064	2.88344	0	35
Transcription_Ligand-dependent activation of the ESR1/SP pathway	1.78406e-05	4.64115e-05	0.571128	2.69059	0	35
Development_Activation of Erk by ACM1, ACM3 and ACM5	1.78406e-05	4.64115e-05	0.566175	2.66726	0	35
Development_Activation of ERK by Kappa-type opioid receptor	1.78406e-05	4.64115e-05	0.577155	2.71898	0	35
Possible regulation of HSF-1/ chaperone pathway in Huntington's disease	1.78406e-05	4.64115e-05	0.578459	2.72513	0	35
POMC, alpha-MSH and AGRP in regulation of food intake and energy expenditure in obesity in hypothalamus	1.78406e-05	4.64115e-05	0.598793	2.82092	0	35
Transcription_Role of AP-1 in regulation of cellular metabolism	1.79064e-05	4.64115e-05	0.556922	2.59945	0	34
Cell adhesion_Cell-matrix glycoconjugates	1.79064e-05	4.64115e-05	0.59447	2.77471	0	34
Immune response_Oncostatin M signaling via MAPK	1.79064e-05	4.64115e-05	0.559142	2.60981	0	34
Apoptosis and survival_Beta-2 adrenergic receptor anti-apoptotic action	1.79064e-05	4.64115e-05	0.545756	2.54733	0	34
Apoptosis and survival_nAChR in apoptosis inhibition and cell cycle progression	1.79064e-05	4.64115e-05	0.56024	2.61494	0	34
G-protein signaling_Regulation of RAC1 activity	1.79247e-05	4.64115e-05	0.558178	2.58203	0	33
Immune response_IL-12-induced IFN-gamma production	1.79247e-05	4.64115e-05	0.544997	2.52106	0	33
Muscle contraction_nNOS signaling in skeletal muscle	1.79247e-05	4.64115e-05	0.576031	2.66462	0	33
Neuropeptide signaling in pancreatic cancer	1.79247e-05	4.64115e-05	0.562019	2.5998	0	33
Regulation of Tissue factor signaling in cancer	1.79247e-05	4.64115e-05	0.572343	2.64756	0	33
GLP-1 in inhibition of beta cell proliferation and function in type 2 diabetes	1.79247e-05	4.64115e-05	0.563726	2.6077	0	33
Signal transduction_Additional pathways of NF-kB activation (in the nucleus)	1.79247e-05	4.64115e-05	0.560996	2.59507	0	33
Development_Neural stem cell lineage commitment (schema)	1.79478e-05	4.64115e-05	0.60553	2.77574	0	32
Action of lithium on synaptic transmission and autophagy	1.79478e-05	4.64115e-05	0.610395	2.79804	0	32
Putative glucocorticoid- and LABA-mediated inhibition of pro-fibrotic signaling in airway fibroblasts/myofibroblasts	1.79478e-05	4.64115e-05	0.558893	2.56195	0	32
Signal transduction_PTMs (phosphorylation and acetylation) in TNF-alpha-induced NF-kB signaling	1.79478e-05	4.64115e-05	0.594254	2.72405	0	32
Regulation of lipid metabolism_Regulation of lipid metabolism via LXR, NF-Y and SREBP	1.79498e-05	4.64115e-05	0.613605	2.78838	0	31
Role of nicotine in pathogenesis of SCLC	1.79498e-05	4.64115e-05	0.605995	2.7538	0	31
Cell adhesion_Endothelial cell contacts by junctional mechanisms	1.80024e-05	4.64115e-05	0.633527	2.84812	0	30
Cytoskeleton remodeling_Thyroliberin in cytoskeleton remodeling	1.80024e-05	4.64115e-05	0.58903	2.64808	0	30
Signal transduction_PTMs in BAFF-induced canonical NF-kB signaling	1.80024e-05	4.64115e-05	0.58818	2.64426	0	30
wtCFTR and deltaF508-CFTR traffic / Clathrin coated vesicles formation (normal and CF)	1.80382e-05	4.64115e-05	0.634546	2.82286	0	29
Development_S1P4 receptor signaling pathway	1.80382e-05	4.64115e-05	0.56696	2.5222	0	29
TGF-beta signaling via microRNA in breast cancer	1.80382e-05	4.64115e-05	0.571374	2.54184	0	29
Signal transduction_PTMs in IL-17-induced CIKS-dependent NF-kB signaling and mRNA stabilization	1.80382e-05	4.64115e-05	0.607383	2.70203	0	29
Development_Glucocorticoid receptor signaling	1.80917e-05	4.64115e-05	0.585354	2.57499	0	28
Development_Ligand-dependent activation of the ESR1/AP-1 pathway	1.80917e-05	4.64115e-05	0.614478	2.70311	0	28
Immune response_IL-6-induced acute-phase response in hepatocytes	1.80917e-05	4.64115e-05	0.594034	2.61317	0	28
Development_PACAP signaling in neural cells	1.8115e-05	4.64115e-05	0.623245	2.71355	0	27
Stem cells_Neovascularization of glioblastoma in response to hypoxia	1.8115e-05	4.64115e-05	0.648965	2.82553	0	27
Development_Role of cell-cell and ECM-cell interactions in oligodendrocyte differentiation and myelination	1.8115e-05	4.64115e-05	0.67154	2.92382	0	27
Beta-catenin-dependent transcription regulation in colorectal cancer	1.8115e-05	4.64115e-05	0.674339	2.936	0	27
Development_WNT signaling pathway. Part 1. Degradation of beta-catenin in the absence WNT signaling	1.816e-05	4.64115e-05	0.634169	2.69184	0	25
Cytoskeleton remodeling_RalA regulation pathway	1.82057e-05	4.64115e-05	0.617344	2.58498	0	24
Cell cycle_Transition and termination of DNA replication	1.82057e-05	4.64115e-05	0.628467	2.63156	0	24
Pro-oncogenic action of PTHrP in breast cancer	1.82472e-05	4.64115e-05	0.643636	2.58103	0	21
Brca1 in ovarian cancer	1.82472e-05	4.64115e-05	0.660025	2.64675	0	21
Phosphatidylinositol metabolism	1.82498e-05	4.64115e-05	0.650676	2.6487	0	22
Neurophysiological process_Role of CDK5 in presynaptic signaling	1.82996e-05	4.64115e-05	0.667635	2.63375	0	20
HBV-dependent transcription regulation leading to HCC	1.82996e-05	4.64115e-05	0.643814	2.53978	0	20
DNA damage_Role of SUMO in p53 regulation	1.8455e-05	4.66471e-05	0.722862	2.74979	0	18
Anandamide biosynthesis and metabolism	1.84645e-05	4.66471e-05	0.688054	2.56882	0	17
Renal tubulointerstitial injury in Lupus Nephritis	3.44276e-05	8.22011e-05	0.388754	2.19813	1	69
Translation_Non-genomic (rapid) action of Androgen Receptor	3.4856e-05	8.22011e-05	0.413812	2.22083	1	56
Oxidative phosphorylation	3.49369e-05	8.22011e-05	0.422341	2.23389	1	53
Stem cells_NOTCH in inhibition of WNT/Beta-catenin-induced osteogenesis	3.49528e-05	8.22011e-05	0.409528	2.17641	1	54
Nicotine signaling in dopaminergic neurons, Pt. 1 - cell body	3.49528e-05	8.22011e-05	0.420001	2.23207	1	54
Role of IL-23/ T17 pathogenic axis in psoriasis	3.49528e-05	8.22011e-05	0.412608	2.19278	1	54
LRRK2 in neurons in Parkinson's disease	3.50005e-05	8.22011e-05	0.41489	2.18303	1	52
Neurophysiological process_Ephrin-B receptors in dendritic spine morphogenesis and synaptogenesis	3.50054e-05	8.22011e-05	0.42128	2.20682	1	51
Role of cell adhesion in vaso-occlusion in Sickle cell disease	3.51426e-05	8.22011e-05	0.430817	2.21997	1	48
Stem cells_Aberrant Wnt signaling in medulloblastoma stem cells	3.52684e-05	8.22011e-05	0.443181	2.25602	1	46
GTP-XTP metabolism	3.53251e-05	8.22011e-05	0.469229	2.34408	1	43
IL-6 signaling in multiple myeloma	3.53251e-05	8.22011e-05	0.469806	2.34696	1	43
Development_Differentiation of white adipocytes	3.53401e-05	8.22011e-05	0.463024	2.32813	1	44
Proliferative action of Gastrin in gastric cancer	3.54767e-05	8.22011e-05	0.474683	2.33902	1	41
The role of UV radiation in melanoma development	3.54792e-05	8.22011e-05	0.469209	2.32644	1	42
Oxidative stress_Role of Sirtuin1 and PGC1-alpha in activation of antioxidant defense system	3.54887e-05	8.22011e-05	0.475714	2.31258	1	39
Development_Dopamine D2 receptor transactivation of EGFR	3.55701e-05	8.22011e-05	0.512774	2.45459	1	37
Development_S1P1 receptor signaling via beta-arrestin	3.55701e-05	8.22011e-05	0.510365	2.44306	1	37
Stem cells_Inhibition of Hedgehog signaling in medulloblastoma stem cells	3.55701e-05	8.22011e-05	0.51653	2.47257	1	37
Role of Thyroid hormone in regulation of oligodendrocyte differentiation in multiple sclerosis	3.55701e-05	8.22011e-05	0.509428	2.43857	1	37
Stem cells_SDF-1 axis in endothelial progenitor cell recruitment in healing myocardial infarction	3.55701e-05	8.22011e-05	0.512303	2.45233	1	37
Development_Neurotrophin family signaling	3.55752e-05	8.22011e-05	0.524865	2.4943	1	36
Development_Mu-type opioid receptor regulation of proliferation	3.55752e-05	8.22011e-05	0.526044	2.4999	1	36
Development_Transactivation of PDGFR in non-neuronal cells by Dopamine D2 receptor	3.55752e-05	8.22011e-05	0.522524	2.48317	1	36
Development_Role of Thyroid hormone in regulation of oligodendrocyte differentiation	3.55752e-05	8.22011e-05	0.520352	2.47285	1	36
Inflammatory factors-induced expression of mucins in normal and asthmatic epithelium	3.55752e-05	8.22011e-05	0.512797	2.43694	1	36
Putative pathways of n-3 and n-6 fatty acids in obesity and type 2 diabetes	3.55752e-05	8.22011e-05	0.528964	2.51377	1	36
Apoptosis and survival_TNF-alpha-induced Caspase-8 signaling	3.55752e-05	8.22011e-05	0.50263	2.38863	1	36
Transcription_Sin3 and NuRD in transcription regulation	3.56812e-05	8.22011e-05	0.510164	2.40339	1	35
Immune response_PGE2 signaling in immune response	3.56812e-05	8.22011e-05	0.516081	2.43127	1	35
Neurophysiological process_GABA-B receptor signaling in presynaptic nerve terminals	3.56812e-05	8.22011e-05	0.519685	2.44824	1	35
Neurophysiological process_Circadian rhythm	3.56812e-05	8.22011e-05	0.490428	2.31041	1	35
HBV signaling via protein kinases leading to HCC	3.56812e-05	8.22011e-05	0.520695	2.453	1	35
Transition of HCC cells to invasive and migratory phenotype	3.56812e-05	8.22011e-05	0.517909	2.43987	1	35
Role of fibroblasts in the sensitization phase of allergic contact dermatitis	3.56812e-05	8.22011e-05	0.542858	2.55741	1	35
Role of inhibition of WNT signaling in the progression of lung cancer	3.56812e-05	8.22011e-05	0.531026	2.50167	1	35
Mitogenic action of ESR1 (membrane) in breast cancer	3.56812e-05	8.22011e-05	0.546186	2.57309	1	35
G-protein signaling_H-RAS regulation pathway	3.58128e-05	8.22011e-05	0.514194	2.40002	1	34
Cell adhesion_Alpha-4 integrins in cell migration and adhesion	3.58128e-05	8.22011e-05	0.501737	2.34187	1	34
Normal and pathological TGF-beta-mediated regulation of cell proliferation	3.58128e-05	8.22011e-05	0.5231	2.44159	1	34
Role of CNTF and LIF in regulation of oligodendrocyte development in multiple sclerosis	3.58128e-05	8.22011e-05	0.499419	2.33106	1	34
Role of Tissue factor in cancer independent of coagulation protease signaling	3.58128e-05	8.22011e-05	0.532203	2.48407	1	34
Activation of Cortisol production in major depressive disorder	3.58128e-05	8.22011e-05	0.511046	2.38532	1	34
Stem cells_Role of Ceramide 1-phosphate, Sphingosine 1-phosphate and Complement cascade in hematopoietic stem cell homing	3.58128e-05	8.22011e-05	0.496218	2.31611	1	34
Notch signaling in breast cancer	3.58128e-05	8.22011e-05	0.526379	2.45689	1	34
Activation of Notch signaling in breast cancer	3.58128e-05	8.22011e-05	0.503284	2.34909	1	34
Vitamin B3 and NAD+ metabolism	3.58494e-05	8.22011e-05	0.526866	2.43719	1	33
Oxidative stress_Activation of NOX1, NOX5, DUOX1 and DUOX2 NADPH Oxidases	3.58494e-05	8.22011e-05	0.524743	2.42737	1	33
Cell adhesion_Cadherin-mediated cell adhesion	3.58957e-05	8.22011e-05	0.5423	2.48589	1	32
Development_Growth hormone signaling via PI3K/AKT and MAPK cascades	3.58996e-05	8.22011e-05	0.538802	2.44845	1	31
Development_Mu-type opioid receptor signaling via Beta-arrestin	3.58996e-05	8.22011e-05	0.543132	2.46813	1	31
CCL2 in Prostate Cancer	3.58996e-05	8.22011e-05	0.561754	2.55275	1	31
Apoptosis and survival_Granzyme B signaling	3.58996e-05	8.22011e-05	0.540201	2.45481	1	31
Immune response_IL-7 signaling in T lymphocytes	3.62299e-05	8.25803e-05	0.572185	2.49124	1	27
Development_Gastrin in differentiation of the gastric mucosa	3.62621e-05	8.25803e-05	0.584216	2.51283	1	26
Proteolysis_Putative SUMO-1 pathway	3.63201e-05	8.25803e-05	0.591145	2.50921	1	25
Stem cells_Role of Neuregulin 1 and Thymosin beta-4 in myocardium regeneration after infarction	3.63201e-05	8.25803e-05	0.579021	2.45775	1	25
Development_ERK5 in cell proliferation and neuronal survival	3.64944e-05	8.28313e-05	0.610084	2.44648	1	21
Apoptosis and survival_Apoptotic Activin A signaling	3.67836e-05	8.31965e-05	0.637387	2.46913	1	19
FGF signaling in gastric cancer	3.67836e-05	8.31965e-05	0.638392	2.47302	1	19
Renal secretion of inorganic electrolytes	3.69099e-05	8.32347e-05	0.649095	2.46918	1	18
Prolactin signaling in Prostate Cancer	3.6929e-05	8.32347e-05	0.668164	2.49456	1	17
Cell cycle progression in Prostate Cancer	5.21304e-05	0.000114595	0.405313	2.19583	2	58
Rho-dependent regulation of normal and asthmatic smooth muscle contraction	5.25081e-05	0.000114595	0.417152	2.1852	2	51
Neutrophil resistance to apoptosis in COPD and proresolving impact of lipid mediators	5.26482e-05	0.000114595	0.417839	2.17535	2	50
CTP/UTP metabolism	5.29287e-05	0.000114595	0.450995	2.28133	2	45
IGF-1 signaling in multiple myeloma	5.29287e-05	0.000114595	0.446866	2.26044	2	45
Pro-tumoral TNF-alpha signaling in melanoma	5.30101e-05	0.000114595	0.451902	2.27221	2	44
Proteases and EGFR-induced mucin synthesis in normal and asthmatic epithelium	5.31745e-05	0.000114595	0.465707	2.28018	2	40
Transport_RAN regulation pathway	5.33068e-05	0.000114595	0.469832	2.26642	2	38
Neurophysiological process_Mu-type opioid receptor-mediated analgesia	5.33068e-05	0.000114595	0.477579	2.30379	2	38
SCAP/SREBP Transcriptional Control of Cholesterol and FA Biosynthesis	5.33068e-05	0.000114595	0.482102	2.3256	2	38
TrkB signaling in Huntington's disease	5.33068e-05	0.000114595	0.489448	2.36104	2	38
Langerhans cell migration to lymph nodes in allergic contact dermatitis	5.33068e-05	0.000114595	0.485018	2.33967	2	38
Oxidative stress_ROS-mediated activation of MAPK via inhibition of phosphatases	5.33068e-05	0.000114595	0.495795	2.39166	2	38
Platelet activation during ADAM-TS13-deficient thrombotic microangiopathy development	5.33068e-05	0.000114595	0.494632	2.38605	2	38
Immune response_Role of integrins in NK cells cytotoxicity	5.33551e-05	0.000114595	0.486805	2.33028	2	37
Development_Membrane-bound ESR1: interaction with growth factors signaling	5.33627e-05	0.000114595	0.487936	2.3188	2	36
Main growth factor signaling cascades in multiple myeloma cells	5.33627e-05	0.000114595	0.494012	2.34767	2	36
Development_PDGF signaling via STATs and NF-kB	5.37192e-05	0.000114595	0.490772	2.29069	2	34
Fibroblast differentiation to myofibroblasts in asthmatic airways	5.37192e-05	0.000114595	0.490182	2.28794	2	34
Apoptosis and survival_Ceramides signaling pathway	5.3774e-05	0.000114595	0.494898	2.28931	2	33
K-RAS signaling in pancreatic cancer	5.3774e-05	0.000114595	0.507333	2.34683	2	33
Inhibition of Calcitriol/ VDR signaling in colorectal cancer	5.3774e-05	0.000114595	0.508494	2.3522	2	33
Protein folding_Membrane trafficking and signal transduction of G-alpha (i) heterotrimeric G-protein	5.38435e-05	0.000114595	0.503042	2.30593	2	32
Regulation of beta-adrenergic receptors signaling in pancreatic cancer	5.38435e-05	0.000114595	0.505677	2.31801	2	32
Stem cells_TGF-beta family mediated differentiation of embryonic stem cells	5.38435e-05	0.000114595	0.515314	2.36219	2	32
Prolactin/ ERK signaling in breast cancer	5.38435e-05	0.000114595	0.524137	2.40264	2	32
Transcription_Transcription regulation of aminoacid metabolism	5.38493e-05	0.000114595	0.534804	2.43028	2	31
Regulation of metabolism_Role of Adiponectin in regulation of metabolism	5.38493e-05	0.000114595	0.533867	2.42603	2	31
TNF-alpha, IL-1 beta induce dyslipidemia and inflammation in obesity and type 2 diabetes in adipocytes	5.38493e-05	0.000114595	0.523971	2.38106	2	31
Development_Hedgehog and PTH signaling pathways in bone and cartilage development	5.40073e-05	0.000114595	0.536442	2.41166	2	30
Transcription_Assembly of RNA Polymerase II preinitiation complex on TATA-less promoters	5.40073e-05	0.000114595	0.536235	2.41073	2	30
Cytoskeleton remodeling_ACM3 and ACM4 in keratinocyte migration	5.40073e-05	0.000114595	0.54373	2.44442	2	30
Translation_Opioid receptors in regulation of translation	5.40073e-05	0.000114595	0.556083	2.49996	2	30
Development_TGF-beta-dependent induction of EMT via SMADs	5.40073e-05	0.000114595	0.557327	2.50555	2	30
Regulation of lipid metabolism_G-alpha(q) regulation of lipid metabolism	5.41145e-05	0.000114595	0.555887	2.47294	2	29
EML4/ALK fusion protein in nonsmoking-related lung cancer	5.41145e-05	0.000114595	0.559585	2.48939	2	29
Regulation of Beta-catenin activity in melanoma	5.41145e-05	0.000114595	0.55832	2.48376	2	29
Plasminogen activators signaling in pancreatic cancer	5.43932e-05	0.000114815	0.574208	2.46979	2	26
Role of Huntingtin in regulation of BDNF in Huntington's disease	5.44801e-05	0.000114815	0.574202	2.4373	2	25
G-protein signaling_Regulation of CDC42 activity	5.4617e-05	0.000114815	0.584789	2.44867	2	24
Pro-oncogenic action of Androgen receptor in breast cancer	5.4617e-05	0.000114815	0.587022	2.45802	2	24
G-protein signaling_Rap2A regulation pathway	5.47495e-05	0.000114815	0.607556	2.47317	2	22
Development_Delta-type opioid receptor signaling via G-protein alpha-14	5.47495e-05	0.000114815	0.60789	2.47453	2	22
Transport_GPR40 signaling pathway in beta cells	5.55144e-05	0.000116231	0.674542	2.41356	2	15
Cell cycle_Spindle assembly and chromosome separation	6.91252e-05	0.000144494	0.380671	2.10661	3	63
Immune response_TNF-R2 signaling pathways	7.05368e-05	0.000147067	0.43674	2.22323	3	46
Survival pathways in Prostate Cancer	7.09585e-05	0.000147067	0.453967	2.25087	3	42
Substance P-mediated inflammation and pain in Sickle cell disease	7.09585e-05	0.000147067	0.458799	2.27482	3	42
Sphingolipid metabolism	7.11402e-05	0.000147067	0.478123	2.28872	3	37
Development_Oxytocin receptor signaling	7.11402e-05	0.000147067	0.479781	2.29665	3	37
Production and activation of TGF-beta in airway smooth muscle cells	7.11402e-05	0.000147067	0.475219	2.27482	3	37
EGFR signaling in Prostate Cancer	7.11503e-05	0.000147067	0.484823	2.30401	3	36
Role of Endothelin-1 in inflammation and vasoconstriction in Sickle cell disease	7.17914e-05	0.000147936	0.499211	2.28837	3	32
Glycine, serine, cysteine and threonine metabolism	7.17991e-05	0.000147936	0.514153	2.33644	3	31
Role of metalloproteases and heparanase in progression of pancreatic cancer	7.24598e-05	0.000148958	0.552012	2.40341	3	27
Suppression of TGF-beta signaling in pancreatic cancer	7.26401e-05	0.000148958	0.571842	2.42728	3	25
Transport_cAMP/ Ca(2+)-dependent Insulin secretion	7.26401e-05	0.000148958	0.571525	2.42593	3	25
Tyrosine metabolism p.2 (melanin)	7.29994e-05	0.000149223	0.593543	2.41613	3	22
Development_Role of G-CSF in hematopoietic stem cell mobilization	7.29994e-05	0.000149223	0.592865	2.41337	3	22
DNA damage_NHEJ mechanisms of DSBs repair	7.31984e-05	0.000149394	0.607597	2.39691	3	20
Tyrosine metabolism p.1 (dopamine)	7.3858e-05	0.000150503	0.628477	2.34639	3	17
IL-17-induced mucin expression in CF airways	8.7382e-05	0.000177503	0.403392	2.1438	4	54
Transcription_Epigenetic regulation of gene expression	8.7382e-05	0.000177503	0.40239	2.13848	4	54
Arachidonic acid metabolites production in eosinophils in asthma	8.79368e-05	0.000178268	0.42904	2.198	4	47
Immune response_T regulatory cell-mediated modulation of antigen-presenting cell functions	8.8171e-05	0.000178268	0.428472	2.18115	4	46
Development_YAP/TAZ-mediated co-regulation of transcription	8.8171e-05	0.000178268	0.431917	2.19868	4	46
Anti-apoptotic action of ErbB2 in breast cancer	8.83127e-05	0.000178276	0.453749	2.26675	4	43
Regulation of lipid metabolism_Insulin regulation of fatty acid metabolism	8.86242e-05	0.000178349	0.454238	2.22402	4	40
Role of ER stress in obesity and type 2 diabetes	8.86242e-05	0.000178349	0.457292	2.23898	4	40
Aberrant lipid trafficking and metabolism in age-related macular degeneration pathogenesis	8.89252e-05	0.000178427	0.465754	2.22951	4	37
Immune response_Inhibitory action of lipoxins on superoxide production induced by IL-8 and Leukotriene B4 in neutrophils	8.89379e-05	0.000178427	0.476055	2.26234	4	36
Apoptosis and survival_TNFR1 signaling pathway	8.92029e-05	0.000178682	0.474979	2.23763	4	35
Apoptosis and survival_p53-dependent apoptosis	9.04584e-05	0.00018036	0.544544	2.39546	4	28
Putative pathways for stimulation of fat cell differentiation by Bisphenol A	9.04584e-05	0.00018036	0.551822	2.42748	4	28
Dysregulation of Adiponectin secretion from adipocytes in obesity, type 2 diabetes and metabolic syndrome X	9.04584e-05	0.00018036	0.557396	2.452	4	28
Apoptosis and survival_Anti-apoptotic action of membrane-bound ESR1	9.06553e-05	0.000180475	0.563695	2.42457	4	26
Development_Regulation of CDK5 in CNS	9.10283e-05	0.00018094	0.574839	2.407	4	24
G-protein signaling_TC21 regulation pathway	9.12492e-05	0.000181101	0.585696	2.38419	4	22
Apoptosis and survival_Anti-apoptotic action of nuclear ESR1 and ESR2	9.1498e-05	0.000181317	0.591454	2.33323	4	20
Fenofibrate in treatment of type 2 diabetes and metabolic syndrome X	9.19591e-05	0.000181953	0.605959	2.34738	4	19
Prolactin/ JAK2 signaling in breast cancer	9.22748e-05	0.000182299	0.614039	2.33583	4	18
Breakdown of CD4+ T cell peripheral tolerance in type 1 diabetes mellitus	0.000104006	0.000205162	0.379207	2.07332	5	60
Signal transduction_AKT signaling	0.000105428	0.000207651	0.42222	2.17567	5	48
Apoptosis and survival_NO synthesis and signaling	0.000105857	0.000207866	0.435038	2.20061	5	45
Development_G-CSF signaling	0.000105857	0.000207866	0.429663	2.17342	5	45
Development_GM-CSF signaling	0.00010602	0.00020787	0.437267	2.19862	5	44
Apoptosis and survival_Role of CDK5 in neuronal death and survival	0.000108015	0.000211242	0.529765	2.38164	5	30
Activation of ACTH production in pituitary gland in major depressive disorder	0.000108229	0.000211242	0.529073	2.35366	5	29
Signal transduction_PTMs (ubiquitination and phosphorylation) in TNF-alpha-induced NF-kB signaling	0.000108229	0.000211242	0.536141	2.3851	5	29
Development_EGFR signaling via PIP3	0.000109234	0.000212883	0.567197	2.375	5	24
Immune response_Regulatory role of C1q in platelet activation	0.000109798	0.00021366	0.588712	2.32241	5	20
Development_Signaling of Beta-adrenergic receptors via Beta-arrestins	0.000110351	0.000214415	0.597605	2.31502	5	19
Epigenetic alterations in ovarian cancer	0.000119019	0.000230912	0.34696	2.04128	6	81
Canonical WNT signaling pathway in colorectal cancer	0.000120515	0.000233464	0.367978	2.06089	6	66
Cooperative action of IFN-gamma and TNF-alpha on astrocytes in multiple sclerosis	0.000121996	0.00023598	0.397523	2.13341	6	56
Main genetic and epigenetic alterations in lung cancer	0.000123112	0.000237783	0.42436	2.17402	6	47
Transcription_Role of heterochromatin protein 1 (HP1) family in transcriptional silencing	0.000123638	0.00023809	0.441374	2.20493	6	43
PI3K signaling in gastric cancer	0.000123638	0.00023809	0.439278	2.19446	6	43
Development_Insulin, IGF-1 and TNF-alpha in brown adipocyte differentiation	0.000124074	0.000238575	0.449073	2.19873	6	40
Immune response_Lipoxins and Resolvin E1 inhibitory action on neutrophil functions	0.000124884	0.000239423	0.468554	2.20737	6	35
Development_Growth factors in regulation of oligodendrocyte precursor cell survival	0.000124884	0.000239423	0.466455	2.19748	6	35
Apoptosis and survival_Anti-apoptotic TNFs/NF-kB/Bcl-2 pathway	0.000125635	0.000239821	0.493145	2.26057	6	32
Stem cells_FGF signaling in pancreatic and hepatic differentiation of embryonic stem cells	0.000125648	0.000239821	0.503789	2.28935	6	31
Histone deacetylases in Prostate Cancer	0.000126017	0.000239821	0.519598	2.33593	6	30
Activation of Ca2+-dependent neuronal cell death in Huntington's disease	0.000126017	0.000239821	0.517436	2.32622	6	30
Cannabinoid receptor signaling in nicotine addiction	0.000126017	0.000239821	0.527465	2.3713	6	30
Inhibition of GTPase prenylation by statins in asthma and COPD	0.000126642	0.000240657	0.526466	2.31594	6	28
Stem cells_Astrocyte differentiation (general schema)	0.00012744	0.000241818	0.553075	2.31587	6	24
Oxidative stress_Angiotensin II-induced production of ROS	0.000128097	0.00024271	0.584103	2.30423	6	20
Anti-apoptotic action of Gastrin in gastric cancer	0.000128743	0.000243222	0.588713	2.28057	6	19
Expression targets of Tissue factor signaling in cancer	0.000128743	0.000243222	0.589427	2.28334	6	19
Stem cells_Response to hypoxia in glioblastoma stem cells	0.000141799	0.000267498	0.447449	2.19078	7	40
Neurophysiological process_ACM1 and ACM2 in neuronal membrane polarization	0.00014228	0.000268017	0.455983	2.18274	7	37
T regulatory cell migration in asthma	0.000143251	0.000269453	0.473643	2.21075	7	34
Glucocorticoid- and LABA-mediated inhibition of pro-inflammatory signaling in airway fibroblasts/myofibroblasts	0.00014402	0.000270506	0.509014	2.28835	7	30
Stem cells_Role of TGF-beta 1 in fibrosis development after myocardial infarction	0.000144305	0.000270651	0.519131	2.30943	7	29
Development_SSTR1 in regulation of cell proliferation and migration	0.00014492	0.000271019	0.531898	2.31583	7	27
Role of alpha-V/ beta-6 integrin in colorectal cancer	0.00014492	0.000271019	0.530255	2.30868	7	27
Cytoskeleton remodeling_CDC42 in cellular processes	0.000145842	0.000271567	0.549274	2.26831	7	23
wtCFTR traffic / ER-to-Golgi (normal)	0.000145842	0.000271567	0.545859	2.25421	7	23
DeltaF508-CFTR traffic / ER-to-Golgi in CF	0.000145842	0.000271567	0.545859	2.25421	7	23
Translation_IL-2 regulation of translation	0.000146397	0.00027182	0.577934	2.27989	7	20
Immune response_ETV3 affect on CSF1-promoted macrophage differentiation	0.000146397	0.00027182	0.579745	2.28704	7	20
Cytoskeleton remodeling_Role of Activin A in cytoskeleton remodeling	0.000147984	0.000274373	0.624538	2.28569	7	16
Signal transduction_mTORC1 upstream signaling	0.000154115	0.000285333	0.35387	2.03735	8	74
Immune response_Fc gamma R-mediated phagocytosis in macrophages	0.000156174	0.000288733	0.377289	2.0537	8	59
Memory CD8+ T cells in allergic contact dermatitis	0.000158708	0.000292999	0.422839	2.15247	8	46
Impaired inhibitory action of lipoxins on ROS production in neutrophils in CF	0.00015992	0.000294818	0.45302	2.18532	8	38
G-protein signaling_N-RAS regulation pathway	0.000160565	0.000295167	0.460138	2.16772	8	35
HIV-1 signaling via CCR5 in macrophages and T lymphocytes	0.000160565	0.000295167	0.461697	2.17506	8	35
Development_EPO-induced PI3K/AKT pathway and Ca(2+) influx	0.000162022	0.000297423	0.50597	2.27467	8	30
Immune response_IL-7 signaling in B lymphocytes	0.000162344	0.000297592	0.515911	2.2951	8	29
Inhibition of LKB1 / AMPK signaling in breast cancer	0.00016344	0.000299179	0.54337	2.30642	8	25
Brca1 and Brca2 in breast cancer	0.000164225	0.000299811	0.572374	2.29526	8	21
Stem cells_Trophectoderm differentiation	0.000164249	0.000299811	0.564212	2.29673	8	22
Development_Negative regulation of STK3/4 (Hippo) pathway and positive regulation of YAP/TAZ function	0.000174025	0.00031721	0.388465	2.09478	9	57
Activation of TNF-alpha-dependent pro-tumoral effect in colorectal cancer	0.000177384	0.000322867	0.441297	2.17451	9	41
Desensitization of Beta-2 adrenergic receptor signaling and reduction of relaxation	0.000177876	0.000322867	0.460465	2.18825	9	36
Role of platelets in the initiation of in-stent restenosis	0.000177876	0.000322867	0.461526	2.19329	9	36
Stem cells_Role of PKR1 and ILK in cardiac progenitor cells	0.000180024	0.00032631	0.504486	2.268	9	30
Immune response_IL-13 signaling via JAK-STAT	0.000180917	0.00032747	0.514155	2.26178	9	28
Development_Alpha-1 adrenergic receptors signaling via Cyclic AMP	0.000182057	0.000329073	0.542534	2.27173	9	24
Hypertrophy of asthmatic airway smooth muscle cells	0.000189796	0.000342584	0.363637	2.02804	10	65
Immune response_HMGB1/RAGE signaling pathway	0.000192076	0.000346218	0.391668	2.09103	10	55
Role of neurotrophins in activation of p53 in major depressive disorder	0.000197426	0.000355367	0.486221	2.22883	10	32
Development_Growth hormone signaling via STATs and PLC/IP3	0.000199009	0.000357188	0.509599	2.24174	10	28
CFTR-dependent regulation of ion channels in CF	0.000199009	0.000357188	0.509508	2.24134	10	28
Disruption of epithelial layer restitution in asthma	0.000199265	0.000357188	0.520224	2.265	10	27
Triacylglycerol metabolism p.1	0.000200748	0.000358855	0.561872	2.28721	10	22
HCV-dependent regulation of membrane receptors signaling in HCC	0.000200748	0.000358855	0.561579	2.28601	10	22
Mast cell migration in asthma	0.000203535	0.000363335	0.339152	2.01401	11	84
Development_Prolactin receptor signaling	0.000210593	0.000375417	0.406349	2.11553	11	50
Neurophysiological process_GABA-B receptor signaling at postsynaptic sides of synapses	0.000213227	0.000379591	0.446896	2.15578	11	38
IGF-1 signaling in pancreatic cancer	0.000215374	0.000382887	0.480971	2.20476	11	32
Development_BMP signaling	0.000216029	0.000383526	0.492351	2.21344	11	30
L-Lysine metabolism	0.000217573	0.000385211	0.52303	2.24966	11	26
L-Tryptophan metabolism (part 1)	0.000217573	0.000385211	0.522803	2.24868	11	26
Signal transduction_mTORC2 upstream signaling	0.00021848	0.000386152	0.320444	1.9935	12	103
Development_Cross-talk between VEGF and Angiopoietin 1 signaling pathways	0.000218966	0.000386152	0.561953	2.25347	11	21
Phenylalanine metabolism	0.000218998	0.000386152	0.552968	2.25096	11	22
Immune response_Role of PKR in stress-induced antiviral cell response	0.000226999	0.000399715	0.386457	2.06321	12	55
Transcription_P53 signaling pathway	0.000229613	0.00040377	0.424381	2.12004	12	43
Development_ERBB-family signaling	0.000230423	0.000404645	0.444166	2.17471	12	40
G-protein signaling_RAC1 in cellular process	0.000233347	0.000408767	0.483351	2.19647	12	31
Development_EGFR signaling via small GTPases	0.000234032	0.000408767	0.48808	2.19424	12	30
Apoptosis and survival_APRIL and BAFF signaling	0.000234032	0.000408767	0.49065	2.2058	12	30
Stem cells_Self-renewal and pluripotency maintenance of human embryonic stem cells	0.000234032	0.000408767	0.49024	2.20395	12	30
Development_FGF2-dependent induction of EMT	0.000235704	0.000411133	0.517185	2.22452	12	26
Neurophysiological process_Thyroliberin in cell hyperpolarization and excitability	0.000237248	0.000413271	0.546982	2.22659	12	22
Immune response_Inhibitory action of Lipoxins on pro-inflammatory TNF-alpha signaling	0.000248421	0.000432152	0.436857	2.12369	13	39
HBV-dependent NF-kB and PI3K/AKT pathways leading to HCC	0.000249026	0.000432624	0.449085	2.13417	13	36
Deficient alpha-MSH signaling in melanoma	0.000249768	0.000433333	0.452137	2.13002	13	35
Cytoskeleton remodeling_ESR1 action on cytoskeleton remodeling and cell migration	0.000255498	0.000442681	0.540773	2.20132	13	22
Transcription_Transcription factor Tubby signaling pathways	0.000258972	0.0004481	0.611264	2.23711	13	16
WNT signaling in gastric cancer	0.000263029	0.000453908	0.404639	2.09666	14	49
IgE- and MGF-induced Lyn-mediated production of cytokines and arachidonic acid metabolites in lung mast cells in asthma	0.000263029	0.000453908	0.404367	2.09525	14	49
Immune response_IL-9 signaling pathway	0.000268596	0.000462899	0.463999	2.16573	14	34
Inhibition of TGF-beta signaling in lung cancer	0.000269247	0.000463405	0.477987	2.17209	14	31
Transcription_Mechanism of activation of the transcription of Retinoid-target genes	0.00027685	0.000475682	0.36816	2.02887	15	62
Immune response_IL-11 signaling pathway via MEK/ERK and PI3K/AKT cascades	0.000277114	0.000475682	0.370565	2.03421	15	61
Role of Th17 cells in asthma	0.000280564	0.000480967	0.403823	2.09243	15	49
Role of IL-8 in melanoma	0.000283597	0.000485525	0.438727	2.14808	15	40
Cigarette smoke-induced oxidative stress and apoptosis in airway epithelial cells	0.000298712	0.000510727	0.400668	2.06461	16	48
Th2 cytokine- and TNF-alpha-induced inflammatory response in asthmatic airway fibroblasts	0.000306649	0.000523606	0.491398	2.18605	16	29
Mechanism of Pioglitazone/ Metformin and Rosiglitazone/ Metformin cooperative action in Diabetes mellitus, Type 2	0.000307559	0.000524469	0.503826	2.21634	16	28
Immune response_IFN-alpha/beta signaling via JAK/STAT	0.000313245	0.000533463	0.376697	2.03132	17	57
Inhibition of Ephrin receptors in colorectal cancer	0.000314432	0.000534783	0.385014	2.03646	17	53
IL-1 signaling in melanoma	0.000318061	0.000540244	0.41734	2.09843	17	44
Apoptosis and survival_NGF activation of NF-kB	0.000319841	0.000542557	0.441445	2.12948	17	38
Development_Activation of astroglial cells proliferation by ACM3	0.00032688	0.000553718	0.517534	2.19676	17	25
Retinoic acid maintains mucocilliary differentiation and mucins expression in normal and asthmatic airway epithelium	0.000327702	0.000553718	0.521403	2.18325	17	24
Regulation of Adenylate cyclase and IMPA1 by lithium in major depressive disorder	0.000327702	0.000553718	0.523105	2.19038	17	24
DNA damage_ATM / ATR regulation of G2 / M checkpoint	0.000329393	0.00055585	0.56269	2.21976	17	20
Signal transduction_Activin A signaling regulation	0.000337029	0.000567997	0.429355	2.11567	18	41
Development_Astrocyte differentiation from adult stem cells	0.000340569	0.000572471	0.460122	2.12845	18	33
Immune response_IL-13 signaling via PI3K-ERK pathway	0.000341009	0.000572471	0.471182	2.15989	18	32
Signal transduction_PTMs in IL-23 signaling pathway	0.000341009	0.000572471	0.470269	2.15571	18	32
Basophil migration in asthma	0.000346392	0.000580756	0.366208	2.01029	19	61
Nicotine signaling (general schema)	0.000358128	0.000599656	0.457325	2.13458	19	34
Role of activation of WNT signaling in the progression of lung cancer	0.000362338	0.000605614	0.355824	1.98446	20	65
Cigarette smoke-induced inflammatory signaling in airway epithelial cells	0.000362621	0.000605614	0.507075	2.18103	19	26
Proinflammatory cytokine production by Th17 cells in asthma	0.000384481	0.000641296	0.38041	2.02166	21	54
Stem cells_Putative pathways of telomerase regulation in glioblastoma stem cells	0.000386228	0.000642557	0.569147	2.20478	20	19
Origin of Langerhans cells in the steady-state and under inflammatory conditions	0.000386228	0.000642557	0.568575	2.20256	20	19
Role of tumor microenvironment in plexiform neurofibroma formation in neurofibromatosis type 1	0.000389946	0.000647621	0.431014	2.11031	21	40
Cell adhesion_Gap junctions	0.000390272	0.000647621	0.42212	2.09296	21	42
Immune response_Mast cell proliferation, differentiation and survival	0.000398529	0.000660478	0.505717	2.20184	21	27
Plasmalogen biosynthesis	0.000400524	0.000662937	0.51768	2.16767	21	24
Activation of pro-oncogenic TGF-beta potential in gastric cancer	0.000401438	0.000663601	0.542047	2.17365	21	21
Fibroblast/ myofibroblast proliferation in asthmatic airways	0.000405587	0.000669605	0.409132	2.08269	22	46
Th2-cytokines-induced expression of mucins in asthma	0.000414056	0.000682719	0.476937	2.14415	22	30
Development_Osteopontin signaling in osteoclasts	0.000416644	0.000685242	0.503562	2.19246	22	27
Impaired macrophage phagocytic function in asthma	0.000416644	0.000685242	0.501764	2.18463	22	27
Transport_Regulation of ATP-binding transporters by Retinoic acid and orphan nuclear receptor PXR	0.000424464	0.000697218	0.577208	2.19572	22	18
Nicotine / nAChR alpha-7 signaling in NSCLC	0.000425721	0.000698397	0.424936	2.09389	23	41
Dual role of BMP signaling in gastric cancer	0.000435145	0.000712056	0.504635	2.17054	23	26
Pancreatic cancer cell resistance to Tarceva (erlotinib)	0.000435145	0.000712056	0.50443	2.16966	23	26
G-protein signaling_Ras family GTPases in kinase cascades	0.00043919	0.000717671	0.558456	2.20305	23	20
Neurophysiological process_GABA-A receptor life cycle	0.000439684	0.000717671	0.403987	2.06965	24	47
Chondroitin sulfate and dermatan sulfate metabolism	0.000444115	0.000723258	0.619164	2.21541	23	15
Neurophysiological process_Kappa-type opioid receptor in transmission of nerve impulses	0.000444223	0.000723258	0.435028	2.09853	24	38
Protein folding and maturation_Bradykinin / Kallidin maturation	0.000452874	0.000736417	0.499733	2.17579	24	27
IGF-1 receptor/EGFR cooperation in lung cancer	0.000455141	0.000739119	0.514698	2.15518	24	24
Probable BMP4-mediated induction of EMT in airway epithelium	0.000456179	0.000739119	0.540233	2.16637	24	21
IL-1 beta-dependent CFTR expression	0.000456246	0.000739119	0.526403	2.14282	24	22
MicroRNAs in melanoma	0.000461353	0.000746459	0.429331	2.0871	25	39
SLE genetic marker-specific pathways in B cells	0.000462868	0.000747976	0.342181	1.96367	26	73
PR action in breast cancer: stimulation of cell growth and proliferation	0.000470384	0.000759175	0.493817	2.17231	25	28
Statin action on the PI3K/ Akt pathway in COPD	0.000471407	0.00075988	0.502282	2.16042	25	26
Regulation of lipid metabolism_RXR-dependent regulation of lipid metabolism via PPAR, RAR and VDR	0.00047579	0.000765992	0.554417	2.18712	25	20
Immune response_Regulation of T cell function by CTLA-4	0.000479097	0.00077036	0.42924	2.08666	26	39
Regulation of lipid metabolism_Insulin signaling: generic cascades	0.000479761	0.000770471	0.430324	2.07583	26	38
G-protein signaling_Rac2 regulation pathway	0.000496579	0.000796493	0.560145	2.16991	26	19
G-protein signaling_Cross-talk between Ras-family GTPases	0.000512389	0.000820836	0.552054	2.1778	27	20
Stem cells_Self-renewal of adult neural stem cells	0.00051402	0.000822433	0.423485	2.07345	28	40
CAR signaling via cross-talk / Human Version	0.000516739	0.000824745	0.569126	2.16498	27	18
CAR signaling via cross-talk / Rodent version	0.000516739	0.000824745	0.569126	2.16498	27	18
Immune response_The effect of IDO1 on T cell metabolism	0.000517377	0.000824748	0.439019	2.06822	28	35
Role of IL-6 in obesity and type 2 diabetes in adipocytes	0.000525334	0.000836404	0.494077	2.15116	28	27
Regulation of VEGF signaling in pancreatic cancer	0.000530688	0.000843892	0.549342	2.1671	28	20
K-RAS signaling in lung cancer	0.000533068	0.000846637	0.428294	2.06604	29	38
Catecholamine metabolism	0.00053547	0.000849412	0.586254	2.18875	28	17
WNT signaling in proliferative-type melanoma cells	0.000543593	0.000861242	0.391466	2.02841	30	49
Inhibition of TGF-beta signaling in gastric cancer	0.000547495	0.000866366	0.523067	2.12924	29	22
FGF2 in multiple myeloma	0.000551755	0.000872041	0.55585	2.15327	29	19
HGF signaling in pancreatic cancer	0.000560842	0.000885325	0.487783	2.14577	30	28
Inhibition of TGF-beta 1 signaling in early colorectal cancer	0.000561564	0.000885385	0.490477	2.13549	30	27
Signal transduction_NF-kB activation pathways	0.000567627	0.000892837	0.417155	2.05555	31	41
Immune response_TSLP signalling	0.000567668	0.000892837	0.411905	2.04231	31	42
Development_Lipoxin inhibitory action on PDGF, EGF and LTD4 signaling	0.000570898	0.00089683	0.435929	2.05367	31	35
HBV mediates angiogenesis in HCC	0.000572399	0.000898099	0.584105	2.18073	30	17
Autophagy_Autophagy	0.000578934	0.000907253	0.484889	2.13304	31	28
Neurophysiological process_Olfactory transduction	0.000581564	0.000910275	0.264734	1.80425	35	160
Role of histone modificators in progression of multiple myeloma	0.000588739	0.000920393	0.435776	2.05294	32	35
Apoptosis and survival_Caspase cascade	0.000597794	0.000933422	0.486134	2.11658	32	27
Impaired inhibitory action of lipoxins and Resolvin E1 on neutrophil functions in CF	0.000604144	0.000942202	0.423623	2.04351	33	38
Immune response_Th17, Th22 and Th9 cell differentiation	0.000613734	0.000956008	0.388421	2.01263	34	49
Stem cells_Role of GSK3 beta in cardioprotection against myocardial infarction	0.000616456	0.000959096	0.497701	2.14071	33	26
Role of DNA methylation in progression of multiple myeloma	0.000619792	0.000962031	0.346886	1.94276	35	66
Glutathione metabolism	0.000619827	0.000962031	0.511324	2.11159	33	23
Immune response_IL-4-induced regulators of cell growth, survival, differentiation and metabolism	0.000627407	0.000972631	0.368397	1.9771	35	56
Adiponectin in pathogenesis of type 2 diabetes	0.000638651	0.000988879	0.529852	2.12474	34	21
Immune response_NF-AT in immune response	0.000640216	0.000989151	0.355102	1.95691	36	62
Transcription_Role of VDR in regulation of genes involved in osteoporosis	0.000640353	0.000989151	0.43412	2.06305	35	36
FGFR3 signaling in multiple myeloma	0.000652718	0.00100705	0.496442	2.1353	35	26
Signal transduction_ERK1/2 signaling pathway	0.000662105	0.00102032	0.549657	2.12928	35	19
Apoptosis and survival_FAS signaling cascades	0.000663213	0.00102081	0.449906	2.08119	36	33
Gamma-secretase regulation of osteogenesis	0.000669392	0.00102788	0.47972	2.1103	36	28
HCV-dependent cytoplasmic signaling leading to HCC	0.000669392	0.00102788	0.479727	2.11033	36	28
Immune response_Classical complement pathway	0.000670849	0.0010289	0.493543	2.12283	36	26
Pioglitazone and Rosiglitazone in treatment of type 2 diabetes and metabolic syndrome X	0.000677085	0.00103724	0.540504	2.13224	36	20
Cholesterol and Sphingolipid transport / Influx to the early endosome in lung (normal and CF)	0.000683186	0.00104427	0.580865	2.16863	36	17
Proliferative action of Gastrin in pancreatic cancer	0.000684093	0.00104427	0.464085	2.08637	37	30
Anti-apoptotic action of Gastrin in pancreatic cancer	0.000684093	0.00104427	0.464719	2.08922	37	30
Regulation of metabolism_Bile acids regulation of glucose and lipid metabolism via FXR	0.00068545	0.00104511	0.472687	2.10281	37	29
Immune response_IL-23 signaling pathway	0.000708241	0.00107859	0.505044	2.14374	38	25
Stem cells_Schema: SMAD-dependent TGF-beta family signaling in embryonic stem cells	0.00071164	0.00108249	0.526579	2.11162	38	21
Role of IL-2 in the enhancement of NK cell cytotoxicity in multiple sclerosis	0.000717914	0.00109076	0.451745	2.07079	39	32
PDE4 regulation of cyto/chemokine expression in arthritis	0.000723002	0.0010972	0.396872	2.02029	40	46
Cell cycle_Regulation of G1/S transition (part 1)	0.000727273	0.0011011	0.412075	2.03052	40	41
TGF-beta signaling via SMADs in breast cancer	0.000727273	0.0011011	0.411691	2.02863	40	41
Blood coagulation_GPVI-dependent platelet activation	0.000728526	0.00110143	0.419469	2.02347	40	38
Stem cells_Schema: FGF signaling in embryonic stem cell self-renewal and differentiation	0.000729187	0.00110143	0.423271	2.02615	40	37
Development_Role of HGF in hematopoietic stem cell mobilization	0.000747439	0.00112768	0.506264	2.0907	40	23
Mechanism of gemcitabine action in pancreatic cancer	0.000750284	0.00113066	0.537134	2.11894	40	20
Immune response_Distinct metabolic pathways in naive and effector CD8+ T cells	0.000762168	0.00114724	0.41692	2.04131	42	40
Cytoskeleton remodeling_Alpha-1A adrenergic receptor-dependent inhibition of PI3K	0.000800327	0.00120328	0.420872	2.01466	44	37
Translation_Insulin regulation of translation	0.000815343	0.00122443	0.414462	2.02927	45	40
EGF- and HGF-dependent stimulation of metastasis in gastric cancer	0.000823482	0.00123522	0.534482	2.10848	44	20
Microsatellite instability in colorectal cancer	0.00084246	0.00126223	0.444572	2.05651	46	33
Development_Role of CNTF and LIF in regulation of oligodendrocyte development	0.000843549	0.0012624	0.446668	2.04752	46	32
Impaired Lipoxin A4 signaling in CF	0.000853804	0.00127627	0.424728	2.01842	47	36
Immune response_TLR2-induced platelet activation	0.000896234	0.00133816	0.441365	2.04168	49	33
Role of platelets in allograft rejection	0.000904961	0.00134963	0.4187	2.03542	50	39
Apo-2L(TNFSF10)-induced apoptosis in melanoma	0.000933388	0.00139043	0.452254	2.05516	51	31
Cytoskeleton remodeling_Substance P mediated membrane blebbing	0.000945146	0.00140633	0.377872	1.97944	53	51
Role of red blood cell adhesion to endothelium in vaso-occlusion in Sickle cell disease	0.000975939	0.00145048	0.416808	2.02622	54	39
dCTP/dUTP metabolism	0.000987238	0.00146391	0.451314	2.05089	54	31
Apoptosis and survival_Anti-apoptotic action of Gastrin	0.000987238	0.00146391	0.450921	2.0491	54	31
Development_Transcriptional regulation of megakaryopoiesis	0.000992099	0.00146944	0.460297	2.0477	54	29
Cell cycle_Role of 14-3-3 proteins in cell cycle regulation	0.00100131	0.00148139	0.495684	2.07556	54	24
Role of growth factor receptors transactivation by Hyaluronic acid / CD44 signaling in tumor progression	0.00101014	0.00149275	0.459534	2.0443	55	29
Environmental factors-induced inflammatory signaling in normal and asthmatic airway epithelium	0.00101313	0.00149547	0.463743	2.04002	55	28
Hedgehog signaling in prostate cancer	0.00101696	0.00149941	0.485637	2.06136	55	25
Stem cells_EGF-induced proliferation of Type C cells in SVZ of adult brain	0.00104932	0.00154536	0.462665	2.03528	57	28
Regulation of angiogenesis in prostate cancer	0.00107787	0.00158561	0.394812	1.98515	60	44
Regulation of CFTR gating (normal and CF)	0.00108884	0.00159993	0.552154	2.10041	58	18
Immune response_IL-11 signaling via JAK/STAT	0.00109234	0.00160325	0.493911	2.06814	59	24
Immune response_IL-22 signaling pathway	0.00110015	0.00161289	0.411962	2.00266	61	39
Apoptosis and survival_Inhibition of ROS-induced apoptosis by 17beta-estradiol	0.00110351	0.00161429	0.537011	2.08029	59	19
Cell cycle_Role of SCF complex in cell cycle regulation	0.00110359	0.00161429	0.461146	2.02859	60	28
Immune response_Alternative complement pathway	0.00110599	0.00161597	0.479197	2.06113	60	26
TLRs-mediated IFN-alpha production by plasmacytoid dendritic cells in SLE	0.00111666	0.00162973	0.407209	1.99376	62	40
Modulation of tumor response to cytotoxic T cells by hypoxia in tumors	0.00113979	0.00166161	0.379265	1.96519	64	49
Cell cycle_Initiation of mitosis	0.00115444	0.00168108	0.457088	2.03342	63	29
G-protein signaling_M-RAS regulation pathway	0.00117117	0.00170353	0.523611	2.06559	63	20
TNF-alpha and IL-1 beta induce hyperglycemia in obesity and type 2 diabetes in adipocytes	0.00120251	0.00174714	0.439973	2.01683	66	32
Stem cells_BMP signaling in cardiac myogenesis	0.00120616	0.0017486	0.449757	2.02196	66	30
Disruption of apoptosis, proliferation and shedding of epithelial cells in asthma	0.00120621	0.0017486	0.403111	1.98635	67	41
Th9 cells in asthma	0.0012777	0.00185016	0.370234	1.93943	72	51
Myeloid-derived suppressor cells and M2 macrophages in cancer	0.00129534	0.00187361	0.40519	1.96974	72	39
Tissue factor signaling in lung cancer	0.00129927	0.00187721	0.518745	2.0464	70	20
Neurophysiological process_PGE2-induced pain processing	0.00131019	0.00189088	0.437983	2.0077	72	32
Proteolysis_Putative ubiquitin pathway	0.0013138	0.00189397	0.51264	2.05573	71	21
TTP metabolism	0.001362	0.00196128	0.477417	2.02647	74	25
Development_Role of proteases in hematopoietic stem cell mobilization	0.00136567	0.00196438	0.544251	2.07035	73	18
Deregulation of PSD-95-dependent signaling in Huntington's disease	0.00138699	0.00199283	0.502721	2.04642	75	22
Mechanisms of K-RAS addiction in lung cancer cells	0.00141422	0.00202971	0.471916	2.02981	77	26
Tumor-stroma interactions in pancreatic cancer	0.00145048	0.00207946	0.468897	2.01682	79	26
IL-17 and IL-17F-induced inflammatory signaling in normal and asthmatic airway epithelium	0.00146731	0.00210126	0.463495	2.01801	80	27
Beta-adrenergic-dependent CFTR expression	0.00150813	0.00215732	0.527427	2.04316	81	19
Stem cells_WNT/Beta-catenin and NOTCH in induction of osteogenesis	0.00152045	0.00217255	0.362327	1.92556	86	54
Regulation of immune cell differentiation by Notch signaling	0.00153995	0.00219799	0.422493	1.972	85	34
Dual role of p53 in transcription deregulation in Huntington's Disease	0.00157233	0.00224173	0.566107	2.07185	84	16
Immune response_CD137 signaling in immune cell	0.00159553	0.00227232	0.466069	2.00466	87	26
Stem cells_NOTCH1-induced self-renewal of glioblastoma stem cells	0.00160065	0.00227711	0.408361	1.95478	89	37
Th2 cell migration in asthma	0.00160471	0.00228038	0.378631	1.92743	90	46
Neutrophil adhesion and transendothelial migration in asthma	0.00161624	0.00229425	0.473011	2.00777	88	25
SHH signaling in colorectal cancer	0.00162564	0.00230507	0.384332	1.93246	91	44
Cholesterol and Sphingolipid transport / Transport from Golgi and ER to the apical membrane (normal and CF)	0.00169873	0.00240607	0.548696	2.04853	91	17
Downregulation of MITF in melanoma	0.00170062	0.00240612	0.45136	1.98554	93	28
Immune response_PGE2 in immune and neuroendocrine system interactions	0.00171191	0.00241945	0.361671	1.91299	97	53
Development_Transcription regulation of granulocyte development	0.00174094	0.00245539	0.431272	1.97694	96	32
Complement pathway disruption in thrombotic microangiopathy	0.00174113	0.00245539	0.435058	1.97701	96	31
Mitogenic action of Estradiol / ESR1 (nuclear) in breast cancer	0.00177023	0.00249372	0.493981	2.01084	96	22
Role of glycosphingolipids in inhibition of Insulin signaling	0.00178415	0.0025106	0.479735	2.00878	97	24
Transcription_FXR-regulated cholesterol and bile acids cellular transport	0.00182079	0.00255938	0.522718	2.02492	98	19
Stem cells_Dopamine-induced expression of CNTF in adult neurogenesis	0.00182704	0.0025626	0.533995	2.03134	98	18
Involvement of VEGF signaling in the progression of lung cancer	0.00182704	0.0025626	0.533885	2.03092	98	18
GLP-1 in inhibition of insulin secretion in type 2 diabetes	0.00183198	0.00256675	0.573039	2.05037	98	15
IgE- and MGF-induced Fyn-mediated activation of lung mast cells in asthma	0.00183758	0.00256851	0.413772	1.94929	102	35
PXR signaling via cross-talk / Rodent version	0.00183918	0.00256851	0.522706	2.02488	99	19
PXR signaling via cross-talk / Human Version	0.00183918	0.00256851	0.522706	2.02488	99	19
Apoptosis and survival_TNF-alpha-induced ROS-dependent Caspase-3 signaling	0.00185793	0.0025919	0.444915	1.97927	102	29
Development_MAG-dependent inhibition of neurite outgrowth	0.00189381	0.00263911	0.37076	1.92112	107	49
NK cells in allergic contact dermatitis	0.00189864	0.00264208	0.396314	1.92659	106	39
Stem cells_Extraembryonic differentiation of embryonic stem cells	0.00190002	0.00264208	0.421551	1.95002	105	33
Stem cells_Oligodendrocyte differentiation (general schema)	0.00196616	0.00273113	0.443411	1.97258	108	29
Histidine-glutamate-glutamine metabolism	0.00197453	0.00273982	0.452209	1.96888	108	27
Immune response_Naive CD4+ T cell differentiation	0.00199531	0.00276569	0.364061	1.90709	113	51
Role of IGH translocations in multiple myeloma	0.00209153	0.00289597	0.393956	1.92887	117	40
Regulation of proinflammatory cytokine production by Th2 cells in asthma	0.00210593	0.00291279	0.365423	1.90246	119	50
Immune response_HMGB1 release from the cell	0.0021145	0.00292153	0.400461	1.93178	118	38
Deregulation of canonical WNT signaling in major depressive disorder	0.00212875	0.00293496	0.38672	1.91744	119	42
Mechanisms of CAM-DR in multiple myeloma	0.00212875	0.00293496	0.386585	1.91677	119	42
Signal transduction_PTMs in BAFF-induced non-canonical NF-kB signaling	0.00217173	0.00299103	0.486757	1.98144	118	22
Regulation of mast cell survival in asthma	0.00218016	0.00299945	0.391888	1.91875	122	40
Stem cells_Hypothetical role of microRNAs in fibrosis development after myocardial infarction	0.00218966	0.00300933	0.499247	2.00202	119	21
Th2-cytokines induced expression of Mucin 5AC and maintenance of mucous cell phenotype in normal airway epithelium	0.00220066	0.00302124	0.43986	1.95678	121	29
G-protein signaling_K-RAS regulation pathway	0.00222648	0.00305346	0.485788	1.97749	121	22
Immune response_Role of DPP4 (CD26) in immune regulation	0.00223596	0.00306322	0.355923	1.88259	127	53
DNA damage_Inhibition of telomerase activity and cellular senescence	0.00228745	0.00313045	0.505437	1.9939	124	20
Apoptosis and survival_Lymphotoxin-beta receptor signaling	0.00230431	0.0031502	0.432907	1.9462	127	30
Endothelial cell apoptosis in COPD	0.0023517	0.00320821	0.479823	1.9815	128	23
Immune response_Production and main functions of biologically active leukotrienes and Lipoxin A4	0.0023517	0.00320821	0.479622	1.98067	128	23
Neurophysiological process_nNOS signaling in neuronal synapses	0.00238712	0.00325311	0.562829	2.01384	128	15
Selective Insulin resistance in type 2 diabetes in liver	0.0024516	0.00333748	0.460945	1.95656	134	25
SHH signaling in melanoma	0.00253059	0.00344138	0.470311	1.96932	138	24
Immune response_Role of DAP12 receptors in NK cells	0.00254058	0.00345135	0.372353	1.88352	143	45
CAR-mediated direct regulation of xenobiotic metabolizing enzymes / Human version	0.00255223	0.00345993	0.477542	1.97208	139	23
CAR-mediated direct regulation of xenobiotic metabolizing enzymes / Rodent version	0.00255223	0.00345993	0.477542	1.97208	139	23
Role of Diethylhexyl Phthalate and Tributyltin in fat cell differentiation	0.00262196	0.00355074	0.533203	1.99069	141	17
Stem cells_Excitotoxicity of Glutamate in glioblastoma	0.00263224	0.00356094	0.40935	1.91065	146	34
Immune response_Differentiation of natural regulatory T cells	0.0027119	0.00366488	0.38527	1.88634	152	40
Inhibition of apoptosis in multiple myeloma	0.00276427	0.00373176	0.422157	1.91839	153	31
Development_BMP7 in brown adipocyte differentiation	0.00281781	0.00380009	0.420508	1.9276	156	32
Role of TNF-alpha, IL-1beta and IL-6 in development of obesity and type 2 diabetes in liver	0.00283606	0.00382073	0.421432	1.91509	157	31
Demyelination in multiple sclerosis	0.00285371	0.0038405	0.418619	1.91894	158	32
Dysregulation of direct glucose-induced inhibition of Glucagon secretion from alpha-cells in type 2 diabetes	0.0029763	0.00400133	0.43281	1.92541	164	29
Inhibition of mast cell functions by Fc gamma RII beta in asthma	0.00299254	0.00401899	0.489045	1.96111	163	21
HSP70 and HSP40-dependent folding in Huntington's disease	0.00301606	0.00404639	0.35975	1.86407	171	49
Interleukins-induced inflammatory response in asthmatic airway fibroblasts	0.00302927	0.00405991	0.410661	1.89964	168	33
Resolution of inflammation in healing myocardial infarction	0.00307676	0.00411929	0.464368	1.94443	168	24
Neurophysiological process_GABA-B receptor-mediated regulation of glutamate signaling in Purkinje cells	0.00316843	0.00423765	0.424022	1.90626	175	30
Glucose-excited neurons of arcuate nucleus (rodent model)	0.00319436	0.00426792	0.527828	1.97062	172	17
HDL dyslipidemia in type 2 diabetes and metabolic syndrome X	0.00323834	0.00432224	0.551614	1.97371	174	15
Immune response_Th17 cell differentiation	0.00324365	0.00432486	0.381399	1.86739	182	40
Regulatory T cells in murine model of contact hypersensitivity	0.0032907	0.00438309	0.397004	1.88667	184	36
Role of iNKT and B cells in T cell recruitment in allergic contact dermatitis	0.00333227	0.0044339	0.380518	1.86308	187	40
Notch signaling in oligodendrocyte precursor cell differentiation in multiple sclerosis	0.00344087	0.00457371	0.460562	1.9285	188	24
Angiogenesis in HCC	0.00349867	0.00464577	0.370503	1.86293	197	44
Development_SSTR2 in regulation of cell proliferation	0.00350952	0.00465541	0.379294	1.85709	197	40
Immune response_IL-12 signaling pathway	0.00353123	0.00467942	0.503342	1.94986	191	19
Development_Inhibition of angiogenesis by PEDF	0.00355937	0.00471189	0.45169	1.91727	195	25
Ethanol/Acetaldehyde-dependent stimulation of MMP-9 expression in HCC	0.00358672	0.00474326	0.491309	1.93817	195	20
Naphthalene metabolism	0.0036071	0.00476377	0.533971	1.95423	194	16
Interaction of deficient alpha-MSH signaling with TNF-alpha in melanoma	0.00360958	0.00476377	0.464247	1.91718	197	23
Interconnectivity between Folic acid and Fluorouracil pathways in gastric cancer	0.00362621	0.00478084	0.442366	1.90271	199	26
Ubiquinone metabolism	0.00371482	0.00489269	0.490285	1.93413	202	20
Role of integrins in eosinophil degranulation in asthma	0.00372078	0.00489557	0.344516	1.82225	212	53
Role of ZNF202 in regulation of expression of genes involved in atherosclerosis	0.00372983	0.0049024	0.521084	1.94544	201	17
Stem cells_NODAL signaling in early mesendoderm formation	0.00373354	0.0049024	0.500981	1.94072	202	19
The innate immune response to contact allergens	0.00375318	0.0049232	0.393905	1.87194	210	36
Immune response_TLR3 and TLR4 induced TICAM1-specific signaling pathway	0.0038233	0.00501011	0.414609	1.88409	212	31
Alternative complement cascade disruption in age-related macular degeneration	0.00385708	0.00504927	0.508656	1.93495	208	18
Peroxisomal branched chain fatty acid oxidation	0.00396003	0.00517881	0.545442	1.95163	213	15
EZH2 in Prostate Cancer	0.00413021	0.00539592	0.43394	1.88933	227	27
CFTR folding and maturation (normal and CF)	0.00417681	0.0054513	0.447466	1.89934	229	25
Mechanisms of deltaF508 CFTR activation by S-nitrosoglutathione	0.00419746	0.00547275	0.469595	1.91158	229	22
Differentiation of Th2 cells in asthma	0.00421181	0.00548594	0.340134	1.80762	240	54
L-Tryptophan metabolism (part 2)	0.00422618	0.00549495	0.506154	1.92543	228	18
HCV-dependent transcription regulation leading to HCC	0.00422721	0.00549495	0.486828	1.92049	230	20
p53 signaling in Prostate Cancer	0.00424677	0.00551485	0.383745	1.85114	238	38
Gamma-secretase regulation of angiogenesis	0.00425221	0.00551638	0.469248	1.91016	232	22
Development_Epigenetic and transcriptional regulation of oligodendrocyte precursor cell differentiation and myelination	0.00426172	0.00552319	0.397932	1.85736	237	34
Role of IFN-beta in the improvement of blood-brain barrier integrity in multiple sclerosis	0.0043657	0.0056523	0.43237	1.8825	240	27
Neurophysiological process _Visual perception	0.00442919	0.00572877	0.504617	1.91958	239	18
IgE-dependent production of pro-inflammatory mediators by neutrophils in asthma	0.0044466	0.00574556	0.415712	1.8689	246	30
Development_Regulation of lung epithelial progenitor cell differentiation	0.00446584	0.00576467	0.330371	1.78982	256	58
NALP3 inflammasome activation in age-related macular degeneration (AMD)	0.00467189	0.00602464	0.42093	1.87257	258	29
Immune response_IL-5 signaling via JAK/STAT	0.00468451	0.00603491	0.376379	1.82968	263	39
Action of GSK3 beta in bipolar disorder	0.00477983	0.0061516	0.501928	1.90935	258	18
n-3 Polyunsaturated fatty acid biosynthesis	0.00479829	0.00616923	0.501722	1.90857	259	18
Maturation and migration of dendritic cells in skin sensitization	0.00480625	0.00617334	0.362132	1.82084	271	44
Development_NOTCH1-mediated pathway for NF-KB activity modulation	0.00490285	0.00629118	0.42558	1.87214	270	28
Role of proinflammatory cytokines in activation of p53 in major depressive disorder	0.00508191	0.0065145	0.380046	1.8333	285	38
Immune response_Inhibitory PD-1 signaling in T cells	0.00516122	0.00660963	0.316049	1.75579	298	64
Inhibition of Vitamin D pathway in Prostate Cancer	0.00523009	0.00669121	0.442397	1.87783	287	25
Atorvastatin in treatment of type 2 diabetes and metabolic syndrome X	0.00523694	0.00669337	0.470304	1.88595	286	21
GTP metabolism	0.00524323	0.0066948	0.447639	1.87438	287	24
Butanoate metabolism	0.00533363	0.00680352	0.489336	1.89561	289	19
Role of microRNAs in cell proliferation in colorectal cancer	0.00536782	0.0068404	0.330683	1.7747	307	56
Cell cycle_ESR1 regulation of G1/S transition	0.00537323	0.00684058	0.422876	1.86024	296	28
Development_Regulation of telomere length and cellular immortalization	0.00555415	0.00706396	0.421718	1.85515	306	28
PXR-mediated direct regulation of xenobiotic metabolizing enzymes / Rodent version	0.00559329	0.00710677	0.439809	1.86684	307	25
Stem cells_FGF2 signaling during embryonic stem cell differentiation	0.00563628	0.00714908	0.476865	1.88119	307	20
The role of KEAP1/NRF2 pathway in skin sensitization	0.00563762	0.00714908	0.389237	1.8337	315	35
Regulation of caspase activity in Huntington's disease	0.0056881	0.00720603	0.424945	1.85017	313	27
Stem cells_CD30 signaling in transformed embryonic stem cells	0.00570258	0.00721733	0.49548	1.88483	308	18
Development_CNTF receptor signaling	0.0057181	0.00722991	0.415274	1.8474	316	29
Immune response_Generation of memory CD4+ T cells	0.00575799	0.00727325	0.35944	1.79562	325	43
Apoptosis and survival_NO signaling in survival	0.00577939	0.00729317	0.505164	1.88601	312	17
Recurrent gene fusions in Prostate Cancer	0.00579679	0.00730801	0.423779	1.84509	319	27
Translation_Role of Retinoic acid signaling in the initiation of translation	0.00592404	0.00746118	0.494203	1.87997	320	18
DNA damage_Role of Brca1 and Brca2 in DNA repair	0.00595649	0.00749477	0.437987	1.85911	327	25
Transcription_CREM signaling in testis	0.00600096	0.0075434	0.503474	1.8797	324	17
Stem cells_FGF and BMP signaling in early embryonic hepatogenesis	0.00605895	0.00760891	0.457892	1.86393	331	22
Gamma-Secretase regulation of neuronal cell development and function	0.00608364	0.00763252	0.386944	1.8229	340	35
Neutrophil chemotaxis in asthma	0.00616243	0.00772389	0.308194	1.73155	357	67
Inhibition of oligodendrocyte precursor cells differentiation by Wnt signaling in multiple sclerosis	0.0063334	0.00793052	0.385599	1.81656	354	35
Cytoskeleton remodeling_Keratin filaments	0.00637838	0.00797913	0.343879	1.77198	362	48
Inhibition of apoptosis in gastric cancer	0.00651792	0.00814583	0.38747	1.80853	363	34
Th2-cytokines-induced mucous metaplasia in asthma	0.00658047	0.00821608	0.376093	1.80031	369	37
Neurophysiological process_GABAergic neurotransmission	0.00688795	0.0085917	0.34242	1.76447	391	48
Stem cells_Generation of pancreatic beta-cells from induced pluripotent stem cells	0.00695781	0.0086705	0.524479	1.87662	375	15
DKK1 signaling in multiple myeloma	0.00698077	0.00869076	0.409515	1.82178	386	29
Retinal ganglion cell damage in glaucoma	0.00712773	0.00886521	0.349149	1.76615	403	45
KLF6 and regulation of KLF6 alternative splicing in HCC	0.00713684	0.00886803	0.46865	1.84878	389	20
Leucine, isoleucine and valine metabolism.p.2	0.00715442	0.00888135	0.478828	1.8549	388	19
Role of Langerin+ dermal dendritic cells in contact hypersensitivity	0.0072512	0.00899288	0.509251	1.86376	391	16
Stem cells_Schema: Adult neuron differentiation in the Subventricular and Subgranular Zones	0.00744869	0.00922897	0.477136	1.84834	404	19
Epithelial cell apoptosis in COPD	0.0074678	0.00924381	0.340605	1.75512	424	48
Insulin-dependent stimulation of SREBP-1 in type 2 diabetes in liver	0.00748547	0.00925684	0.476819	1.84712	406	19
Inhibition of RUNX3 signaling in gastric cancer	0.00752908	0.00930189	0.442812	1.82866	412	23
Cell cycle_Role of Nek in cell cycle regulation	0.0076832	0.00948224	0.353231	1.7646	434	43
Stem cells_Cooperation between Hedgehog, IGF-2 and HGF signaling pathways in medulloblastoma stem cells	0.00768969	0.00948224	0.388171	1.79561	428	33
Transcription_Mechanism of repression of the transcription of Retinoid-target genes in the absence of lignad	0.00771365	0.00950275	0.506995	1.8555	416	16
Inhibition of WNT5A-dependent non-canonical pathway in colorectal cancer	0.00796033	0.00979732	0.464891	1.83395	434	20
Role of free fatty acids in obesity and type 2 diabetes	0.00798765	0.00982163	0.394734	1.79377	444	31
Immune response_Oncostatin M signaling via JAK-Stat	0.00805562	0.00989581	0.473736	1.83517	437	19
Th17 cells in CF (mouse model)	0.00806522	0.00989823	0.338336	1.74342	458	48
Activation of TGF-beta signaling in pancreatic cancer	0.00848618	0.010405	0.446253	1.81656	464	22
dGTP metabolism	0.00873119	0.0106953	0.396859	1.78414	484	30
Transport_RAB1A regulation pathway	0.00880503	0.0107756	0.502424	1.83878	475	16
Gamma-secretase proteolytic targets	0.00881339	0.0107756	0.453205	1.81739	482	21
Transport_Aldosterone-mediated regulation of ENaC sodium transport	0.00891835	0.0108937	0.488873	1.82519	482	17
Immune response_MIF in innate immunity response	0.00917744	0.0111996	0.383159	1.77243	511	33
PXR-mediated direct regulation of xenobiotic metabolizing enzymes / Human version	0.00970011	0.0118263	0.41619	1.79012	534	26
Huntingtin-depended transcription deregulation in Huntington's Disease	0.00976606	0.0118955	0.466787	1.80825	530	19
DNA damage_Brca1 as a transcription regulator	0.00978962	0.011913	0.433154	1.78878	536	23
Th17 cells in CF	0.0101102	0.0122916	0.318421	1.69998	578	55
Development_Retinoic acid and retinoic acid receptors in regulation of oligodendrocyte differentiation	0.0101637	0.012345	0.448077	1.79682	556	21
Aryl hydrocarbon receptor signaling	0.0101944	0.0123707	0.383603	1.75843	567	32
iNKT cell-keratinocyte interactions in allergic contact dermatitis	0.0102276	0.0123995	0.39737	1.76776	566	29
Translation_(L)-selenoaminoacids incorporation in proteins during translation	0.0104412	0.0126466	0.285137	1.65295	610	76
Th2 cytokine-induced alternative activation of alveolar macrophages in asthma	0.0104594	0.0126568	0.392554	1.76479	580	30
Role of TNF-alpha in type 2 diabetes in skeletal muscle cells	0.0105371	0.0127388	0.431032	1.78001	577	23
Interleukins-induced inflammatory signaling in normal and asthmatic airway epithelium	0.0105827	0.0127821	0.375289	1.75168	590	34
Signal transduction_Production and main functions of biologically active prostaglandins and Thromboxane A2	0.0107144	0.0129291	0.419766	1.78177	589	25
Immune response_MIF-mediated glucocorticoid regulation	0.011011	0.0132747	0.429517	1.77376	603	23
N-Glycan biosynthesis p1	0.011171	0.0134551	0.481804	1.79879	604	17
Apoptosis and survival_Role of nuclear PI3K in NGF/ TrkA signaling	0.0111965	0.0134732	0.423431	1.77302	614	24
Development_NOTCH-induced EMT	0.0113372	0.0136299	0.481095	1.79615	613	17
Immune response_IL-10 signaling pathway	0.0113682	0.0136544	0.30178	1.66307	656	62
Cell cycle_Role of APC in cell cycle regulation	0.0117068	0.0140481	0.393664	1.75127	648	29
Apoptosis and survival_Granzyme A signaling	0.0117824	0.0141258	0.372673	1.73946	657	34
Immune response_Lectin induced complement pathway	0.0118337	0.0141742	0.421379	1.76442	649	24
Retinol metabolism	0.0118691	0.0142035	0.393379	1.75	657	29
Stem cells_Embryonal epaxial myogenesis	0.0120443	0.0143999	0.345818	1.70403	678	41
Regulation of degradation of wtCFTR	0.0122342	0.0146134	0.419612	1.75703	671	24
Prostaglandin 2 biosynthesis and metabolism	0.0123427	0.0147294	0.499647	1.78777	666	15
Regulation of IGF family activity in colorectal cancer	0.0123734	0.0147525	0.433984	1.76661	677	22
Proinflammatory mediators production and activation of basophils in asthma	0.0125477	0.0149465	0.317644	1.67135	716	52
Regulation of microRNAs in colorectal cancer	0.0125831	0.014975	0.374343	1.73165	701	33
Regulation of metabolism_Triiodothyronine and Thyroxine signaling	0.0126106	0.0149939	0.433056	1.76283	690	22
Role of IFN-beta in activation of T cell apoptosis in multiple sclerosis	0.0126939	0.015079	0.413403	1.75476	698	25
A shift in alveolar macrophage phenotype in COPD	0.0127582	0.0151416	0.353406	1.71801	718	39
O-glycan biosynthesis	0.0128327	0.0152161	0.376992	1.72812	714	32
microRNA in Prostate Cancer	0.0128469	0.015219	0.356166	1.71811	722	38
Upregulation of MITF in melanoma	0.0136188	0.0161187	0.389031	1.73066	754	29
Breast cancer (general schema)	0.0137696	0.0162823	0.350377	1.70328	775	39
Immunological synapse between dendritic and CD8+ T cells in allergic contact dermatitis	0.0138891	0.0164087	0.342882	1.68957	782	41
Cell cycle_Chromosome condensation in prometaphase	0.0139077	0.0164156	0.444986	1.75542	759	20
IL-1 production in melanoma	0.0139335	0.0164311	0.462444	1.75915	754	18
Eosinophil granule protein release in asthma	0.0139516	0.0164375	0.324788	1.67361	793	48
Transcription_Role of the non-genomic action of Retinoic acid and phosphorylation of Retinoic acid receptors in the initiation of transcription	0.0139825	0.016459	0.349787	1.70041	787	39
Role of Apo-2L(TNFSF10) in Prostate Cancer cell apoptosis	0.0140334	0.0165039	0.403715	1.73646	773	26
Role of keratinocytes and Langerhans cells in skin sensitization	0.0142123	0.0166991	0.358154	1.70204	798	36
Role of type 2 innate lymphoid cells in airway allergic inflammation and tissue repair	0.0143054	0.0167831	0.403055	1.73362	788	26
Apoptosis and survival_Anti-apoptotic TNFs/NF-kB/IAP pathway	0.0143096	0.0167831	0.415064	1.73798	785	24
NRSF-dependent transcription deregulation in Huntington's Disease	0.0147429	0.0172756	0.481887	1.76361	796	16
Attenuation of IFN type I signaling in melanoma cells	0.0147761	0.0172988	0.341547	1.68299	832	41
Cytoskeleton remodeling_Role of PDGFs in cell migration	0.0148747	0.0173986	0.459659	1.74856	805	18
Immune response_T cell subsets: cell surface markers	0.0148882	0.0173987	0.356772	1.69547	836	36
Translation_Regulation of translation initiation	0.0149071	0.017405	0.273185	1.60316	875	80
Development_HGF-dependent inhibition of TGF-beta-induced EMT	0.0149833	0.0174782	0.413539	1.7316	822	24
Prostaglandin 1 biosynthesis and metabolism	0.0151554	0.0176632	0.48965	1.752	818	15
Down-regulation of mast cell functions through ITIM-containing inhibitory receptors in asthma	0.0154353	0.0179732	0.363877	1.69841	861	34
L-Arginine metabolism	0.015678	0.0182394	0.41845	1.72805	859	23
Stem cells_H3K9 demethylases in pluripotency maintenance of stem cells	0.015774	0.0183346	0.399287	1.71742	869	26
Pro-oncogenic action of Androgen receptor in ovarian cancer	0.0159326	0.0185024	0.487556	1.74451	860	15
Immune response_Inflammasome in inflammatory response	0.0162636	0.0188442	0.398192	1.71271	896	26
Immune response_Antigen presentation by MHC class I, classical pathway	0.0162685	0.0188442	0.275817	1.59892	951	76
Autocrine Somatotropin signaling in breast cancer	0.0162706	0.0188442	0.35814	1.6872	911	35
Resistance of melanoma cells to Apo-2L(TNFSF10)-induced apoptosis	0.0163187	0.0188752	0.388169	1.70757	901	28
Immune response_Differentiation and clonal expansion of CD8+ T cells	0.0163265	0.0188752	0.306086	1.63413	934	55
Retinoic acid regulation of oligodendrocyte differentiation in multiple sclerosis	0.0163953	0.0189378	0.486218	1.73972	885	15
NF-kB-, AP-1- and MAPKs-mediated proinflammatory cytokine production by eosinophils in asthma	0.0167806	0.0193657	0.319442	1.64606	954	48
DNA damage_ATM/ATR regulation of G1/S checkpoint	0.0168469	0.0194249	0.39191	1.70634	929	27
Apoptotic pathways and resistance to apoptosis in lung cancer cells	0.0175024	0.0201628	0.345941	1.66878	984	38
Resistance of pancreatic cancer cells to death receptor signaling	0.0176998	0.020372	0.428147	1.7169	969	21
Activation of TGF-beta signaling in advanced colorectal cancer	0.0178959	0.0205795	0.370583	1.68403	996	31
Reactive oxygen and nitrogen species production in eosinophils in asthma	0.0179629	0.0206382	0.348213	1.66686	1009	37
Immune response_MIF-JAB1 signaling	0.0185051	0.0212423	0.399819	1.6971	1018	25
WNT signaling in HCC	0.0191176	0.021926	0.315873	1.62767	1087	48
Development_G-CSF-induced myeloid differentiation	0.0194909	0.0223344	0.392264	1.68721	1074	26
Stem cells_Inflammatory response in ischemia-reperfusion injury during myocardial infarction	0.0200657	0.0229727	0.363967	1.66842	1117	32
Transport_Macropinocytosis	0.0207078	0.023687	0.375556	1.67071	1147	29
Glucose-excited neurons of ventromedial nucleus (rodent model)	0.0218054	0.0249204	0.419925	1.68393	1194	21
Eosinophil-derived cytokines in airway remodeling in asthma	0.0219452	0.0250582	0.37778	1.66187	1212	28
Upregulation of IL-8 expression in colorectal cancer	0.0228293	0.0260447	0.328991	1.62112	1286	41
Hedgehog signaling in pancreatic cancer	0.0229906	0.0262056	0.391941	1.66366	1265	25
Role of epigenetic alterations in proliferation and differentiation of SCLC cells	0.023026	0.026223	0.326516	1.61893	1297	42
Role of SHH and Notch in SCLC	0.0233529	0.0265719	0.402504	1.6622	1280	23
LRRK2 and immune function in Parkinson's disease	0.0238732	0.0271401	0.361446	1.6425	1329	31
Autocrine production of eosinophil pro-survival cytokines in asthma	0.0248795	0.0282592	0.352424	1.63025	1387	33
Role of osteoblasts in bone lesions formation in multiple myeloma	0.0249873	0.0283569	0.294984	1.57485	1430	55
Regulation of lipid metabolism_PPAR regulation of lipid metabolism	0.0252906	0.0286759	0.414598	1.66257	1385	21
Immune response_Bacterial infections in normal airways	0.0253259	0.0286909	0.337545	1.61579	1423	37
Dysregulation of indirect glucose-induced inhibition of Glucagon secretion from alpha-cells in type 2 diabetes	0.0253603	0.0287048	0.355576	1.62995	1412	32
Role of B cells in SLE	0.0254672	0.0288006	0.278524	1.55335	1475	65
Influence of low doses of Arsenite on glucose uptake in adipocytes	0.0255299	0.0288463	0.343975	1.62047	1430	35
Colorectal cancer (general schema)	0.0258009	0.0291272	0.297564	1.57391	1476	53
Higher ESR1 / ESR2 ratio in breast cancer	0.0260415	0.0293732	0.387372	1.64427	1433	25
Defective macrophage-mediated bacterial phagocytosis in COPD	0.0260983	0.0294117	0.350627	1.62194	1455	33
Cholesterol Biosynthesis	0.0262583	0.0295663	0.466308	1.66848	1418	15
Development_Thrombopoetin signaling via JAK-STAT pathway	0.0276627	0.0311206	0.410863	1.64759	1515	21
Development_Transcription factors in segregation of hepatocytic lineage	0.0279578	0.0314252	0.361187	1.62378	1552	30
Oxidative stress_NOX and DUOX families of NADPH oxidases	0.0280291	0.0314781	0.443178	1.65459	1517	17
Development_PEDF signaling	0.0281703	0.0316092	0.340679	1.60494	1578	35
Cell cycle_The metaphase checkpoint	0.029499	0.0330715	0.414841	1.63651	1611	20
Stem cells_Auditory hair cell differentiation in embryogenesis	0.030678	0.0343636	0.399373	1.62572	1680	22
c-Myc in multiple myeloma	0.0311251	0.0348343	0.45828	1.63976	1681	15
Apoptosis and survival_Regulation of Apoptosis by Mitochondrial Proteins	0.0316087	0.035345	0.3981	1.62054	1731	22
Role of type 2 innate lymphoid cells in asthma	0.0316711	0.0353842	0.379696	1.61168	1743	25
Chemokines in inflammation in adipose tissue and liver in obesity, type 2 diabetes and metabolic syndrome X	0.0343351	0.0383276	0.28211	1.52126	1972	57
Enterohepatic circulation of bile acids / Rodent version	0.0343743	0.0383383	0.417305	1.61657	1868	19
Possible influence of low doses of Arsenite on glucose uptake in muscle	0.0344847	0.0384283	0.41712	1.61585	1874	19
Cigarette smoke components TCDD and Benzo[a]pyrene and receptor AHR signaling in lung epithelial cells	0.0350732	0.0390506	0.416203	1.6123	1906	19
Inhibition of GSK3 beta by lithium in major depressive disorder	0.0366733	0.0407971	0.414313	1.60498	1993	19
HETE and HPETE biosynthesis and metabolism	0.0371129	0.0412507	0.421893	1.6049	2010	18
Blood coagulation_Blood coagulation	0.0376637	0.0418053	0.353486	1.57253	2087	29
NETosis in SLE	0.0376764	0.0418053	0.279677	1.50814	2164	57
Generation of cytotoxic CD8+ T cells in COPD	0.0379544	0.0420778	0.321005	1.54849	2135	38
Hedgehog signaling in gastric cancer	0.038596	0.0427525	0.37756	1.58094	2119	24
Influence of multiple myeloma cells on bone marrow stromal cells	0.0387705	0.0429091	0.356928	1.57014	2142	28
DeltaF508-CFTR traffic / Sorting endosome formation in CF	0.0389584	0.0430803	0.419463	1.59565	2110	18
IL-2 as a growth factor for T cells in multiple sclerosis	0.0394177	0.043551	0.344011	1.56328	2195	31
Stem cells_H3K27 demethylases in differentiation of stem cells	0.0397651	0.0438974	0.316428	1.53825	2240	39
IL-6 signaling in colorectal cancer	0.0406562	0.044843	0.342625	1.55698	2264	31
Development_Leptin signaling via JAK/STAT and MAPK cascades	0.0407349	0.0448915	0.401611	1.58432	2225	20
Immune response_LPS-induced platelet activation	0.0415218	0.0457198	0.400693	1.58069	2268	20
T regulatory cells in asthma	0.0417593	0.0459394	0.320549	1.53443	2347	37
Inter-cellular relations in COPD (general schema)	0.0417921	0.0459394	0.363195	1.56218	2304	26
Anti-apoptotic pathways in endoplasmic reticulum stress response in multiple myeloma	0.0422455	0.0463985	0.322953	1.53476	2374	36
NF-kB pathway in multiple myeloma	0.042894	0.0470708	0.367693	1.56073	2361	25
Transcription_Effect of Folic acid on genome stability	0.043406	0.0475924	0.414258	1.57585	2351	18
Immune response_T cell co-signaling receptors, schema	0.0438847	0.0480766	0.263237	1.47428	2548	66
Apoptosis and survival_Apoptotic TNF-family pathways	0.044274	0.048462	0.331546	1.53367	2469	33
Suppression of p53 signaling in multiple myeloma	0.0448946	0.0490999	0.383035	1.55922	2459	22
Neutrophil-derived granule proteins and cytokines in asthma	0.0449428	0.0491112	0.288877	1.49684	2562	49
Fructose metabolism	0.0450738	0.0492128	0.360401	1.55016	2485	26
Role of Leptin in regulation of eating behavior in obesity	0.0454646	0.0495977	0.404213	1.56585	2471	19
Prostate Cancer: candidate susceptibility genes in inflammatory pathways	0.0463248	0.0504937	0.359209	1.54503	2554	26
n-6 Polyunsaturated fatty acid biosynthesis	0.0473178	0.0515327	0.427833	1.56579	2557	16
Role of Insulin in regulation of eating behavior in obesity	0.0473764	0.0515532	0.358131	1.54039	2612	26
Pyruvate metabolism	0.049926	0.054282	0.425098	1.55578	2698	16
Cell cycle_Start of DNA replication in early S phase	0.0512839	0.0557116	0.360095	1.52848	2823	25
Endothelin-1- and TNF-alpha-induced inflammatory response in asthmatic airway fibroblasts	0.0514975	0.0558968	0.414133	1.54615	2788	17
Putative pathways of activation of classical complement system in major depressive disorder	0.0546364	0.0592542	0.411062	1.53468	2958	17
Apoptosis and survival_Role of IAP-proteins in apoptosis	0.0553105	0.0599351	0.367931	1.51943	3033	23
Role of IFN-beta in inhibition of Th1 cell differentiation in multiple sclerosis	0.056067	0.0606717	0.292129	1.46885	3172	44
Development_EPO-induced Jak-STAT pathway	0.0560839	0.0606717	0.346367	1.50805	3095	27
Putative pathways of hormone action in neurofibromatosis type 1	0.0567543	0.0613457	0.42886	1.53449	3066	15
Bone metastases in Prostate Cancer	0.0569829	0.0615415	0.279486	1.45506	3246	50
Immune response_Antiviral actions of Interferons	0.0581874	0.0627901	0.290755	1.46195	3292	44
Neolacto-series GSL Metabolism p.2	0.0587356	0.0633288	0.407346	1.52081	3180	17
Role of IL-8 in colorectal cancer	0.0599602	0.0645955	0.376426	1.5095	3285	21
Immune response_PD-1-induced metabolic changes in T cells	0.0600491	0.0646375	0.334607	1.48855	3328	29
Immune response_HMGB1/TLR signaling pathway	0.0606379	0.0652172	0.310139	1.47386	3408	36
Glycolysis and gluconeogenesis	0.0619561	0.0665797	0.31554	1.47279	3459	34
Apoptosis and survival_Cytoplasmic/mitochondrial transport of proapoptotic proteins Bid, Bmf and Bim	0.0620528	0.0665927	0.351626	1.49253	3416	25
Activation of osteoclast differentiation in bone lesions formation in multiple myeloma	0.062071	0.0665927	0.3516	1.49243	3417	25
Stem cells_Notch signaling in medulloblastoma stem cells	0.0633193	0.0678757	0.356402	1.49235	3477	24
Role of mevalonate pathway in multiple myeloma	0.0638108	0.0683461	0.356018	1.49074	3504	24
Stem cells_Role of BMP signaling in embryonic stem cell neural differentiation	0.0642942	0.068807	0.367373	1.49546	3522	22
The role of aberrations in CDKN2 locus and CDK4 in familial melanoma	0.064741	0.069228	0.372856	1.49518	3547	21
Eosinophil chemotaxis in asthma	0.0648344	0.0692707	0.26702	1.42556	3712	55
Role of inflammasome in macrophages, adipocytes and pancreatic beta cells in type 2 diabetes	0.0661425	0.0706102	0.393183	1.49568	3583	18
Androgen biosynthetic pathways	0.0687699	0.0733546	0.377023	1.48732	3757	20
Role of fibroblasts and keratinocytes in the elicitation phase of allergic contact dermatitis	0.071018	0.0756902	0.36805	1.47591	3891	21
Th17 cytokines in COPD	0.0729358	0.0776703	0.281059	1.42172	4133	45
Propionate metabolism p.2	0.0731595	0.0778445	0.404553	1.48059	3954	16
IFN-gamma and Th2 cytokines-induced inflammatory signaling in normal and asthmatic airway epithelium	0.073513	0.0781565	0.287698	1.42647	4143	42
Ubiquitin-proteasome system in Huntington's disease	0.07612	0.0808619	0.298332	1.42808	4279	37
HCV-mediated liver damage and predisposition to HCC progression via p53	0.0762953	0.0809818	0.41237	1.47549	4122	15
Neolacto-series GSL Metabolism p.1	0.0768226	0.0814747	0.37802	1.46439	4176	19
Dual role of TGF-beta 1 in HCC	0.0771353	0.0817394	0.377777	1.46344	4193	19
Nitrogen metabolism	0.0772475	0.0817915	0.401664	1.47001	4175	16
Proteolysis_Role of Parkin in the Ubiquitin-Proteasomal Pathway	0.0776386	0.0821384	0.269547	1.40332	4423	50
Role of CD8+ Tc1 cells in COPD	0.0781228	0.0825833	0.278587	1.40921	4427	45
Effect of H. pylori infection on apoptosis in gastric epithelial cells	0.0817796	0.0863785	0.283713	1.40671	4609	42
Cholehepatic circulation of bile acids / Rodent version	0.0837588	0.0883969	0.397064	1.45318	4527	16
Inhibition of tumor suppressive pathways in pancreatic cancer	0.0856641	0.0903341	0.395938	1.44906	4630	16
Impaired inhibition of Th17 cell differentiation by IFN-beta in multiple sclerosis	0.0862272	0.090854	0.327838	1.42738	4759	27
Cell cycle_Regulation of G1/S transition (part 2)	0.0867567	0.0913377	0.378757	1.4408	4700	18
Stem cells_Direct reprogramming of cardiac fibroblasts into cardiomyocytes	0.0876057	0.0921566	0.37824	1.43884	4746	18
Immune response_IL-27 signaling pathway	0.088895	0.0934371	0.351052	1.42903	4870	22
Stem cells_WNT and Notch signaling in early cardiac myogenesis	0.092043	0.0966676	0.272309	1.37745	5216	45
Galactose metabolism	0.0950037	0.0996962	0.400399	1.43266	5133	15
Stem cells_Schema: Histone H3 demethylases in stem cells	0.0961566	0.100824	0.283457	1.37797	5418	39
Role of XBP1 protein in multiple myeloma	0.0967134	0.101326	0.306748	1.39394	5387	31
Transition of Monoclonal gammopathy of undetermined significance to active multiple myeloma (schema)	0.100555	0.105266	0.396736	1.41955	5433	15
Stem cells_H3K4 demethylases in stem cell maintenance	0.102532	0.107249	0.294987	1.37686	5725	34
Rheumatoid arthritis (general schema)	0.111556	0.116594	0.264775	1.33934	6322	45
Immune response_Innate immune response to RNA viral infection	0.111941	0.116902	0.319583	1.37459	6173	26
Transport_RAB5A regulation pathway	0.113312	0.118239	0.328354	1.3749	6223	24
N-Glycan biosynthesis p2	0.117835	0.122859	0.361433	1.37491	6384	18
Polyamine metabolism	0.12376	0.128933	0.383593	1.37252	6687	15
CFTR translational fidelity (class I mutations)	0.12407	0.129152	0.243745	1.30812	7118	56
Role of Nicotine-induced Leptin resistance in hypothalamus in development of obesity	0.126195	0.131259	0.35758	1.36025	6837	18
Immune response_Antigen presentation by MHC class I: cross-presentation	0.129071	0.134143	0.208337	1.27068	7659	94
Cell cycle_Sister chromatid cohesion	0.129573	0.134557	0.337039	1.35155	7100	21
Th2-cytokines and IFN-mediated regulation of airway smooth muscle contraction	0.129829	0.134715	0.330465	1.34522	7113	22
Chylomicron dyslipidemia in type 2 diabetes and metabolic syndrome X	0.133775	0.138698	0.361306	1.34892	7244	17
T cell generation in COPD	0.135096	0.139956	-0.271132	-1.31302	5972	33
Influence of low doses of Arsenite on Glucose stimulated Insulin secretion in pancreatic cells	0.141488	0.14646	0.374504	1.34	7645	15
Heme metabolism	0.15024	0.155396	0.333467	1.31549	8209	20
Putative pathways of activation of monoclonal protein secretion in multiple myeloma	0.151369	0.156439	0.369813	1.32321	8179	15
Role of IL-17-producing T cells in allergic contact dermatitis	0.155631	0.160716	0.288037	1.29491	8644	30
Inhibition of mast cell functions by Siglecs in asthma	0.156745	0.161737	0.351136	1.31095	8488	17
Putative role of Tregs in COPD	0.167437	0.172631	0.294285	1.28129	9242	27
Putative pathways of MHC class I-dependent postsynaptic long-term depression in major depressive disorder	0.169776	0.174904	0.263945	1.26347	9545	37
Populations of skin dendritic cells involved in contact hypersensitivity	0.170649	0.175665	0.297052	1.27768	9411	26
Zinc deficiency in Prostate Cancer	0.17303	0.177974	0.351881	1.28782	9353	16
Cigarette smoke-mediated attenuation of antibacterial and antivirus immune response	0.180511	0.185521	0.297946	1.26468	9939	25
Immune escape mechanisms in Prostate Cancer	0.185206	0.190196	0.300371	1.25773	10172	24
Nociception_Pro-nociceptive action of Nociceptin in spinal cord at low doses	0.1918	0.196811	0.280462	1.24767	10632	29
CREB1-dependent transcription deregulation in Huntington's Disease	0.208778	0.214064	0.331488	1.23759	11306	17
Folic acid metabolism	0.208963	0.214083	0.331448	1.23745	11316	17
Mechanisms of hapten presentation to T cells in allergic contact dermatitis	0.216374	0.221502	0.309876	1.22243	11823	20
Gamma-secretase regulation of gastrointestinal epithelial cell development	0.220813	0.225868	0.320883	1.22065	11964	18
Regulatory T cells in human allergic contact dermatitis	0.224043	0.22899	0.319939	1.21706	12139	18
Role of adipose tissue hypoxia in obesity and type 2 diabetes	0.229951	0.234844	0.276063	1.20195	12693	27
Abnormalities in cell cycle in SCLC	0.243696	0.248685	0.301832	1.1907	13316	20
Schema: Initiation of T cell recruitment in allergic contact dermatitis	0.248311	0.253196	0.31221	1.18766	13454	18
Stem cells_H3K36 demethylation in stem cell maintenance	0.250734	0.255465	0.295122	1.18346	13740	21
Protein folding and maturation_Angiotensin system maturation	0.2987	0.304097	0.304203	1.13573	16176	17
CD8+ Tc1 cells in allergic contact dermatitis	0.342774	0.348693	0.23535	1.08869	19122	33
Eosinophil survival in asthma	0.357005	0.362885	0.213601	1.07401	20203	44
Hedgehog signaling in breast cancer	0.383303	0.389311	0.267954	1.05705	20945	20
Cell cycle_Cell cycle (generic schema)	0.412663	0.418803	0.276486	1.03225	22348	17
Keratan sulfate metabolism p.2	0.423779	0.429747	0.28583	1.02272	22900	15
Bacterial infections in CF airways	0.433351	0.439111	0.221629	1.01594	24144	32
Disruption of methionine metabolism in induction and progression of HCC	0.445466	0.451035	0.280923	1.00516	24072	15
Th1 and Th17 cells in an autoimmune mechanism of emphysema formation in smokers	0.463491	0.468918	0.220915	0.99316	25745	30
Rb proteins signaling in multiple myeloma	0.465776	0.470863	-0.249661	-0.987442	21339	18
L-Methionine metabolism	0.467013	0.471745	0.243482	0.991138	25589	22
Proinflammatory cytokine release from eosinophils in asthma	0.468198	0.472574	0.230151	0.989926	25822	26
Differences between Langerhans cells and dermal dendritic cells in allergic contact dermatitis	0.490747	0.494948	0.214298	0.973823	27339	31
Release of pro-inflammatory factors and proteases by alveolar macrophages in asthma	0.510545	0.514516	0.211109	0.959333	28442	31
Regulation of lipid metabolism_FXR-dependent negative-feedback regulation of bile acids concentration	0.520281	0.52392	0.264635	0.946882	28115	15
Cigarette smoke-mediated regulation of NRF2-antioxidant pathway in airway epithelial cells	0.530799	0.534096	0.25644	0.938523	28694	16
Role of epigenetic alterations in survival and migration of SCLC cells	0.53813	0.541053	0.205206	0.940662	29982	32
Immune response_Role of HMGB1 in dendritic cell maturation and migration	0.564194	0.566819	0.198032	0.924322	31507	34
Immune response_TLR ligands	0.56594	0.568131	0.240574	0.915151	30665	18
Stem cells_Schema: Osteogenic and adipogenic differentiation of mesenchymal stem cells	0.669712	0.671785	0.220823	0.840018	36288	18
Arachidonic acid metabolites production in alveolar macrophages in asthma	0.721736	0.723411	0.203311	0.802043	39439	20
Immune response_T cell subsets: secreted signals	0.761044	0.76222	0.195838	0.77256	41587	20
Putative roles of SETDB1 and PLU-1 in melanoma	0.778375	0.778976	0.184829	0.763279	42696	23
Release of pro-inflammatory mediators and elastolytic enzymes by alveolar macrophages in COPD	0.8843	0.8843	0.153655	0.668999	48815	27
