# Supplementary material for: Novel Insights Into Rheumatoid Arthritis Through Characterization of Concordant Changes in DNA Methylation and Gene Expression in Synovial Biopsies of Patients With Differing Numbers of Swollen Joints
Source: Front Immunol. 2021 Apr 22;12:651475. doi: 10.3389/fimmu.2021.651475 (PMC8100206; doi:10.3389/fimmu.2021.651475)
Supplement: Supplementary file 7 [file Table_4.xlsx]

## Sheet: tableS3
	ENS	baseMean	log2FoldChange	lfcSE	stat	pvalue	padj	chr	hgnc	entrez
1	ENSG00000181374	580.407	2.94474	0.446567	6.59416	4.27674e-11	8.43801e-07	chr17	CCL13	6357
2	ENSG00000132514	657.227	3.18235	0.529424	6.01096	1.84425e-09	1.81935e-05	chr17	CLEC10A	10462
3	ENSG00000171551	19.1483	3.56268	0.602537	5.9128	3.36346e-09	2.21204e-05	chr2	ECEL1	9427
4	ENSG00000108700	161.556	2.8127	0.506288	5.55554	2.7675e-08	0.000132065	chr17	CCL8	6355
5	ENSG00000234614	21.0235	2.46179	0.449668	5.47469	4.38289e-08	0.000132065	chr1	C2CD4D-AS1	NA
6	ENSG00000250548	39.9061	2.98208	0.544827	5.47344	4.4138e-08	0.000132065	chr14	LINC01303	101927780
7	ENSG00000164124	302.636	1.12451	0.205847	5.46285	4.68553e-08	0.000132065	chr4	TMEM144	55314
8	ENSG00000169248	177.099	4.59247	0.855039	5.37106	7.82738e-08	0.000193043	chr4	CXCL11	6373
9	ENSG00000134460	315.192	2.96853	0.557026	5.32926	9.86153e-08	0.000216187	chr10	IL2RA	3559
10	ENSG00000177301	159.015	2.29916	0.435286	5.28194	1.27821e-07	0.000252191	chr1	KCNA2	3737
11	ENSG00000169245	1085.23	4.76742	0.907491	5.25341	1.49307e-07	0.000267802	chr4	CXCL10	3627
12	ENSG00000212443	255.648	-2.43473	0.466192	-5.2226	1.76424e-07	0.00029007	chr12	SNORA53	677832
13	ENSG00000270299	19.5327	7.26956	1.39888	5.19672	2.02836e-07	0.000300953	chr20		NA
14	ENSG00000134046	2176.8	0.982651	0.18944	5.18714	2.1355e-07	0.000300953	chr18	MBD2	8932
15	ENSG00000215630	305.837	-2.24477	0.436949	-5.13737	2.78611e-07	0.000366466	chr5	GUSBP9	NA
16	ENSG00000138755	4817.32	6.16425	1.24249	4.96119	7.0062e-07	0.000863952	chr4	CXCL9	4283
17	ENSG00000133048	1878.13	2.93017	0.592276	4.9473	7.52483e-07	0.000873323	chr1	CHI3L1	1116
18	ENSG00000271984	37.1919	2.98983	0.610162	4.90007	9.58036e-07	0.00105011	chr20		NA
19	ENSG00000227531	28.5734	3.54944	0.728949	4.86926	1.12018e-06	0.00116322	chr9		105376219
20	ENSG00000153266	37.4138	4.79107	0.99622	4.80925	1.51495e-06	0.0014945	chr3	FEZF2	55079
21	ENSG00000224078	1207.09	-0.97323	0.204098	-4.76844	1.8566e-06	0.00174432	chr15	SNHG14	3653
22	ENSG00000258790	50.6946	2.98494	0.639558	4.66719	3.05343e-06	0.00273837	chr14		NA
23	ENSG00000183715	20.4467	-4.05957	0.873317	-4.64846	3.34427e-06	0.00286881	chr11	OPCML	4978
24	ENSG00000203710	1317.12	2.01447	0.446399	4.51271	6.40039e-06	0.00526165	chr1	CR1	1378
25	ENSG00000221963	9193.85	1.36643	0.304068	4.49384	6.99503e-06	0.00552048	chr22	APOL6	80830
26	ENSG00000173621	198.856	1.19733	0.269144	4.44865	8.64115e-06	0.0065573	chr11	LRFN4	78999
27	ENSG00000158714	909.284	4.17031	0.942948	4.42263	9.75056e-06	0.00712513	chr1	SLAMF8	56833
28	ENSG00000188389	76.0214	3.68538	0.836557	4.40542	1.05579e-05	0.00743954	chr2	PDCD1	5133
29	ENSG00000163599	62.5487	3.93979	0.905412	4.35138	1.35285e-05	0.00920407	chr2	CTLA4	1493
30	ENSG00000257151	162.389	-1.09804	0.257124	-4.27048	1.95057e-05	0.0128282	chr15	PWAR6	100506965
31	ENSG00000162512	2483.3	1.71088	0.404051	4.23433	2.29232e-05	0.0145895	chr1	SDC3	9672
32	ENSG00000257150	35.7758	-2.38114	0.564042	-4.22157	2.42604e-05	0.0149392	chr12	PGAM1P5	100132594
33	ENSG00000167114	266.331	0.968447	0.229767	4.21492	2.49871e-05	0.0149392	chr9	SLC27A4	10999
34	ENSG00000160271	1891.51	1.11884	0.266508	4.19814	2.69116e-05	0.0149898	chr9	RALGDS	5900
35	ENSG00000278463	156.426	2.86836	0.683997	4.19353	2.74644e-05	0.0149898	chr6	HIST1H2AB	8335
36	ENSG00000158050	76.3592	3.29604	0.786543	4.19053	2.78301e-05	0.0149898	chr2	DUSP2	1844
37	ENSG00000156234	310.132	7.26016	1.73346	4.18826	2.81105e-05	0.0149898	chr4	CXCL13	10563
38	ENSG00000284966	63.5121	-2.77855	0.665922	-4.17249	3.01283e-05	0.0154225	chr13		NA
39	ENSG00000212402	111.676	-2.24144	0.537539	-4.16981	3.04855e-05	0.0154225	chr5	SNORA74B	677841
40	ENSG00000177542	96.8316	1.50626	0.362204	4.15861	3.20183e-05	0.015793	chr11	SLC25A22	79751
41	ENSG00000116830	529.241	0.864515	0.208784	4.14071	3.46228e-05	0.0166612	chr1	TTF2	8458
42	ENSG00000178852	599.314	-1.13776	0.275858	-4.12444	3.7164e-05	0.0168417	chr17	EFCAB13	124989
43	ENSG00000228716	749.126	1.27032	0.308362	4.11958	3.79558e-05	0.0168417	chr5	DHFR	1719
44	ENSG00000211689	34.4814	3.98822	0.968637	4.11735	3.8325e-05	0.0168417	chr7	TRGC1	445347
45	ENSG00000087116	1960.68	0.974088	0.236611	4.11683	3.84124e-05	0.0168417	chr5	ADAMTS2	9509
46	ENSG00000121552	261.192	1.64097	0.399361	4.10899	3.97402e-05	0.0169846	chr3	CSTA	1475
47	ENSG00000213886	845.168	5.06075	1.23287	4.10484	4.04599e-05	0.0169846	chr6	UBD	10537
48	ENSG00000197153	153.836	4.20976	1.02759	4.09674	4.19007e-05	0.0172229	chr6	HIST1H3J	8356
49	ENSG00000275385	3976.21	5.57719	1.36337	4.09075	4.29982e-05	0.0173134	chr17	CCL18	6362
50	ENSG00000090104	635.044	3.28834	0.809606	4.06165	4.87273e-05	0.0191228	chr1	RGS1	5996
51	ENSG00000257599	49.3849	2.41346	0.595014	4.05614	4.98906e-05	0.0191228	chr12	OVCH1-AS1	101055625
52	ENSG00000107485	58.654	2.71494	0.669733	4.05377	5.03997e-05	0.0191228	chr10	GATA3	2625
53	ENSG00000112149	413.853	1.35731	0.335685	4.0434	5.26821e-05	0.0196116	chr6	CD83	9308
54	ENSG00000175567	945.112	1.7692	0.438131	4.03806	5.3894e-05	0.0196913	chr11	UCP2	7351
55	ENSG00000278272	258.095	3.40368	0.846666	4.0201	5.81743e-05	0.0208687	chr6	HIST1H3C	8352
56	ENSG00000172724	144.875	4.02637	1.00607	4.00207	6.27912e-05	0.0219431	chr9	CCL19	6363
57	ENSG00000204267	1273.38	1.62848	0.407138	3.99981	6.33937e-05	0.0219431	chr6	TAP2	6891
58	ENSG00000140873	29.7214	2.56186	0.641449	3.99387	6.50044e-05	0.0221127	chr16	ADAMTS18	170692
59	ENSG00000127124	479.983	1.1406	0.286202	3.98529	6.73976e-05	0.0221276	chr1	HIVEP3	59269
60	ENSG00000211897	18198.8	7.54984	1.8959	3.98219	6.82823e-05	0.0221276	chr14	IGHG3	NA
61	ENSG00000159166	15.2575	5.53526	1.39155	3.97778	6.9561e-05	0.0221276	chr1	LAD1	3898
62	ENSG00000151650	108.175	1.57631	0.396765	3.9729	7.10033e-05	0.0221276	chr10	VENTX	27287
63	ENSG00000265263	29.8142	-6.83092	1.72103	-3.9691	7.2146e-05	0.0221276	chr17		NA
64	ENSG00000134028	1389.06	5.56735	1.40397	3.96545	7.32589e-05	0.0221276	chr8	ADAMDEC1	27299
65	ENSG00000160791	418.06	3.08709	0.779065	3.96256	7.415e-05	0.0221276	chr3	CCR5	1234
66	ENSG00000276368	297.572	3.99402	1.00844	3.96061	7.47587e-05	0.0221276	chr6	HIST1H2AJ	8331
67	ENSG00000233110	16.3958	-2.62179	0.662624	-3.95668	7.59976e-05	0.0221276	chr4		NA
68	ENSG00000167618	23.6532	4.01753	1.01559	3.95585	7.62633e-05	0.0221276	chr19	LAIR2	3904
69	ENSG00000274267	626.306	3.66522	0.927515	3.95165	7.76134e-05	0.0221929	chr6	HIST1H3B	8358
70	ENSG00000188985	23.9932	3.829	0.973291	3.93408	8.35173e-05	0.0234294	chr18	DHFRP1	NA
71	ENSG00000108691	908.958	1.84196	0.468478	3.9318	8.43126e-05	0.0234294	chr17	CCL2	6347
72	ENSG00000168234	508.402	1.10629	0.283037	3.90865	9.28135e-05	0.0254335	chr18	TTC39C	125488
73	ENSG00000086300	2298.19	2.0533	0.526249	3.90177	9.54922e-05	0.0258091	chr7	SNX10	29887
74	ENSG00000280145	43.8613	-3.52895	0.911486	-3.87164	0.000108104	0.0288228	chr21		102724701
75	ENSG00000285509	21.6616	-1.83955	0.475609	-3.86778	0.000109832	0.0288933	chr11		NA
76	ENSG00000130202	692.961	1.18074	0.305571	3.86405	0.000111522	0.0289518	chr19	NECTIN2	5819
77	ENSG00000125384	477.307	1.42099	0.368523	3.85591	0.000115302	0.0295441	chr14	PTGER2	5732
78	ENSG00000005381	15.9673	2.98769	0.778938	3.83559	0.000125265	0.0310949	chr17	MPO	4353
79	ENSG00000224796	18.2261	2.5324	0.660334	3.83503	0.000125551	0.0310949	chr6	RPL32P1	NA
80	ENSG00000116871	1545.96	1.01104	0.263706	3.83399	0.000126082	0.0310949	chr1	MAP7D1	55700
81	ENSG00000142156	9867.82	0.873009	0.22801	3.82882	0.000128761	0.031354	chr21	COL6A1	1291
82	ENSG00000215808	100.576	-1.88466	0.49261	-3.82587	0.000130311	0.031354	chr1	LINC01139	339535
83	ENSG00000255833	161.163	3.49873	0.915876	3.82009	0.000133402	0.0314258	chr5	TIFAB	497189
84	ENSG00000172461	62.7053	-3.22673	0.844833	-3.81937	0.000133794	0.0314258	chr6	FUT9	10690
85	ENSG00000196497	304.082	0.987175	0.258998	3.81151	0.00013812	0.03206	chr14	IPO4	79711
86	ENSG00000112992	1733.09	0.701037	0.184257	3.80466	0.000141997	0.0322047	chr5	NNT	23530
87	ENSG00000273983	305.526	3.44818	0.906308	3.80465	0.000142008	0.0322047	chr6	HIST1H3G	8355
88	ENSG00000133063	67.8366	2.76945	0.72871	3.80048	0.000144417	0.0323789	chr1	CHIT1	1118
89	ENSG00000172318	45.4706	-1.68429	0.447259	-3.76579	0.000166021	0.0335987	chr2	B3GALT1	8708
90	ENSG00000206588	2387.54	-1.88723	0.501816	-3.7608	0.00016937	0.0335987	chr14	RNU1-28P	NA
91	ENSG00000206596	2387.54	-1.88723	0.501816	-3.7608	0.00016937	0.0335987	chr14	RNU1-27P	NA
92	ENSG00000206652	2387.54	-1.88723	0.501816	-3.7608	0.00016937	0.0335987	chr1	RNU1-1	26871
93	ENSG00000206737	2387.54	-1.88723	0.501816	-3.7608	0.00016937	0.0335987	chr1	RNVU1-18	26863
94	ENSG00000207005	2387.54	-1.88723	0.501816	-3.7608	0.00016937	0.0335987	chr1	RNU1-2	26870
95	ENSG00000207389	2387.54	-1.88723	0.501816	-3.7608	0.00016937	0.0335987	chr1	RNU1-4	6060
96	ENSG00000207513	2387.54	-1.88723	0.501816	-3.7608	0.00016937	0.0335987	chr1	RNU1-3	26869
97	ENSG00000273768	2387.54	-1.88723	0.501816	-3.7608	0.00016937	0.0335987	chr1		NA
98	ENSG00000196581	109.809	-3.08903	0.821562	-3.75995	0.000169951	0.0335987	chr1	AJAP1	55966
99	ENSG00000203811	313.744	3.27902	0.87221	3.75944	0.000170293	0.0335987	chr1	HIST2H3C	126961
100	ENSG00000203852	313.744	3.27902	0.87221	3.75944	0.000170293	0.0335987	chr1	HIST2H3A	333932
101	ENSG00000103522	471.939	2.72027	0.727576	3.73881	0.00018489	0.0354172	chr16	IL21R	50615
102	ENSG00000184357	944.779	3.42691	0.916581	3.7388	0.000184902	0.0354172	chr6	HIST1H1B	3009
103	ENSG00000273703	155.276	3.50337	0.937423	3.73723	0.000186056	0.0354172	chr6	HIST1H2BM	8342
104	ENSG00000143127	151.367	-1.1298	0.302379	-3.73638	0.00018669	0.0354172	chr1	ITGA10	8515
105	ENSG00000243509	90.3967	2.6869	0.720114	3.73122	0.000190558	0.0358067	chr20	TNFRSF6B	8771
106	ENSG00000130487	68.4578	3.64326	0.97955	3.71933	0.000199754	0.0370001	chr22	KLHDC7B	113730
107	ENSG00000274641	187.425	3.29925	0.887327	3.71819	0.000200659	0.0370001	chr6	HIST1H2BO	8348
108	ENSG00000141522	2357.88	0.729081	0.196214	3.71575	0.000202605	0.0370129	chr17	ARHGDIA	396
109	ENSG00000186407	679.792	3.0151	0.812768	3.70967	0.000207533	0.0373398	chr17	CD300E	342510
110	ENSG00000168447	36.9354	-2.79502	0.754351	-3.7052	0.000211226	0.0373398	chr16	SCNN1B	6338
111	ENSG00000112096	33155.3	1.54053	0.415802	3.70497	0.000211418	0.0373398	chr6	SOD2	6648
112	ENSG00000116663	205.105	1.63303	0.440969	3.70328	0.000212831	0.0373398	chr1	FBXO6	26270
113	ENSG00000072571	119.851	3.12843	0.845052	3.70206	0.000213857	0.0373398	chr5	HMMR	3161
114	ENSG00000206585	2647.98	-2.83976	0.767798	-3.69857	0.000216816	0.0375243	chr1	RNVU1-7	26864
115	ENSG00000196407	16.9235	1.96082	0.530807	3.69404	0.00022072	0.0378679	chr1	THEM5	284486
116	ENSG00000108679	4439.54	1.4395	0.390038	3.69066	0.00022367	0.0380432	chr17	LGALS3BP	3959
117	ENSG00000168792	683.581	1.15634	0.313612	3.68718	0.000226757	0.0382386	chr17	ABHD15	116236
118	ENSG00000253368	101.61	-1.07308	0.291289	-3.68391	0.00022968	0.0384033	chr1	TRNP1	388610
119	ENSG00000237988	506.562	3.52206	0.957124	3.67984	0.000233383	0.0386945	chr6	OR2I1P	NA
120	ENSG00000104043	1383.31	1.20766	0.328424	3.67714	0.000235866	0.0387803	chr15	ATP8B4	79895
121	ENSG00000176692	41.6702	-2.32095	0.634279	-3.65918	0.000253019	0.0412567	chr16	FOXC2	2303
122	ENSG00000235173	143.756	0.948757	0.259709	3.65316	0.000259037	0.0418918	chr8	HGH1	51236
123	ENSG00000113368	340.987	2.18322	0.598405	3.64839	0.000263891	0.0423298	chr5	LMNB1	4001
124	ENSG00000136153	386.889	-1.21762	0.334214	-3.64324	0.000269229	0.0428378	chr13	LMO7	4008
125	ENSG00000135678	2610.3	1.20967	0.332276	3.64057	0.000272037	0.0429383	chr12	CPM	1368
126	ENSG00000144354	50.7234	2.53567	0.698841	3.62839	0.000285194	0.0446577	chr2	CDCA7	83879
127	ENSG00000129244	43.7076	-1.46782	0.405044	-3.62385	0.000290247	0.0447856	chr17	ATP1B2	482
128	ENSG00000266088	35.9025	3.81647	1.05385	3.62146	0.000292949	0.0447856	chr17		NA
129	ENSG00000150337	722.679	2.66578	0.736486	3.61959	0.000295069	0.0447856	chr1	FCGR1A	2209
130	ENSG00000121807	672.113	2.65521	0.73357	3.61957	0.00029509	0.0447856	chr3	CCR2	729230
131	ENSG00000164107	21.2962	-3.15296	0.871752	-3.6168	0.000298264	0.0449217	chr4	HAND2	9464
132	ENSG00000117228	2704.28	1.83163	0.506895	3.61344	0.000302163	0.0450086	chr1	GBP1	2633
133	ENSG00000255660	25.1355	-2.31471	0.640773	-3.61238	0.000303403	0.0450086	chr12	RERG-AS1	100873980
134	ENSG00000112742	96.9849	2.78489	0.771374	3.6103	0.000305848	0.0450327	chr6	TTK	7272
135	ENSG00000115255	23.3011	1.90227	0.527625	3.60534	0.000311741	0.0455604	chr19	REEP6	92840
136	ENSG00000188811	1484.23	0.69331	0.192535	3.60095	0.000317058	0.0459968	chr13	NHLRC3	387921
137	ENSG00000160216	1217.29	0.815595	0.226686	3.59791	0.00032079	0.0461984	chr21	AGPAT3	56894
138	ENSG00000047936	54.2091	-2.15274	0.598845	-3.59482	0.000324618	0.046411	chr6	ROS1	6098
139	ENSG00000114737	162.991	1.54634	0.430934	3.58834	0.00033279	0.047237	chr3	CISH	1154
140	ENSG00000276903	180.388	3.23363	0.903597	3.57862	0.00034541	0.0486781	chr6	HIST1H2AL	8332
141	ENSG00000188522	79.7706	1.87889	0.526441	3.56905	0.000358283	0.0499551	chr17	FAM83G	644815
142	ENSG00000280402	18.9794	-4.66607	1.30771	-3.56813	0.000359535	0.0499551	chr16		NA
143	ENSG00000177494	34.3356	3.24281	0.910041	3.56337	0.000366127	0.0502218	chr3	ZBED2	79413
144	ENSG00000188042	834.808	2.26262	0.635691	3.55931	0.000371831	0.0502218	chr2	ARL4C	10123
145	ENSG00000271723	38.8862	-2.74856	0.772229	-3.55926	0.000371902	0.0502218	chr1	MROH7-TTC4	100527960
146	ENSG00000124257	81.1594	1.8688	0.525327	3.55741	0.00037453	0.0502218	chr20	NEURL2	140825
147	ENSG00000243649	3111.08	1.91573	0.538694	3.55625	0.000376184	0.0502218	chr6	CFB	629
148	ENSG00000069849	1450.09	0.987589	0.277788	3.55518	0.000377717	0.0502218	chr3	ATP1B3	483
149	ENSG00000188707	87.1079	1.89502	0.533341	3.55312	0.000380685	0.0502218	chr7	ZBED6CL	113763
150	ENSG00000279616	16.9113	-1.67409	0.471263	-3.55234	0.000381818	0.0502218	chr6		NA
151	ENSG00000238025	18.9144	2.086	0.588044	3.54736	0.000389118	0.0504158	chr13	ZDHHC4P1	NA
152	ENSG00000177989	338.457	1.09193	0.307982	3.54542	0.000391982	0.0504158	chr22	ODF3B	440836
153	ENSG00000133067	19.1364	-2.25692	0.636699	-3.54472	0.000393034	0.0504158	chr1	LGR6	59352
154	ENSG00000181847	181.938	3.24285	0.914925	3.5444	0.000393514	0.0504158	chr3	TIGIT	201633
155	ENSG00000279192	370.942	-0.982001	0.277675	-3.53652	0.000405438	0.051537	chr15	PWAR5	8123
156	ENSG00000211772	394.173	3.14409	0.889695	3.5339	0.000409481	0.051537	chr7	TRBC2	NA
157	ENSG00000201998	301.528	-2.18388	0.61805	-3.5335	0.000410102	0.051537	chr11	SNORA23	677808
158	ENSG00000100453	132.478	3.61525	1.02415	3.53001	0.000415542	0.0518287	chr14	GZMB	3002
159	ENSG00000100181	345.279	-1.05425	0.298767	-3.52866	0.000417677	0.0518287	chr22	TPTEP1	387590
160	ENSG00000161249	70.3872	-2.36286	0.67063	-3.52334	0.000426139	0.0525483	chr19	DMKN	93099
161	ENSG00000103460	59.926	-3.61254	1.02699	-3.51761	0.00043546	0.0533641	chr16	TOX3	27324
162	ENSG00000007908	394.24	3.10472	0.883164	3.51545	0.000439002	0.0534661	chr1	SELE	6401
163	ENSG00000149091	999.123	0.818217	0.232884	3.51341	0.0004424	0.0535495	chr11	DGKZ	8525
164	ENSG00000144843	415.006	0.920611	0.262249	3.51044	0.00044736	0.0538196	chr3	ADPRH	141
165	ENSG00000186891	41.251	3.30479	0.944273	3.49983	0.000465561	0.0556697	chr1	TNFRSF18	8784
166	ENSG00000139182	440.912	1.61935	0.463175	3.49619	0.00047196	0.0558588	chr12	CLSTN3	9746
167	ENSG00000104951	623.678	3.50954	1.00398	3.49561	0.000472972	0.0558588	chr19	IL4I1	259307
168	ENSG00000027869	61.7421	2.75384	0.788295	3.49341	0.000476887	0.0558588	chr1	SH2D2A	9047
169	ENSG00000179583	2764.57	1.70564	0.488369	3.49253	0.000478466	0.0558588	chr16	CIITA	4261
170	ENSG00000205846	40.881	6.94004	1.9898	3.48781	0.00048699	0.0562582	chr12	CLEC6A	93978
171	ENSG00000277775	316.984	3.03173	0.869316	3.48748	0.00048759	0.0562582	chr6	HIST1H3F	8968
172	ENSG00000105281	1284.52	1.10258	0.316697	3.48151	0.000498597	0.0571154	chr19	SLC1A5	6510
173	ENSG00000273771	17.4325	-2.20061	0.6323	-3.48032	0.000500809	0.0571154	chr15		NA
174	ENSG00000116824	428.185	2.56618	0.739187	3.47163	0.000517305	0.058654	chr1	CD2	914
175	ENSG00000135549	56.6482	3.05672	0.880929	3.46988	0.000520689	0.058654	chr6	PKIB	5570
176	ENSG00000072274	3557.97	1.56945	0.452477	3.46858	0.000523219	0.058654	chr3	TFRC	7037
177	ENSG00000103249	1051.9	1.06458	0.307902	3.45752	0.000545175	0.0605233	chr16	CLCN7	1186
178	ENSG00000200394	49.8595	-1.21241	0.350847	-3.45568	0.000548912	0.0605233	chr17	SNORA38B	100124536
179	ENSG00000221420	38.4001	-2.30422	0.666809	-3.45559	0.000549096	0.0605233	chr3	SNORA81	677847
180	ENSG00000107902	144.997	0.890679	0.258212	3.44942	0.000561801	0.0615796	chr10	LHPP	64077
181	ENSG00000105639	881.329	2.04293	0.593069	3.44467	0.000571761	0.0623251	chr19	JAK3	3718
182	ENSG00000278677	284.089	3.10644	0.902548	3.44186	0.000577729	0.0626297	chr6	HIST1H2AM	8336
183	ENSG00000170542	699.303	0.943263	0.274793	3.43264	0.000597742	0.0640944	chr6	SERPINB9	5272
184	ENSG00000167600	133.943	2.461	0.716944	3.43263	0.000597751	0.0640944	chr19	CYP2S1	29785
185	ENSG00000182566	33.2531	2.59665	0.756784	3.43117	0.000600986	0.0640944	chr19	CLEC4G	339390
186	ENSG00000125510	53.9381	1.42586	0.415986	3.42766	0.000608802	0.0645788	chr20	OPRL1	4987
187	ENSG00000196747	358.371	3.00448	0.877625	3.42342	0.000618384	0.0652445	chr6	HIST1H2AI	8329
188	ENSG00000120251	15.4622	-3.82699	1.11864	-3.4211	0.000623686	0.0654538	chr4	GRIA2	2891
189	ENSG00000252481	5138.02	-0.998048	0.29226	-3.41493	0.000637989	0.0666007	chr14	SCARNA13	677768
190	ENSG00000136250	729.143	1.42745	0.419021	3.40663	0.000657707	0.0682976	chr7	AOAH	313
191	ENSG00000237649	87.1963	2.68957	0.790077	3.40418	0.000663631	0.0685521	chr6	KIFC1	3833
192	ENSG00000198829	322.488	1.78807	0.526903	3.39355	0.000689942	0.0698235	chr3	SUCNR1	56670
193	ENSG00000240499	31.5722	-1.77266	0.522398	-3.39331	0.000690528	0.0698235	chr7		NA
194	ENSG00000090659	681.017	2.17975	0.642416	3.39306	0.000691174	0.0698235	chr19	CD209	30835
195	ENSG00000275713	282.964	3.13548	0.924358	3.39206	0.00069369	0.0698235	chr6	HIST1H2BH	8345
196	ENSG00000123610	2322.12	2.68623	0.792216	3.39078	0.000696951	0.0698235	chr2	TNFAIP6	7130
197	ENSG00000188878	144.323	1.06385	0.313758	3.39067	0.000697224	0.0698235	chr17	FBF1	85302
198	ENSG00000167286	163.295	2.62722	0.775151	3.3893	0.000700712	0.0698235	chr11	CD3D	915
199	ENSG00000061455	550.123	-2.13667	0.632458	-3.37835	0.000729209	0.072298	chr5	PRDM6	93166
200	ENSG00000178719	1763.9	1.17729	0.34865	3.37672	0.000733566	0.0723663	chr8	GRINA	2907
201	ENSG00000211899	16082.1	5.5215	1.63731	3.3723	0.000745436	0.0729633	chr14	IGHM	NA
202	ENSG00000167930	664.796	0.670237	0.198782	3.37172	0.000747014	0.0729633	chr16	FAM234A	83986
203	ENSG00000154451	1520.1	2.64091	0.784326	3.36711	0.000759616	0.0734905	chr1	GBP5	115362
204	ENSG00000251370	35.4904	-2.5319	0.752075	-3.36655	0.00076116	0.0734905	chr5	SEMA5A-AS1	101929338
205	ENSG00000112297	2518.13	1.24201	0.369024	3.36567	0.000763586	0.0734905	chr6	CRYBG1	202
206	ENSG00000171817	145.275	-1.15591	0.343798	-3.36218	0.000773309	0.0740649	chr19	ZNF540	163255
207	ENSG00000121742	328.304	-6.96812	2.07677	-3.35526	0.000792894	0.0755739	chr13	GJB6	10804
208	ENSG00000235397	27.803	-1.77645	0.529827	-3.35288	0.00079974	0.0758599	chr17	EPN2-AS1	100874018
209	ENSG00000088325	238.963	2.72305	0.812507	3.35142	0.000803995	0.0758987	chr20	TPX2	22974
210	ENSG00000073737	185.499	2.56745	0.766725	3.3486	0.000812224	0.0759838	chr2	DHRS9	10170
211	ENSG00000025708	4043.64	1.88333	0.562547	3.34787	0.000814347	0.0759838	chr22	TYMP	1890
212	ENSG00000164327	2666.96	-0.631013	0.188522	-3.34716	0.00081645	0.0759838	chr5	RICTOR	253260
213	ENSG00000273999	15.6635	-2.47557	0.740413	-3.3435	0.000827274	0.0766297	chr9	RBM17P2	NA
214	ENSG00000156127	82.8371	2.363	0.707212	3.34129	0.000833912	0.0768835	chr14	BATF	10538
215	ENSG00000087245	9867.48	1.3751	0.412989	3.32963	0.000869626	0.0774914	chr16	MMP2	4313
216	ENSG00000153563	224.979	2.81703	0.846151	3.32923	0.000870876	0.0774914	chr2	CD8A	925
217	ENSG00000078081	184.941	2.95129	0.887403	3.32576	0.000881789	0.0774914	chr3	LAMP3	27074
218	ENSG00000236426	27.7395	-1.53897	0.462759	-3.32563	0.000882182	0.0774914	chr10		105378511
219	ENSG00000214765	310.665	-0.931889	0.280256	-3.32513	0.000883764	0.0774914	chr7	SEPT7P2	641977
220	ENSG00000020633	349.051	2.16115	0.64995	3.3251	0.00088386	0.0774914	chr1	RUNX3	864
221	ENSG00000124749	252.408	-1.0783	0.324328	-3.32472	0.000885079	0.0774914	chr6	COL21A1	81578
222	ENSG00000260997	59.5838	2.10309	0.632652	3.32425	0.000886567	0.0774914	chr7		NA
223	ENSG00000254665	16.4873	-3.39743	1.02243	-3.32288	0.000890917	0.0774914	chr11		NA
224	ENSG00000182050	450.068	-2.39607	0.7211	-3.3228	0.000891202	0.0774914	chr12	MGAT4C	25834
225	ENSG00000105063	1155.22	1.07258	0.322811	3.32263	0.000891724	0.0774914	chr19	PPP6R1	22870
226	ENSG00000160685	1122.47	1.21796	0.366605	3.32227	0.000892882	0.0774914	chr1	ZBTB7B	51043
227	ENSG00000234773	26.3276	-1.31347	0.395845	-3.31815	0.000906155	0.0774914	chr19		NA
228	ENSG00000136244	56.5729	3.14363	0.9475	3.31781	0.000907249	0.0774914	chr7	IL6	3569
229	ENSG00000104626	565.063	0.764027	0.23031	3.31739	0.00090863	0.0774914	chr8	ERI1	90459
230	ENSG00000255987	15.4368	3.39172	1.02242	3.31735	0.000908745	0.0774914	chr17	TOMM20P2	NA
231	ENSG00000215845	136.911	1.80839	0.545151	3.31724	0.000909127	0.0774914	chr1	TSTD1	100131187
232	ENSG00000241186	49.771	-2.67444	0.806381	-3.3166	0.000911202	0.0774914	chr3	TDGF1	6997
233	ENSG00000129038	477.44	1.43749	0.433649	3.31486	0.000916897	0.077569	chr15	LOXL1	4016
234	ENSG00000244161	39.7356	-1.87254	0.565053	-3.31392	0.000919977	0.077569	chr3	FLNB-AS1	105377105
235	ENSG00000237036	127.414	-0.905997	0.273721	-3.30992	0.000933213	0.0783501	chr10	ZEB1-AS1	220930
236	ENSG00000166920	168.274	3.11119	0.940627	3.30757	0.000941082	0.0786761	chr15	C15orf48	84419
237	ENSG00000109861	5240.35	1.60496	0.485585	3.30521	0.000949067	0.0790088	chr11	CTSC	1075
238	ENSG00000140379	155.033	2.62652	0.795412	3.30209	0.000959689	0.0795574	chr15	BCL2A1	597
239	ENSG00000137101	130.803	2.61401	0.792087	3.30016	0.0009663	0.0797703	chr9	CD72	971
240	ENSG00000167202	3243.26	0.732431	0.222049	3.29852	0.000971964	0.0799036	chr15	TBC1D2B	23102
241	ENSG00000130635	5068.49	1.38565	0.42129	3.28906	0.00100522	0.0820652	chr9	COL5A1	1289
242	ENSG00000162302	650.726	0.917316	0.278931	3.28868	0.00100658	0.0820652	chr11	RPS6KA4	8986
243	ENSG00000153993	143.829	-1.60312	0.487834	-3.2862	0.0010155	0.0824522	chr7	SEMA3D	223117
244	ENSG00000115415	7950.81	1.68468	0.513141	3.28308	0.00102681	0.0827988	chr2	STAT1	6772
245	ENSG00000142327	1023.48	0.83877	0.255764	3.27947	0.00104002	0.0827988	chr2	RNPEPL1	57140
246	ENSG00000103043	713.591	1.07106	0.326695	3.27847	0.0010437	0.0827988	chr16	VAC14	55697
247	ENSG00000106348	963.936	1.06458	0.324805	3.2776	0.00104693	0.0827988	chr7	IMPDH1	3614
248	ENSG00000241549	160.645	-1.18523	0.361694	-3.27688	0.00104959	0.0827988	chr6	GUSBP2	387036
249	ENSG00000148773	879.468	3.11573	0.950941	3.27647	0.00105114	0.0827988	chr10	MKI67	4288
250	ENSG00000169184	676.223	-1.58078	0.482737	-3.27461	0.00105807	0.0827988	chr22	MN1	4330
251	ENSG00000042088	365.48	1.00392	0.306592	3.27444	0.00105871	0.0827988	chr14	TDP1	55775
252	ENSG00000204577	451.704	1.26423	0.386416	3.27167	0.00106913	0.0827988	chr19	LILRB3	11025
253	ENSG00000108821	16243.5	1.72887	0.528532	3.27107	0.0010714	0.0827988	chr17	COL1A1	1277
254	ENSG00000114554	1386.14	0.929322	0.284183	3.27015	0.00107491	0.0827988	chr3	PLXNA1	5361
255	ENSG00000156675	1973.64	1.14808	0.351261	3.26845	0.00108139	0.0827988	chr8	RAB11FIP1	80223
256	ENSG00000125347	1928.16	1.20024	0.367256	3.26814	0.00108258	0.0827988	chr5	IRF1	3659
257	ENSG00000280109	148.968	-1.2544	0.383831	-3.26811	0.00108269	0.0827988	chr21	PLAC4	191585
258	ENSG00000253958	149.522	1.32892	0.406633	3.2681	0.00108272	0.0827988	chr8	CLDN23	137075
259	ENSG00000116260	1548.27	0.977097	0.299181	3.2659	0.00109117	0.0831225	chr1	QSOX1	5768
260	ENSG00000264229	37.2864	-1.19653	0.367059	-3.25978	0.00111498	0.0846101	chr2	RNU4ATAC	100151683
261	ENSG00000131747	728.165	2.92754	0.89977	3.25365	0.00113932	0.0857337	chr17	TOP2A	7153
262	ENSG00000168032	81.24	-1.43696	0.441682	-3.25337	0.00114045	0.0857337	chr3	ENTPD3	956
263	ENSG00000129167	50.3172	-1.63587	0.502915	-3.25278	0.00114283	0.0857337	chr11	TPH1	7166
264	ENSG00000272821	63.273	1.44113	0.443314	3.2508	0.00115082	0.0857691	chr22		NA
265	ENSG00000077150	725.357	1.13719	0.34985	3.25051	0.00115199	0.0857691	chr10	NFKB2	4791
266	ENSG00000197142	990.036	1.13717	0.350459	3.24479	0.00117536	0.0871799	chr10	ACSL5	51703
267	ENSG00000187048	47.2846	-2.12688	0.656024	-3.24208	0.0011866	0.087684	chr1	CYP4A11	1579
268	ENSG00000125741	490.171	0.676154	0.208666	3.24037	0.00119376	0.0878843	chr19	OPA3	80207
269	ENSG00000155368	1312.85	1.05423	0.325689	3.23693	0.00120822	0.0886181	chr2	DBI	1622
270	ENSG00000138180	141.878	3.18071	0.983681	3.23347	0.00122294	0.0893654	chr10	CEP55	55165
271	ENSG00000222489	326.4	-1.28558	0.39777	-3.23196	0.00122944	0.0895084	chr14	SNORA79B	109616976
272	ENSG00000152495	276.088	2.51233	0.778255	3.22816	0.00124588	0.0903723	chr5	CAMK4	814
273	ENSG00000198838	266.121	-1.73542	0.537856	-3.22656	0.0012529	0.0905482	chr15	RYR3	6263
274	ENSG00000237846	40.6189	-1.23455	0.384583	-3.21009	0.00132692	0.0947457	chr9		NA
275	ENSG00000284649	23.8387	1.97126	0.614098	3.21002	0.00132728	0.0947457	chr16		NA
276	ENSG00000115325	445.563	1.16218	0.362185	3.2088	0.00133292	0.0947457	chr2	DOK1	1796
277	ENSG00000207392	96.2672	-1.20152	0.374488	-3.20845	0.00133454	0.0947457	chr6	SNORA20	677806
278	ENSG00000250479	219.798	1.14539	0.357108	3.20739	0.00133945	0.0947457	chr22	CHCHD10	400916
279	ENSG00000140691	131.439	0.800161	0.24948	3.20732	0.00133979	0.0947457	chr16	ARMC5	79798
280	ENSG00000142657	1567.07	1.46674	0.457882	3.20331	0.00135859	0.0953229	chr1	PGD	5226
281	ENSG00000114204	52.4569	1.40143	0.437549	3.2029	0.00136051	0.0953229	chr3	SERPINI2	5276
282	ENSG00000206811	42.8748	-1.64458	0.51353	-3.20249	0.00136245	0.0953229	chr16	SNORA10	574042
283	ENSG00000197442	1130.55	0.696407	0.217634	3.1999	0.00137476	0.0958447	chr6	MAP3K5	4217
284	ENSG00000204186	2187.39	-1.66934	0.522356	-3.19578	0.00139452	0.0968796	chr2	ZDBF2	57683
285	ENSG00000002549	3892.55	1.30077	0.407458	3.1924	0.00141096	0.0974723	chr4	LAP3	51056
286	ENSG00000185085	291.808	0.839718	0.263144	3.1911	0.00141732	0.0974723	chr11	INTS5	80789
287	ENSG00000132382	551.737	0.683369	0.214295	3.18892	0.00142806	0.0974723	chr17	MYBBP1A	10514
288	ENSG00000279332	14.8751	1.72675	0.541497	3.18884	0.00142847	0.0974723	chr18		NA
289	ENSG00000109805	200.15	1.97967	0.620933	3.18822	0.00143149	0.0974723	chr4	NCAPG	64151
290	ENSG00000007171	79.5076	2.5888	0.81257	3.18594	0.00144284	0.0974723	chr17	NOS2	4843
291	ENSG00000166527	61.3656	3.03423	0.952492	3.18557	0.00144467	0.0974723	chr12	CLEC4D	338339
292	ENSG00000225783	372.518	2.73007	0.857123	3.18516	0.00144674	0.0974723	chr22	MIAT	440823
293	ENSG00000178814	136.55	1.73452	0.544703	3.18434	0.00145086	0.0974723	chr8	OPLAH	26873
294	ENSG00000071539	66.8741	1.86815	0.586728	3.18402	0.00145245	0.0974723	chr5	TRIP13	9319
295	ENSG00000240849	610.117	0.764706	0.240311	3.18215	0.00146186	0.097771	chr20	TMEM189	387521
296	ENSG00000136167	7586.21	1.87417	0.589401	3.17979	0.00147382	0.0980644	chr13	LCP1	3936
297	ENSG00000168491	103.764	-1.72182	0.541567	-3.17933	0.00147618	0.0980644	chr4	CCDC110	256309
298	ENSG00000137812	306.958	1.96201	0.617496	3.17737	0.00148617	0.0983963	chr15	KNL1	57082
299	ENSG00000100079	102.807	1.69789	0.534849	3.17452	0.00150083	0.0988625	chr22	LGALS2	3957
300	ENSG00000276410	207.709	2.45501	0.773567	3.17363	0.00150547	0.0988625	chr6	HIST1H2BB	3018
301	ENSG00000126561	2062.58	1.022	0.322083	3.17309	0.00150824	0.0988625	chr17	STAT5A	6776
302	ENSG00000026751	1200.46	3.95747	1.24867	3.16936	0.00152776	0.09981	chr1	SLAMF7	57823
303	ENSG00000131203	106.57	2.43902	0.77019	3.16678	0.00154139	0.0998311	chr8	IDO1	3620
304	ENSG00000138092	182.133	1.15404	0.364425	3.16676	0.0015415	0.0998311	chr2	CENPO	79172
305	ENSG00000163251	337.123	1.08351	0.342189	3.16642	0.00154326	0.0998311	chr2	FZD5	7855
306	ENSG00000099985	43.7198	1.97331	0.624007	3.16232	0.00156516	0.100494	chr22	OSM	5008
307	ENSG00000279220	26.7433	-2.57241	0.813509	-3.16212	0.00156624	0.100494	chr2	GPR1-AS	101669764
308	ENSG00000262533	20.2723	3.16149	1.00006	3.16131	0.0015706	0.100494	chr17		NA
309	ENSG00000161944	25.2999	1.3929	0.440693	3.1607	0.00157389	0.100494	chr17	ASGR2	433
310	ENSG00000272711	42.6142	1.47396	0.466675	3.15843	0.0015862	0.100954	chr2		NA
311	ENSG00000102837	20.7184	-2.8895	0.915286	-3.15694	0.00159433	0.101133	chr13	OLFM4	10562
312	ENSG00000141858	314.404	0.963838	0.305395	3.15604	0.00159927	0.101133	chr19	SAMD1	90378
313	ENSG00000196878	538.928	1.45918	0.462767	3.15316	0.00161515	0.101811	chr1	LAMB3	3914
314	ENSG00000170581	2879.05	0.949957	0.30139	3.15192	0.00162203	0.101919	chr12	STAT2	6773
315	ENSG00000259439	111.394	-1.98738	0.630933	-3.14991	0.0016332	0.102295	chr2	LINC01833	107985879
316	ENSG00000164220	38.9704	1.24539	0.39595	3.14531	0.00165909	0.103469	chr5	F2RL2	2151
317	ENSG00000135083	56.634	-1.56349	0.497177	-3.14473	0.00166242	0.103469	chr5	CCNJL	79616
318	ENSG00000169436	616.187	-2.73709	0.870651	-3.14373	0.00166811	0.103496	chr8	COL22A1	169044
319	ENSG00000148848	415.258	2.64647	0.842517	3.14115	0.00168287	0.103988	chr10	ADAM12	8038
320	ENSG00000168542	88813.2	1.72441	0.549208	3.13981	0.00169058	0.103988	chr2	COL3A1	1281
321	ENSG00000236754	24.3972	-1.27831	0.407159	-3.13959	0.00169184	0.103988	chr22		NA
322	ENSG00000081189	3187.12	-0.686083	0.218606	-3.13845	0.00169844	0.104069	chr5	MEF2C	4208
323	ENSG00000146250	37.9927	-1.4764	0.470904	-3.13525	0.00171705	0.104722	chr6	PRSS35	167681
324	ENSG00000023330	756.328	1.04309	0.332992	3.13249	0.00173332	0.104722	chr3	ALAS1	211
325	ENSG00000178741	539.727	0.968034	0.309094	3.13184	0.00173712	0.104722	chr15	COX5A	9377
326	ENSG00000102524	1134.51	1.62143	0.517734	3.13179	0.00173747	0.104722	chr13	TNFSF13B	10673
327	ENSG00000113240	907.023	-0.929736	0.296917	-3.13129	0.00174038	0.104722	chr5	CLK4	57396
328	ENSG00000164106	236.946	-1.11578	0.356343	-3.1312	0.00174094	0.104722	chr4	SCRG1	11341
329	ENSG00000108179	322.658	1.03445	0.330945	3.12575	0.0017735	0.106356	chr10	PPIF	10105
330	ENSG00000200156	191.745	-1.60953	0.515201	-3.12407	0.00178366	0.106641	chr15	RNU5B-1	26832
331	ENSG00000185880	878.404	1.12945	0.361875	3.12112	0.00180167	0.107393	chr15	TRIM69	140691
332	ENSG00000168394	1980.31	1.61994	0.51968	3.11718	0.00182589	0.108508	chr6	TAP1	6890
333	ENSG00000116990	100.527	2.08896	0.670973	3.11332	0.00184992	0.109539	chr1	MYCL	4610
334	ENSG00000107021	392.406	0.577591	0.185564	3.11262	0.00185434	0.109539	chr9	TBC1D13	54662
335	ENSG00000133805	439.075	1.71084	0.550363	3.10856	0.00188003	0.110726	chr11	AMPD3	272
336	ENSG00000164509	45.5614	3.17886	1.02361	3.10553	0.00189936	0.111531	chr5	IL31RA	133396
337	ENSG00000268858	141.91	0.932709	0.300689	3.10191	0.00192276	0.11257	chr20		NA
338	ENSG00000196358	72.9027	-1.45885	0.470691	-3.09937	0.00193932	0.113203	chr9	NTNG2	84628
339	ENSG00000177602	31.3452	2.79292	0.902146	3.09586	0.00196243	0.114215	chr17	HASPIN	83903
340	ENSG00000172081	945.983	0.891421	0.288201	3.09305	0.0019811	0.114872	chr19	MOB3A	126308
341	ENSG00000142185	410.588	1.82759	0.591041	3.09215	0.00198711	0.114872	chr21	TRPM2	7226
342	ENSG00000157890	95.1984	-1.30527	0.422206	-3.09154	0.00199119	0.114872	chr15	MEGF11	84465
343	ENSG00000179051	1364.98	1.07467	0.348276	3.08568	0.00203086	0.116819	chr1	RCC2	55920
344	ENSG00000283787	168.95	-0.865604	0.280611	-3.08471	0.0020375	0.11686	chr11	PRR33	NA
345	ENSG00000008517	693.907	2.14199	0.695989	3.07763	0.00208657	0.119328	chr16	IL32	9235
346	ENSG00000119686	506.2	1.33577	0.434161	3.07667	0.00209326	0.119364	chr14	FLVCR2	55640
347	ENSG00000198851	181.49	2.7131	0.883376	3.07129	0.00213139	0.12098	chr11	CD3E	916
348	ENSG00000180198	263.417	1.30738	0.425726	3.07094	0.00213385	0.12098	chr1	RCC1	1104
349	ENSG00000105374	142.355	2.27541	0.741895	3.06703	0.00216198	0.122115	chr19	NKG7	4818
350	ENSG00000005844	749.306	2.46474	0.804037	3.06546	0.00217338	0.122115	chr16	ITGAL	3683
351	ENSG00000127952	200.704	1.40648	0.458909	3.06484	0.00217788	0.122115	chr7	STYXL1	51657
352	ENSG00000066279	521.213	2.81863	0.919698	3.06473	0.00217864	0.122115	chr1	ASPM	259266
353	ENSG00000145703	2551.55	1.39969	0.457107	3.06205	0.00219825	0.122865	chr5	IQGAP2	10788
354	ENSG00000113088	214.083	2.55615	0.836457	3.05593	0.00224367	0.12505	chr5	GZMK	3003
355	ENSG00000204961	26.0598	-1.61202	0.527951	-3.05336	0.00226297	0.125575	chr5	PCDHA9	9752
356	ENSG00000185130	129.448	2.62464	0.859806	3.0526	0.00226871	0.125575	chr6	HIST1H2BL	8340
357	ENSG00000224063	65.8611	-1.68032	0.55054	-3.05214	0.00227219	0.125575	chr2		NA
358	ENSG00000102753	1192.64	0.543395	0.178279	3.048	0.00230367	0.126959	chr13	KPNA3	3839
359	ENSG00000162734	4059.87	0.901569	0.29589	3.04698	0.00231155	0.127039	chr1	PEA15	8682
360	ENSG00000101474	1910.28	1.31129	0.430672	3.04477	0.0023286	0.12762	chr20	APMAP	57136
361	ENSG00000283345	22.4924	1.90825	0.627156	3.04271	0.00234461	0.128141	chr15		NA
362	ENSG00000113504	1089.82	0.74195	0.244026	3.04046	0.00236219	0.128746	chr5	SLC12A7	10723
363	ENSG00000174938	30.4058	2.71316	0.892788	3.03897	0.00237387	0.129026	chr16	SEZ6L2	26470
364	ENSG00000124203	262.616	2.73163	0.899234	3.03773	0.0023837	0.129204	chr20	ZNF831	128611
365	ENSG00000260249	21.3601	2.16049	0.713062	3.02988	0.00244655	0.131934	chr16		101927272
366	ENSG00000145649	232.624	2.22095	0.733366	3.02843	0.00245831	0.131934	chr5	GZMA	3001
367	ENSG00000196230	8319.61	0.785983	0.259591	3.02777	0.00246364	0.131934	chr6	TUBB	203068
368	ENSG00000274997	261.941	2.18188	0.720666	3.02759	0.00246511	0.131934	chr6	HIST1H2AH	85235
369	ENSG00000126353	161.591	2.56383	0.846939	3.02717	0.00246859	0.131934	chr17	CCR7	1236
370	ENSG00000139970	532.1	1.50204	0.496388	3.02594	0.00247864	0.131934	chr14	RTN1	6252
371	ENSG00000160877	530.012	1.02602	0.339168	3.02512	0.00248532	0.131934	chr19	NACC1	112939
372	ENSG00000275143	189.627	-1.76353	0.583013	-3.02485	0.00248755	0.131934	chr17	SCARNA16	677781
373	ENSG00000213585	2296.15	0.886944	0.293409	3.02289	0.0025037	0.132144	chr5	VDAC1	7416
374	ENSG00000233143	25.9318	-3.02185	0.999703	-3.02275	0.00250491	0.132144	chr2	DIRC3-AS1	105373877
375	ENSG00000089692	89.55	2.25541	0.746861	3.01986	0.00252895	0.133057	chr12	LAG3	3902
376	ENSG00000168702	575.754	-1.8332	0.607449	-3.01786	0.00254564	0.133579	chr2	LRP1B	53353
377	ENSG00000100342	1574.97	1.55844	0.517741	3.01008	0.00261183	0.136688	chr22	APOL1	8542
378	ENSG00000260855	76.9492	-1.00952	0.335536	-3.00868	0.00262387	0.136955	chr1		NA
379	ENSG00000135439	237.251	1.65663	0.551202	3.00548	0.00265159	0.138036	chr12	AGAP2	116986
380	ENSG00000146592	5490.38	-1.36868	0.455699	-3.00348	0.0026691	0.13827	chr7	CREB5	9586
381	ENSG00000176678	62.4802	-1.59508	0.531115	-3.00326	0.00267106	0.13827	chr16	FOXL1	2300
382	ENSG00000115163	25.6787	2.83131	0.942964	3.00257	0.0026771	0.13827	chr2	CENPA	1058
383	ENSG00000131979	367.758	1.47782	0.49255	3.00035	0.00269669	0.138918	chr14	GCH1	2643
384	ENSG00000187010	82.4231	-1.28493	0.428505	-2.99864	0.0027119	0.139065	chr1	RHD	6007
385	ENSG00000111796	84.4416	1.7058	0.569092	2.99741	0.00272281	0.139065	chr12	KLRB1	3820
386	ENSG00000149257	2339.81	1.23795	0.413103	2.99671	0.00272908	0.139065	chr11	SERPINH1	871
387	ENSG00000254470	357.665	0.810196	0.270378	2.99653	0.00273067	0.139065	chr11	AP5B1	91056
388	ENSG00000103642	733.82	1.11762	0.373029	2.99608	0.00273479	0.139065	chr15	LACTB	114294
389	ENSG00000089685	111.068	2.10956	0.704722	2.99347	0.00275825	0.139156	chr17	BIRC5	332
390	ENSG00000102452	121.731	-1.59693	0.533521	-2.9932	0.00276073	0.139156	chr13	NALCN	259232
391	ENSG00000105650	43.0347	-1.44587	0.483099	-2.99291	0.00276335	0.139156	chr19	PDE4C	5143
392	ENSG00000126106	122.763	0.730576	0.244115	2.99275	0.00276478	0.139156	chr1	TMEM53	79639
393	ENSG00000087269	550.048	0.608643	0.203447	2.99165	0.00277472	0.139301	chr4	NOP14	8602
394	ENSG00000223642	64.3012	-1.15428	0.386022	-2.99019	0.00278801	0.139613	chr2		NA
395	ENSG00000114867	4733.63	0.687544	0.230018	2.98908	0.00279815	0.139728	chr3	EIF4G1	1981
396	ENSG00000208892	374.763	-1.25436	0.419742	-2.98839	0.00280448	0.139728	chr12	SNORA49	677829
397	ENSG00000100647	1637.89	1.03883	0.347755	2.98724	0.00281511	0.139905	chr14	SUSD6	9766
398	ENSG00000118503	911.454	1.56392	0.524128	2.98386	0.00284638	0.141103	chr6	TNFAIP3	7128
399	ENSG00000014216	1580.07	0.680452	0.228262	2.98101	0.00287299	0.141947	chr11	CAPN1	823
400	ENSG00000279110	196.129	-1.2135	0.407147	-2.9805	0.00287779	0.141947	chr22		NA
401	ENSG00000151470	257.114	0.83339	0.279779	2.97875	0.00289429	0.142205	chr4	C4orf33	132321
402	ENSG00000254139	15.4134	-2.22619	0.747561	-2.97793	0.00290198	0.142205	chr8		286178
403	ENSG00000085265	918.278	2.25289	0.756598	2.97765	0.00290463	0.142205	chr9	FCN1	2219
404	ENSG00000064601	2708.75	1.20095	0.403567	2.97584	0.00292186	0.142694	chr20	CTSA	5476
405	ENSG00000129911	207.001	0.863679	0.290326	2.97486	0.00293119	0.142796	chr19	KLF16	83855
406	ENSG00000140511	358.959	1.58974	0.534765	2.97279	0.00295108	0.143411	chr15	HAPLN3	145864
407	ENSG00000182054	951.785	1.23756	0.416454	2.97165	0.002962	0.143462	chr15	IDH2	3418
408	ENSG00000132024	364.314	0.616489	0.207604	2.96954	0.00298247	0.143462	chr19	CC2D1A	54862
409	ENSG00000179141	15.1476	-3.09946	1.04383	-2.96931	0.00298465	0.143462	chr13	MTUS2-AS1	NA
410	ENSG00000117215	572.966	3.69452	1.24431	2.96913	0.00298645	0.143462	chr1	PLA2G2D	26279
411	ENSG00000227953	26.7684	-1.99477	0.672357	-2.96683	0.0030089	0.143462	chr1	LINC01341	NA
412	ENSG00000188229	1533.67	0.736562	0.248299	2.96644	0.00301272	0.143462	chr9	TUBB4B	10383
413	ENSG00000175591	83.9293	-1.54664	0.521415	-2.96624	0.00301467	0.143462	chr11	P2RY2	5029
414	ENSG00000077984	128.412	2.38587	0.804413	2.96598	0.00301719	0.143462	chr20	CST7	8530
415	ENSG00000113140	32993.9	1.47645	0.497881	2.96548	0.00302215	0.143462	chr5	SPARC	6678
416	ENSG00000277089	40.0448	2.15245	0.725902	2.9652	0.00302484	0.143462	chr17		NA
417	ENSG00000180921	80.5322	1.4103	0.475857	2.9637	0.00303965	0.143819	chr8	FAM83H	286077
418	ENSG00000137831	2878.37	-0.90634	0.306092	-2.96101	0.00306635	0.144735	chr15	UACA	55075
419	ENSG00000002933	1169.03	1.53407	0.519383	2.95364	0.00314048	0.14788	chr7	TMEM176A	55365
420	ENSG00000258232	204.728	1.01603	0.344127	2.95247	0.00315242	0.148089	chr12		NA
421	ENSG00000261098	156.827	-1.08094	0.366617	-2.94842	0.00319407	0.1495	chr11		NA
422	ENSG00000211747	21.7868	3.04824	1.03413	2.94764	0.00320209	0.1495	chr7	TRBV20-1	NA
423	ENSG00000126934	870.873	0.73414	0.249092	2.94726	0.003206	0.1495	chr19	MAP2K2	5605
424	ENSG00000271503	807.131	2.26337	0.768125	2.94661	0.00321277	0.1495	chr17	CCL5	6352
425	ENSG00000177272	228.665	2.94388	0.99956	2.94517	0.00322775	0.149844	chr1	KCNA3	3738
426	ENSG00000007202	5060.08	0.60898	0.206862	2.94389	0.00324116	0.150102	chr17	KIAA0100	9703
427	ENSG00000099290	2034.15	0.909483	0.309073	2.94262	0.00325448	0.150102	chr10	WASHC2A	387680
428	ENSG00000099956	503.21	0.75602	0.256992	2.9418	0.00326306	0.150102	chr22	SMARCB1	6598
429	ENSG00000241684	206.505	-1.39868	0.475484	-2.94159	0.00326531	0.150102	chr3	ADAMTS9-AS2	100507098
430	ENSG00000150768	913.967	0.721157	0.245206	2.94102	0.00327135	0.150102	chr11	DLAT	1737
431	ENSG00000105655	176.807	-1.16487	0.396635	-2.93688	0.00331536	0.151452	chr19	ISYNA1	51477
432	ENSG00000100412	1369.63	0.659543	0.224578	2.9368	0.00331614	0.151452	chr22	ACO2	50
433	ENSG00000135677	9814.39	1.11623	0.380334	2.93487	0.00333691	0.152049	chr12	GNS	2799
434	ENSG00000202538	3693.01	-1.52381	0.519435	-2.93359	0.00335066	0.152256	chr12	RNU4-2	26834
435	ENSG00000231925	5308.65	1.39654	0.476315	2.93197	0.00336815	0.152256	chr6	TAPBP	6892
436	ENSG00000106266	483.466	1.06011	0.361585	2.93186	0.00336943	0.152256	chr7	SNX8	29886
437	ENSG00000181036	61.1625	1.48919	0.50827	2.92991	0.00339055	0.152256	chr1	FCRL6	343413
438	ENSG00000121753	68.6672	1.2158	0.414996	2.92968	0.00339312	0.152256	chr1	ADGRB2	576
439	ENSG00000087237	27.0389	1.32017	0.450715	2.92906	0.00339988	0.152256	chr16	CETP	1071
440	ENSG00000162777	546.748	1.31838	0.450221	2.92828	0.00340838	0.152256	chr1	DENND2D	79961
441	ENSG00000148204	40.9802	1.46819	0.501434	2.92798	0.0034117	0.152256	chr9	CRB2	286204
442	ENSG00000275342	188.647	0.942656	0.321971	2.92777	0.00341405	0.152256	chr8	PRAG1	157285
443	ENSG00000137309	318.76	1.50036	0.51253	2.92735	0.00341863	0.152256	chr6	HMGA1	3159
444	ENSG00000104805	4287.98	0.989214	0.338161	2.92528	0.00344147	0.152928	chr19	NUCB1	4924
445	ENSG00000072134	677.461	-0.855243	0.292507	-2.92384	0.0034574	0.152946	chr17	EPN2	22905
446	ENSG00000004468	1208.76	1.91564	0.655208	2.92371	0.00345888	0.152946	chr4	CD38	952
447	ENSG00000102886	56.8441	-0.999883	0.342173	-2.92215	0.00347623	0.152946	chr16	GDPD3	79153
448	ENSG00000138413	3262.85	1.17535	0.402235	2.92204	0.00347748	0.152946	chr2	IDH1	3417
449	ENSG00000140284	17.429	3.29653	1.12827	2.92176	0.00348062	0.152946	chr15	SLC27A2	11001
450	ENSG00000175106	226.738	-0.834954	0.286326	-2.9161	0.00354442	0.155092	chr17	TVP23C	201158
451	ENSG00000163600	64.1812	2.60403	0.893156	2.91554	0.00355077	0.155092	chr2	ICOS	29851
452	ENSG00000173559	1614.77	1.35573	0.46505	2.91523	0.00355431	0.155092	chr2	NABP1	64859
453	ENSG00000131473	2603.5	0.516845	0.177327	2.91465	0.00356091	0.155092	chr17	ACLY	47
454	ENSG00000258168	270.936	-1.41086	0.484376	-2.91273	0.0035828	0.155445	chr12		105369827
455	ENSG00000137078	70.1044	2.21494	0.760479	2.91256	0.00358477	0.155445	chr9	SIT1	27240
456	ENSG00000163297	3814.9	0.718765	0.246917	2.91095	0.00360326	0.155904	chr4	ANTXR2	118429
457	ENSG00000204252	2397.22	2.09375	0.720107	2.90756	0.00364265	0.156969	chr6	HLA-DOA	3111
458	ENSG00000173762	60.8803	2.40099	0.825802	2.90746	0.00364379	0.156969	chr17	CD7	924
459	ENSG00000076641	1368.38	1.33432	0.459155	2.90603	0.00366051	0.157062	chr8	PAG1	55824
460	ENSG00000107742	743.563	2.23369	0.768684	2.90587	0.00366237	0.157062	chr10	SPOCK2	9806
461	ENSG00000180340	89.9841	1.21863	0.419462	2.90523	0.00366982	0.157062	chr17	FZD2	2535
462	ENSG00000166965	134.599	0.678571	0.233749	2.90299	0.00369613	0.157846	chr15	RCCD1	91433
463	ENSG00000110848	206.232	1.96738	0.678005	2.90172	0.00371119	0.157978	chr12	CD69	969
464	ENSG00000158470	1024.65	0.975228	0.336222	2.90055	0.00372509	0.157978	chr20	B4GALT5	9334
465	ENSG00000182621	1445.36	-1.34714	0.464444	-2.90054	0.0037252	0.157978	chr20	PLCB1	23236
466	ENSG00000196735	9385.16	2.44351	0.842912	2.89889	0.00374483	0.157978	chr6	HLA-DQA1	3117
467	ENSG00000105173	35.9621	1.7215	0.59385	2.89889	0.00374489	0.157978	chr19	CCNE1	898
468	ENSG00000127084	529.497	1.18672	0.4094	2.89869	0.00374727	0.157978	chr9	FGD3	89846
469	ENSG00000074410	406.079	1.58205	0.546032	2.89736	0.00376317	0.15831	chr15	CA12	771
470	ENSG00000168884	483.072	0.974204	0.336717	2.89325	0.00381282	0.159787	chr4	TNIP2	79155
471	ENSG00000230910	18.1207	-2.82078	0.975	-2.89311	0.00381447	0.159787	chr6		101928307
472	ENSG00000225726	16.0622	-1.73624	0.600277	-2.8924	0.00382315	0.159811	chr7		NA
473	ENSG00000196787	500.46	2.07383	0.717402	2.89074	0.00384331	0.159922	chr6	HIST1H2AG	8969
474	ENSG00000135604	541.52	1.42841	0.494238	2.89013	0.0038508	0.159922	chr6	STX11	8676
475	ENSG00000105880	16.6067	-1.44042	0.498458	-2.88976	0.00385535	0.159922	chr7	DLX5	1749
476	ENSG00000186193	46.2642	2.27298	0.786628	2.88953	0.00385822	0.159922	chr9	SAPCD2	89958
477	ENSG00000120217	234.139	1.76847	0.612421	2.88768	0.00388101	0.160529	chr9	CD274	29126
478	ENSG00000126107	651.382	0.554724	0.192144	2.88701	0.00388917	0.16053	chr1	HECTD3	79654
479	ENSG00000143390	1316.89	1.04382	0.362031	2.88324	0.00393613	0.162129	chr1	RFX5	5993
480	ENSG00000277632	133.129	1.96483	0.681883	2.88147	0.00395827	0.162701	chr17	CCL3	6348
481	ENSG00000162981	156.903	-2.24616	0.780058	-2.87947	0.00398341	0.163395	chr2	FAM84A	151354
482	ENSG00000130590	25.9407	1.94445	0.675663	2.87785	0.00400398	0.163897	chr20	SAMD10	140700
483	ENSG00000081041	139.049	1.81918	0.632376	2.87674	0.0040181	0.164135	chr4	CXCL2	2920
484	ENSG00000132334	1245.67	1.11486	0.387774	2.87502	0.00404005	0.16442	chr10	PTPRE	5791
485	ENSG00000131042	989.945	1.75854	0.611741	2.87464	0.00404484	0.16442	chr19	LILRB2	10288
486	ENSG00000112242	485.191	0.836032	0.290871	2.87423	0.00405009	0.16442	chr6	E2F3	1871
487	ENSG00000152766	70.41	2.35196	0.819124	2.87131	0.00408777	0.165609	chr10	ANKRD22	118932
488	ENSG00000163508	96.6651	2.63307	0.917482	2.86989	0.0041061	0.166011	chr3	EOMES	8320
489	ENSG00000139508	644.887	1.17574	0.40979	2.86912	0.00411619	0.166079	chr13	SLC46A3	283537
490	ENSG00000160789	10885.8	0.775453	0.270497	2.86677	0.00414682	0.166471	chr1	LMNA	4000
491	ENSG00000211668	836.001	11.1055	3.87458	2.86625	0.0041537	0.166471	chr22	IGLV2-11	NA
492	ENSG00000131653	908.784	0.664201	0.231742	2.86613	0.00415525	0.166471	chr16	TRAF7	84231
493	ENSG00000247498	28.1861	-1.36868	0.477594	-2.86579	0.00415967	0.166471	chr12	GPRC5D-AS1	100506314
494	ENSG00000261783	19.9685	-1.44902	0.506009	-2.86362	0.00418833	0.166784	chr16		NA
495	ENSG00000205560	126.522	1.27769	0.446465	2.86178	0.00421263	0.166784	chr22	CPT1B	1375
496	ENSG00000197057	67.8455	2.71797	0.949985	2.86107	0.00422213	0.166784	chr4	DTHD1	401124
497	ENSG00000211751	201.457	2.59891	0.908544	2.86052	0.00422951	0.166784	chr7	TRBC1	NA
498	ENSG00000182481	714.178	1.17244	0.409942	2.86002	0.00423609	0.166784	chr17	KPNA2	3838
499	ENSG00000277887	15.7347	-2.32966	0.814663	-2.85966	0.00424098	0.166784	chr17	SNORA50C	677842
500	ENSG00000249738	71.4531	-2.48414	0.868832	-2.85917	0.00424754	0.166784	chr5		285626
501	ENSG00000130489	301.905	1.28125	0.448136	2.85908	0.00424874	0.166784	chr22	SCO2	9997
502	ENSG00000125144	371.763	2.79903	0.979132	2.85868	0.00425407	0.166784	chr16	MT1G	4495
503	ENSG00000138347	1046.32	-2.42472	0.848291	-2.85836	0.0042584	0.166784	chr10	MYPN	84665
504	ENSG00000117425	58.9922	-1.10685	0.387304	-2.85782	0.00426558	0.166784	chr1	PTCH2	8643
505	ENSG00000175063	67.2	2.3462	0.821151	2.85721	0.00427384	0.166784	chr20	UBE2C	11065
506	ENSG00000072694	3650.52	1.97492	0.691269	2.85695	0.00427738	0.166784	chr1	FCGR2B	2213
507	ENSG00000197355	322.66	1.05378	0.369077	2.85518	0.00430118	0.166962	chr9	UAP1L1	91373
508	ENSG00000136295	1571.57	1.28959	0.451724	2.85482	0.0043061	0.166962	chr7	TTYH3	80727
509	ENSG00000099889	266.167	-1.05773	0.370521	-2.85472	0.00430745	0.166962	chr22	ARVCF	421
510	ENSG00000141582	268.803	1.00391	0.351743	2.85411	0.00431579	0.166962	chr17	CBX4	8535
511	ENSG00000162814	98.375	-1.20915	0.423764	-2.85335	0.00432604	0.167031	chr1	SPATA17	128153
512	ENSG00000262406	31.4319	2.91265	1.02102	2.8527	0.00433502	0.167051	chr11	MMP12	4321
513	ENSG00000153283	282.964	2.02985	0.71186	2.85147	0.00435173	0.167368	chr3	CD96	10225
514	ENSG00000159399	2110.35	2.69102	0.944047	2.85052	0.00436485	0.167546	chr2	HK2	3099
515	ENSG00000109919	954.516	0.896302	0.314676	2.84834	0.00439486	0.16837	chr11	MTCH2	23788
516	ENSG00000177946	121.191	0.924161	0.324788	2.84543	0.0044351	0.169563	chr16	CENPBD1	92806
517	ENSG00000148143	751.74	-0.887452	0.31195	-2.84485	0.00444318	0.169563	chr9	ZNF462	58499
518	ENSG00000188629	50.6601	-1.65443	0.581892	-2.84319	0.00446651	0.170124	chr19	ZNF177	7730
519	ENSG00000186185	56.2839	2.36091	0.830619	2.84235	0.0044783	0.170244	chr17	KIF18B	146909
520	ENSG00000256576	19.6243	1.43509	0.505337	2.83986	0.00451332	0.171246	chr12	LINC02361	100996246
521	ENSG00000263528	228.999	1.63852	0.577185	2.83882	0.00452813	0.171276	chr1	IKBKE	9641
522	ENSG00000135114	136.425	1.51796	0.53476	2.83858	0.00453147	0.171276	chr12	OASL	8638
523	ENSG00000154198	19.9053	-2.24334	0.79102	-2.83601	0.00456817	0.172333	chr1	CYP4Z2P	163720
524	ENSG00000164300	1066.55	0.65097	0.229898	2.83156	0.0046322	0.174144	chr5	SERINC5	256987
525	ENSG00000160218	1446.77	0.762954	0.269476	2.83125	0.00463666	0.174144	chr21	TRAPPC10	7109
526	ENSG00000139351	77.1992	-0.94649	0.33435	-2.83083	0.00464267	0.174144	chr12	SYCP3	50511
527	ENSG00000186479	167.76	-1.80597	0.638432	-2.82876	0.00467289	0.174613	chr5	RGS7BP	401190
528	ENSG00000164307	3262.73	0.593263	0.20975	2.82843	0.00467763	0.174613	chr5	ERAP1	51752
529	ENSG00000213876	43.3046	1.82795	0.64634	2.82815	0.00468172	0.174613	chr17	RPL7AP64	NA
530	ENSG00000010030	95.8053	1.37644	0.486935	2.82674	0.00470243	0.174745	chr6	ETV7	51513
531	ENSG00000104998	402.196	1.3929	0.492782	2.8266	0.00470445	0.174745	chr19	IL27RA	9466
532	ENSG00000144331	1146.24	-2.00275	0.708698	-2.82595	0.00471399	0.174745	chr2	ZNF385B	151126
533	ENSG00000140564	1383.23	0.660715	0.23384	2.8255	0.00472069	0.174745	chr15	FURIN	5045
534	ENSG00000126368	267.722	-1.43138	0.506883	-2.82389	0.00474446	0.175296	chr17	NR1D1	9572
535	ENSG00000183615	21.919	1.90717	0.676187	2.82048	0.00479521	0.17684	chr1	FAM167B	84734
536	ENSG00000277449	156.91	-0.746714	0.264812	-2.81979	0.00480557	0.176892	chr20	CEBPB-AS1	101927559
537	ENSG00000160233	105.832	1.41171	0.500763	2.81913	0.00481544	0.176925	chr21	LRRC3	81543
538	ENSG00000158482	34.7561	-1.21379	0.430655	-2.81848	0.00482516	0.176953	chr16	SNX29P1	NA
539	ENSG00000100385	153.094	1.86811	0.662989	2.8177	0.00483684	0.176961	chr22	IL2RB	3560
540	ENSG00000124587	410.62	0.887609	0.31506	2.81727	0.00484334	0.176961	chr6	PEX6	5190
541	ENSG00000126705	395.315	-0.920041	0.326662	-2.81649	0.00485508	0.177062	chr1	AHDC1	27245
542	ENSG00000169258	34.145	1.60911	0.571676	2.81472	0.00488197	0.177441	chr5	GPRIN1	114787
543	ENSG00000251396	23.1235	1.35652	0.481956	2.81462	0.00488346	0.177441	chr8	LINC01301	100505532
544	ENSG00000126264	166.088	1.91471	0.681442	2.80979	0.00495743	0.178022	chr19	HCST	10870
545	ENSG00000138031	1118.89	1.09923	0.391506	2.8077	0.00498969	0.178022	chr2	ADCY3	109
546	ENSG00000272506	15.7897	-1.79963	0.641015	-2.80747	0.00499317	0.178022	chr1		NA
547	ENSG00000265142	103.187	-1.31836	0.469639	-2.80718	0.00499768	0.178022	chr18	MIR133A1HG	102723167
548	ENSG00000131462	264.576	0.822205	0.29291	2.80702	0.00500021	0.178022	chr17	TUBG1	7283
549	ENSG00000043462	1099.47	1.25773	0.448094	2.80684	0.00500295	0.178022	chr5	LCP2	3937
550	ENSG00000248309	70.4609	-0.862248	0.307205	-2.80675	0.00500439	0.178022	chr5	MEF2C-AS1	101929423
551	ENSG00000167900	93.6651	1.74306	0.621062	2.80658	0.00500699	0.178022	chr17	TK1	7083
552	ENSG00000115085	194.204	2.34665	0.836245	2.80617	0.00501342	0.178022	chr2	ZAP70	7535
553	ENSG00000002834	3588.75	0.769533	0.27425	2.80595	0.00501685	0.178022	chr17	LASP1	3927
554	ENSG00000100368	2273.6	1.32672	0.472827	2.80594	0.00501701	0.178022	chr22	CSF2RB	1439
555	ENSG00000240382	301.816	7.01997	2.50185	2.8059	0.00501755	0.178022	chr2	IGKV1-17	NA
556	ENSG00000165304	74.343	2.04544	0.729366	2.8044	0.005041	0.178022	chr9	MELK	9833
557	ENSG00000165121	125.422	-0.824381	0.293978	-2.80423	0.00504369	0.178022	chr9		NA
558	ENSG00000081985	112.68	1.49589	0.533443	2.80422	0.00504377	0.178022	chr1	IL12RB2	3595
559	ENSG00000198237	172.733	-1.13531	0.404863	-2.80419	0.00504436	0.178022	chr5		NA
560	ENSG00000198626	419.465	-2.49898	0.891333	-2.80365	0.00505283	0.178022	chr1	RYR2	6262
561	ENSG00000170579	25.7655	-1.22951	0.438882	-2.80147	0.00508703	0.178907	chr18	DLGAP1	9229
562	ENSG00000064666	1236.19	1.05448	0.376518	2.80062	0.0051005	0.179062	chr19	CNN2	1265
563	ENSG00000042781	34.3272	-1.28518	0.459093	-2.79938	0.00512009	0.17943	chr1	USH2A	7399
564	ENSG00000127152	246.358	2.45489	0.877259	2.79837	0.0051362	0.179551	chr14	BCL11B	64919
565	ENSG00000164707	96.5704	-1.06005	0.378858	-2.79802	0.00514173	0.179551	chr7	SLC13A4	26266
566	ENSG00000149577	1581.61	0.810072	0.289586	2.79735	0.00515235	0.179604	chr11	SIDT2	51092
567	ENSG00000100077	2153.35	1.03893	0.371717	2.79494	0.00519091	0.180007	chr22	GRK3	157
568	ENSG00000161800	353.198	1.48645	0.531894	2.79464	0.0051957	0.180007	chr12	RACGAP1	29127
569	ENSG00000139572	57.0202	2.44737	0.875954	2.79395	0.00520684	0.180007	chr12	GPR84	53831
570	ENSG00000196961	1447.61	0.591421	0.211709	2.79356	0.00521321	0.180007	chr19	AP2A1	160
571	ENSG00000111684	478.83	0.807523	0.289132	2.79292	0.00522339	0.180007	chr12	LPCAT3	10162
572	ENSG00000197471	445.068	1.84334	0.660053	2.79272	0.00522663	0.180007	chr16	SPN	6693
573	ENSG00000132589	1201.36	0.710093	0.254272	2.79265	0.00522779	0.180007	chr17	FLOT2	2319
574	ENSG00000282057	60.9739	-1.39252	0.498812	-2.79167	0.00524367	0.180218	chr1		NA
575	ENSG00000100304	257.249	0.977814	0.350364	2.79085	0.00525701	0.180218	chr22	TTLL12	23170
576	ENSG00000201448	16.202	-1.894	0.678712	-2.79058	0.0052613	0.180218	chr1	SNORA63C	109616970
577	ENSG00000182866	241.848	2.07959	0.745688	2.78882	0.00529006	0.180889	chr1	LCK	3932
578	ENSG00000169442	420.779	1.88129	0.675162	2.78643	0.0053292	0.181912	chr1	CD52	1043
579	ENSG00000277734	401.607	2.53886	0.911787	2.78449	0.00536126	0.182683	chr14	TRAC	NA
580	ENSG00000189149	101.356	-1.29789	0.466208	-2.78394	0.00537032	0.182683	chr16	CRYM-AS1	400508
581	ENSG00000169783	26.4221	-1.48734	0.534577	-2.78228	0.00539777	0.182849	chr15	LINGO1	84894
582	ENSG00000090339	2393.03	1.20183	0.431986	2.7821	0.00540084	0.182849	chr19	ICAM1	3383
583	ENSG00000197134	109.025	0.87375	0.314076	2.78197	0.00540299	0.182849	chr19	ZNF257	113835
584	ENSG00000158457	392.195	1.24759	0.448839	2.77959	0.00544284	0.183882	chr7	TSPAN33	340348
585	ENSG00000201155	15.2365	-2.48167	0.893935	-2.77612	0.00550112	0.185534	chr13	RNU1-24P	NA
586	ENSG00000160209	4020.54	0.815734	0.293992	2.77468	0.00552557	0.185623	chr21	PDXK	8566
587	ENSG00000167680	293.395	1.0121	0.364779	2.77455	0.00552779	0.185623	chr19	SEMA6B	10501
588	ENSG00000166446	513.634	1.28673	0.463816	2.77423	0.00553319	0.185623	chr16	CDYL2	124359
589	ENSG00000204525	14982.4	1.65336	0.596164	2.77332	0.00554873	0.185623	chr6	HLA-C	3107
590	ENSG00000163931	2709.03	1.26893	0.45757	2.7732	0.00555081	0.185623	chr3	TKT	7086
591	ENSG00000171206	2616.99	0.819	0.295542	2.77118	0.00558536	0.186462	chr10	TRIM8	81603
592	ENSG00000171848	322.246	2.32923	0.841253	2.76876	0.00562699	0.187188	chr2	RRM2	6241
593	ENSG00000168924	771.046	0.708536	0.255926	2.76852	0.00563119	0.187188	chr4	LETM1	3954
594	ENSG00000164611	123.42	2.06129	0.744732	2.76783	0.00564308	0.187188	chr5	PTTG1	9232
595	ENSG00000183662	18.2904	3.0968	1.1189	2.76772	0.00564505	0.187188	chr3	FAM19A1	407738
596	ENSG00000154678	845.328	-1.20323	0.435205	-2.76473	0.00569698	0.188371	chr7	PDE1C	5137
597	ENSG00000182950	17.9757	1.1728	0.424391	2.76349	0.00571866	0.188371	chr15	ODF3L1	161753
598	ENSG00000183734	35.903	2.28459	0.82673	2.76341	0.00572005	0.188371	chr11	ASCL2	430
599	ENSG00000173156	48.2418	1.4843	0.537276	2.76265	0.00573347	0.188371	chr11	RHOD	29984
600	ENSG00000138079	50.0351	-1.28102	0.463954	-2.7611	0.00576077	0.188371	chr2	SLC3A1	6519
601	ENSG00000223653	26.2242	-1.52829	0.553613	-2.76058	0.00576992	0.188371	chr1		NA
602	ENSG00000107551	1728.12	1.39506	0.505366	2.7605	0.00577128	0.188371	chr10	RASSF4	83937
603	ENSG00000249252	23.1686	-1.43266	0.519037	-2.76022	0.00577617	0.188371	chr4		101929095
604	ENSG00000226479	343.318	0.703866	0.255005	2.7602	0.00577659	0.188371	chr2	TMEM185B	79134
605	ENSG00000196074	153.506	-1.12958	0.409377	-2.75927	0.00579311	0.188371	chr20	SYCP2	10388
606	ENSG00000163328	1007.53	0.955917	0.346468	2.75903	0.00579727	0.188371	chr2	GPR155	151556
607	ENSG00000211746	19.4592	3.47717	1.26052	2.75852	0.00580637	0.188371	chr7	TRBV19	NA
608	ENSG00000115232	1182.28	1.99807	0.724352	2.75843	0.00580804	0.188371	chr2	ITGA4	3676
609	ENSG00000145244	102.766	-0.89541	0.324719	-2.75749	0.00582471	0.188371	chr4	CORIN	10699
610	ENSG00000163808	112.623	1.69935	0.616307	2.7573	0.005828	0.188371	chr3	KIF15	56992
611	ENSG00000250510	60.9157	1.0198	0.36991	2.75689	0.00583542	0.188371	chr12	GPR162	27239
612	ENSG00000138316	45.8969	2.17055	0.787439	2.75646	0.00584304	0.188371	chr10	ADAMTS14	140766
613	ENSG00000088726	23.3544	-1.38751	0.503878	-2.75365	0.00589345	0.189526	chr3	TMEM40	55287
614	ENSG00000101412	67.0891	1.70442	0.619025	2.75339	0.00589807	0.189526	chr20	E2F1	1869
615	ENSG00000137496	232.95	1.48796	0.540628	2.75229	0.00591803	0.18984	chr11	IL18BP	10068
616	ENSG00000044524	1321.82	-1.15057	0.418117	-2.75179	0.00592707	0.18984	chr3	EPHA3	2042
617	ENSG00000117280	762.595	0.817781	0.297267	2.751	0.0059414	0.18999	chr1	RAB29	8934
618	ENSG00000104886	335.443	0.797073	0.290058	2.74798	0.00599633	0.191172	chr19	PLEKHJ1	55111
619	ENSG00000197448	1768.37	0.939483	0.341891	2.7479	0.00599775	0.191172	chr7	GSTK1	373156
620	ENSG00000200087	5330.38	-1.45927	0.531384	-2.74617	0.00602952	0.191875	chr1	SNORA73B	26768
621	ENSG00000167613	1958.92	1.39567	0.508407	2.74517	0.00604787	0.192149	chr19	LAIR1	3903
622	ENSG00000213859	234.078	0.978927	0.356696	2.74443	0.00606164	0.192205	chr17	KCTD11	147040
623	ENSG00000170967	27.8218	-1.44157	0.525348	-2.74402	0.00606911	0.192205	chr11	DDI1	414301
624	ENSG00000142303	513.889	-0.92621	0.337643	-2.74317	0.00608499	0.192399	chr19	ADAMTS10	81794
625	ENSG00000117090	143.204	2.43136	0.887173	2.74057	0.00613328	0.193104	chr1	SLAMF1	6504
626	ENSG00000122025	73.5902	1.7296	0.631336	2.73958	0.00615175	0.193104	chr13	FLT3	2322
627	ENSG00000172216	1162.37	1.20981	0.441631	2.73941	0.00615497	0.193104	chr20	CEBPB	1051
628	ENSG00000060069	436.556	0.764604	0.279121	2.73933	0.00615645	0.193104	chr18	CTDP1	9150
629	ENSG00000168852	45.0453	-1.29519	0.472899	-2.73883	0.00616576	0.193104	chr13	TPTE2P5	100616668
630	ENSG00000171522	1672.28	0.988766	0.361019	2.73882	0.00616602	0.193104	chr5	PTGER4	5734
631	ENSG00000261236	241.056	0.622916	0.227491	2.7382	0.00617758	0.193107	chr8	BOP1	23246
632	ENSG00000136895	250.818	-1.1474	0.4191	-2.73777	0.00618568	0.193107	chr9	GARNL3	84253
633	ENSG00000168061	73.1885	0.981102	0.35854	2.73638	0.00621192	0.19362	chr11	SAC3D1	29901
634	ENSG00000198937	104.919	1.51888	0.555939	2.73209	0.00629335	0.195848	chr6	CCDC167	154467
635	ENSG00000115649	777.64	0.7838	0.287043	2.7306	0.00632193	0.196428	chr2	CNPPD1	27013
636	ENSG00000236526	24.6878	-1.47523	0.540648	-2.72864	0.00635955	0.196914	chr20		NA
637	ENSG00000260597	57.0915	-1.49914	0.54969	-2.72724	0.00638666	0.196914	chr12		NA
638	ENSG00000128815	1459.84	1.27509	0.467569	2.72706	0.00639011	0.196914	chr10	WDFY4	57705
639	ENSG00000050438	184.566	1.07987	0.396056	2.72656	0.00639989	0.196914	chr12	SLC4A8	9498
640	ENSG00000173334	1023.39	1.10655	0.405841	2.72655	0.00639995	0.196914	chr8	TRIB1	10221
641	ENSG00000140443	1307.13	-0.888218	0.325941	-2.72509	0.00642838	0.196914	chr15	IGF1R	3480
642	ENSG00000196810	268.207	0.657659	0.241373	2.72466	0.00643682	0.196914	chr4	CTBP1-DT	NA
643	ENSG00000100241	1733.81	0.668664	0.245427	2.72449	0.00644007	0.196914	chr22	SBF1	6305
644	ENSG00000272316	330.17	-0.779727	0.286285	-2.7236	0.00645745	0.196914	chr6		NA
645	ENSG00000235408	35.2597	-1.75009	0.642627	-2.72334	0.00646257	0.196914	chr20	SNORA71B	26776
646	ENSG00000162711	642.967	1.61931	0.594615	2.72329	0.00646348	0.196914	chr1	NLRP3	114548
647	ENSG00000133597	464.475	0.984948	0.361704	2.72308	0.00646772	0.196914	chr7	ADCK2	90956
648	ENSG00000215399	14.888	-2.61503	0.960446	-2.72273	0.00647447	0.196914	chr13	HMGB3P7	NA
649	ENSG00000116652	46.2905	-0.857634	0.315052	-2.7222	0.00648496	0.196914	chr1	DLEU2L	NA
650	ENSG00000173258	315.906	-0.826825	0.303748	-2.72208	0.00648727	0.196914	chr9	ZNF483	158399
651	ENSG00000181631	393.594	0.940749	0.34575	2.72089	0.00651062	0.19709	chr3	P2RY13	53829
652	ENSG00000048828	3649.16	0.534309	0.196445	2.7199	0.00653026	0.19709	chr9	FAM120A	23196
653	ENSG00000243449	27.841	1.38978	0.510977	2.71985	0.00653113	0.19709	chr4	C4orf48	401115
654	ENSG00000235674	22.5953	-1.33249	0.489929	-2.71975	0.00653304	0.19709	chr1	LDHAP2	NA
655	ENSG00000130518	232.708	-1.09822	0.404048	-2.71803	0.00656715	0.19728	chr19	IQCN	80726
656	ENSG00000164924	9626.13	0.537283	0.19768	2.71794	0.00656892	0.19728	chr8	YWHAZ	7534
657	ENSG00000104894	580.667	1.44029	0.529922	2.71792	0.00656933	0.19728	chr19	CD37	951
658	ENSG00000254303	22.452	-1.18475	0.436079	-2.71684	0.00659091	0.197585	chr8		NA
659	ENSG00000259969	30.7101	-1.31402	0.483896	-2.7155	0.00661767	0.197585	chr14		NA
660	ENSG00000234745	30149.5	1.20937	0.445369	2.71543	0.006619	0.197585	chr6	HLA-B	3106
661	ENSG00000100401	638.127	0.851972	0.313758	2.71538	0.00661999	0.197585	chr22	RANGAP1	5905
662	ENSG00000167716	1222.45	0.96239	0.354484	2.7149	0.00662955	0.197585	chr17	WDR81	124997
663	ENSG00000105122	256.973	1.71516	0.631881	2.71438	0.00664005	0.197598	chr19	RASAL3	64926
664	ENSG00000147324	831.004	0.784502	0.28907	2.71388	0.00665004	0.197598	chr8	MFHAS1	9258
665	ENSG00000163874	258.087	0.849291	0.313122	2.71233	0.00668111	0.198223	chr1	ZC3H12A	80149
666	ENSG00000171227	588.956	1.56136	0.575766	2.7118	0.00669195	0.198247	chr2	TMEM37	140738
667	ENSG00000284052	243.788	-0.668011	0.246409	-2.71099	0.00670832	0.198413	chr2		NA
668	ENSG00000197785	198.631	0.959735	0.354107	2.7103	0.00672234	0.198413	chr1	ATAD3A	55210
669	ENSG00000248464	72.3842	-1.6628	0.613665	-2.70961	0.00673614	0.198413	chr5	FGF10-AS1	101927075
670	ENSG00000213694	1235.57	1.46897	0.542148	2.70953	0.00673781	0.198413	chr9	S1PR3	1903
671	ENSG00000156515	1723.54	0.815448	0.301286	2.70656	0.00679851	0.199743	chr10	HK1	3098
672	ENSG00000135272	2926.96	0.549066	0.202882	2.70633	0.00680322	0.199743	chr7	MDFIC	29969
673	ENSG00000130649	32.2829	-1.00107	0.370205	-2.70409	0.00684914	0.200793	chr10	CYP2E1	1571
674	ENSG00000105676	287.757	0.754347	0.279026	2.7035	0.00686135	0.200852	chr19	ARMC6	93436
675	ENSG00000140105	4308.52	1.5206	0.563071	2.70054	0.00692273	0.202349	chr14	WARS	7453
676	ENSG00000132463	1633.36	0.611156	0.226567	2.69746	0.00698707	0.203762	chr4	GRSF1	2926
677	ENSG00000138675	34.8984	-1.41508	0.524639	-2.69724	0.00699172	0.203762	chr4	FGF5	2250
678	ENSG00000235300	27.638	2.36061	0.875513	2.69626	0.00701236	0.204062	chr17		105371807
679	ENSG00000239704	80.9638	-0.834328	0.309619	-2.6947	0.00704529	0.204718	chr17	CDRT4	284040
680	ENSG00000088882	56.2982	3.03368	1.12639	2.69328	0.00707534	0.205173	chr20	CPXM1	56265
681	ENSG00000114346	508.646	0.955266	0.354756	2.69274	0.00708669	0.205173	chr3	ECT2	1894
682	ENSG00000142453	520.32	0.678996	0.252182	2.69249	0.00709213	0.205173	chr19	CARM1	10498
683	ENSG00000236911	20.9097	2.32765	0.865078	2.69069	0.00713047	0.20598	chr1		NA
684	ENSG00000206634	19.8691	-1.59012	0.591352	-2.68895	0.00716764	0.206592	chr7	SNORA22	677807
685	ENSG00000140931	821.227	0.82643	0.307449	2.68802	0.00718764	0.206592	chr16	CMTM3	123920
686	ENSG00000139832	334.169	1.37115	0.510112	2.68794	0.00718946	0.206592	chr13	RAB20	55647
687	ENSG00000278891	57.4195	-1.47713	0.549578	-2.68775	0.00719353	0.206592	chr18		NA
688	ENSG00000091409	5588.21	-1.05055	0.390968	-2.68704	0.00720881	0.206598	chr2	ITGA6	3655
689	ENSG00000115241	776.611	0.690443	0.257193	2.68453	0.00726321	0.206598	chr2	PPM1G	5496
690	ENSG00000143344	2756.29	1.1407	0.424939	2.68438	0.00726655	0.206598	chr1	RGL1	23179
691	ENSG00000122367	166.472	-1.6722	0.623163	-2.68341	0.0072875	0.206598	chr10	LDB3	11155
692	ENSG00000109943	71.108	1.87461	0.698706	2.68298	0.00729695	0.206598	chr11	CRTAM	56253
693	ENSG00000135926	5542.52	0.935203	0.348804	2.68117	0.00733645	0.206598	chr2	TMBIM1	64114
694	ENSG00000125656	231.324	0.787242	0.29368	2.68062	0.00734868	0.206598	chr19	CLPP	8192
695	ENSG00000211937	530.541	7.62585	2.84573	2.67976	0.00736757	0.206598	chr14	IGHV2-5	NA
696	ENSG00000279645	31.7615	-1.78103	0.664899	-2.67864	0.0073921	0.206598	chr15		NA
697	ENSG00000125826	871.115	0.590259	0.22042	2.67788	0.00740892	0.206598	chr20	RBCK1	10616
698	ENSG00000259275	47.4224	-1.46335	0.54649	-2.67772	0.00741244	0.206598	chr15		NA
699	ENSG00000275379	132.478	2.34233	0.874947	2.67712	0.00742586	0.206598	chr6	HIST1H3I	8354
700	ENSG00000167543	569.256	0.779043	0.291007	2.67706	0.00742719	0.206598	chr17	TP53I13	90313
701	ENSG00000277918	103.478	-1.39526	0.521257	-2.67672	0.00743472	0.206598	chr1		NA
702	ENSG00000279659	27.3991	-1.27621	0.476797	-2.67663	0.00743661	0.206598	chr6		NA
703	ENSG00000102466	1218.22	-2.01187	0.751942	-2.67557	0.0074602	0.206598	chr13	FGF14	2259
704	ENSG00000117399	66.4454	2.04642	0.764941	2.67527	0.0074669	0.206598	chr1	CDC20	991
705	ENSG00000008130	1775.98	0.768483	0.287369	2.67421	0.00749066	0.206598	chr1	NADK	65220
706	ENSG00000106258	231.514	-0.660084	0.246914	-2.67334	0.00751005	0.206598	chr7	CYP3A5	1577
707	ENSG00000169744	791.36	-0.943119	0.352812	-2.67315	0.00751434	0.206598	chr4	LDB2	9079
708	ENSG00000273709	789.174	-1.18963	0.445061	-2.67297	0.00751838	0.206598	chr17		NA
709	ENSG00000274062	789.174	-1.18963	0.445061	-2.67297	0.00751838	0.206598	chr17		NA
710	ENSG00000274432	789.174	-1.18963	0.445061	-2.67297	0.00751838	0.206598	chr17		NA
711	ENSG00000274585	789.174	-1.18963	0.445061	-2.67297	0.00751838	0.206598	chr17	RNU2-1	6066
712	ENSG00000274862	789.174	-1.18963	0.445061	-2.67297	0.00751838	0.206598	chr17		NA
713	ENSG00000275219	789.174	-1.18963	0.445061	-2.67297	0.00751838	0.206598	chr17		NA
714	ENSG00000275616	789.174	-1.18963	0.445061	-2.67297	0.00751838	0.206598	chr17		NA
715	ENSG00000276596	789.174	-1.18963	0.445061	-2.67297	0.00751838	0.206598	chr17		NA
716	ENSG00000277903	789.174	-1.18963	0.445061	-2.67297	0.00751838	0.206598	chr17		NA
717	ENSG00000278048	789.174	-1.18963	0.445061	-2.67297	0.00751838	0.206598	chr17		NA
718	ENSG00000278591	789.174	-1.18963	0.445061	-2.67297	0.00751838	0.206598	chr17		NA
719	ENSG00000108448	78.1779	1.27497	0.477392	2.6707	0.00756929	0.207345	chr17	TRIM16L	147166
720	ENSG00000276012	31.1958	-1.97228	0.738559	-2.67044	0.00757527	0.207345	chr13		NA
721	ENSG00000260918	171.271	-1.96572	0.736126	-2.67036	0.00757708	0.207345	chr4		NA
722	ENSG00000279289	68.7439	-1.35396	0.507322	-2.66883	0.00761164	0.208002	chr6		NA
723	ENSG00000260401	61.1156	-1.87863	0.704328	-2.66727	0.00764706	0.208379	chr11		NA
724	ENSG00000160255	7511.81	1.69047	0.633827	2.66709	0.00765111	0.208379	chr21	ITGB2	3689
725	ENSG00000207445	381.601	-1.19594	0.44845	-2.66683	0.00765711	0.208379	chr11	SNORD15B	114599
726	ENSG00000115947	1231.52	-0.467363	0.175402	-2.66453	0.00770954	0.209517	chr2	ORC4	5000
727	ENSG00000231160	129.871	-0.863167	0.324075	-2.66348	0.00773378	0.209886	chr4	KLF3-AS1	79667
728	ENSG00000263873	167.01	1.57261	0.590697	2.6623	0.00776083	0.210315	chr11		NA
729	ENSG00000169136	548.778	1.81235	0.680859	2.66187	0.00777089	0.210315	chr19	ATF5	22809
730	ENSG00000207088	115.502	-1.15598	0.434505	-2.66046	0.00780346	0.210907	chr3	SNORA7B	677797
731	ENSG00000049239	3965.96	0.778313	0.292642	2.65961	0.00782304	0.211092	chr1	H6PD	9563
732	ENSG00000133321	676.132	1.45666	0.547774	2.65924	0.00783169	0.211092	chr11	RARRES3	5920
733	ENSG00000141497	95.2712	1.67891	0.631779	2.65744	0.00787371	0.211927	chr17	ZMYND15	84225
734	ENSG00000145779	1232.12	0.995292	0.374594	2.65699	0.00788417	0.211927	chr5	TNFAIP8	25816
735	ENSG00000234420	760.713	-0.544879	0.205208	-2.65525	0.00792506	0.212737	chr10	ZNF37BP	100129482
736	ENSG00000188611	24.1299	-1.45073	0.54672	-2.65352	0.0079657	0.213537	chr10	ASAH2	56624
737	ENSG00000121594	91.1175	2.59703	0.978883	2.65305	0.00797671	0.213542	chr3	CD80	941
738	ENSG00000247809	139.459	-1.46583	0.552695	-2.65214	0.00799829	0.213579	chr15	NR2F2-AS1	644192
739	ENSG00000180644	186.983	2.10102	0.792216	2.65208	0.00799975	0.213579	chr10	PRF1	5551
740	ENSG00000256637	20.4084	-1.98673	0.749775	-2.64977	0.00805474	0.214395	chr2	LINC01965	NA
741	ENSG00000110321	14890.1	0.444927	0.167966	2.64891	0.00807519	0.214395	chr11	EIF4G2	1982
742	ENSG00000081320	3492.15	1.08888	0.411092	2.64876	0.00807886	0.214395	chr2	STK17B	9262
743	ENSG00000122641	388.582	-1.45484	0.549393	-2.64809	0.00809469	0.214395	chr7	INHBA	3624
744	ENSG00000138867	1451.73	0.886242	0.334695	2.64791	0.00809911	0.214395	chr22	GUCD1	83606
745	ENSG00000169032	1022.75	0.827178	0.312486	2.64709	0.00811882	0.214395	chr15	MAP2K1	5604
746	ENSG00000225370	15.5072	2.11802	0.800406	2.64618	0.00814073	0.214395	chr19		NA
747	ENSG00000143797	718.684	-0.995477	0.376196	-2.64617	0.00814095	0.214395	chr2	MBOAT2	129642
748	ENSG00000233913	87.992	-6.84263	2.58615	-2.64588	0.00814792	0.214395	chr5	RPL10P9	NA
749	ENSG00000072062	1061.38	0.639067	0.241591	2.64525	0.0081631	0.214395	chr19	PRKACA	5566
750	ENSG00000066322	812.279	0.875021	0.330797	2.64519	0.00816452	0.214395	chr1	ELOVL1	64834
751	ENSG00000234883	98.9468	1.44437	0.546098	2.6449	0.00817152	0.214395	chr21	MIR155HG	114614
752	ENSG00000267369	21.6088	2.23367	0.844756	2.64416	0.00818931	0.214395	chr17		NA
753	ENSG00000139323	792.157	-0.601889	0.227632	-2.64413	0.00819015	0.214395	chr12	POC1B	282809
754	ENSG00000167107	395.706	0.837046	0.316584	2.644	0.00819332	0.214395	chr17	ACSF2	80221
755	ENSG00000163349	3625.68	0.417232	0.157878	2.64276	0.00822336	0.214897	chr1	HIPK1	204851
756	ENSG00000206503	20767.3	1.0531	0.398634	2.64177	0.00824748	0.215242	chr6	HLA-A	3105
757	ENSG00000237651	164.526	0.998973	0.378312	2.64061	0.00827578	0.215695	chr2	C2orf74	339804
758	ENSG00000149646	25.5602	-2.81061	1.06486	-2.63942	0.00830492	0.21606	chr20	CNBD2	140894
759	ENSG00000187689	234.512	4.12054	1.56173	2.63844	0.00832876	0.21606	chr4	AMTN	401138
760	ENSG00000283352	47.9287	-1.05384	0.399619	-2.63712	0.00836134	0.21606	chr6		106660613
761	ENSG00000100911	1428.44	1.40202	0.531693	2.6369	0.00836666	0.21606	chr14	PSME2	5721
762	ENSG00000185896	3857.6	0.893938	0.339064	2.63648	0.00837704	0.21606	chr13	LAMP1	3916
763	ENSG00000260626	30.2088	-1.02455	0.388851	-2.6348	0.00841872	0.21606	chr16		NA
764	ENSG00000038427	26619.9	1.46906	0.557619	2.63452	0.00842572	0.21606	chr5	VCAN	1462
765	ENSG00000151067	331.055	-1.24348	0.472036	-2.63429	0.00843141	0.21606	chr12	CACNA1C	775
766	ENSG00000104763	8606.96	1.14112	0.433199	2.63418	0.00843408	0.21606	chr8	ASAH1	427
767	ENSG00000007968	143.123	2.227	0.845515	2.6339	0.00844095	0.21606	chr1	E2F2	1870
768	ENSG00000163792	42.9936	-1.19276	0.452917	-2.63352	0.00845055	0.21606	chr2	TCF23	150921
769	ENSG00000185710	332.517	-1.00113	0.380152	-2.63349	0.00845114	0.21606	chr16	SMG1P4	NA
770	ENSG00000129925	574.143	0.924596	0.351092	2.63349	0.00845133	0.21606	chr16	TMEM8A	58986
771	ENSG00000264596	25.5692	-1.06167	0.403163	-2.63335	0.00845482	0.21606	chr18		NA
772	ENSG00000157870	214.518	0.901246	0.342293	2.63296	0.00846435	0.21606	chr1	PRXL2B	127281
773	ENSG00000276045	267.617	0.824122	0.313005	2.63294	0.00846499	0.21606	chr12	ORAI1	84876
774	ENSG00000176022	265.742	0.765868	0.291162	2.63038	0.00852893	0.217411	chr1	B3GALT6	126792
775	ENSG00000172057	1224.59	1.05204	0.400135	2.6292	0.00855851	0.217883	chr17	ORMDL3	94103
776	ENSG00000232490	17.3437	-1.43558	0.546175	-2.62843	0.00857804	0.217956	chr3	OSBPL10-AS1	100874206
777	ENSG00000258484	45.9432	0.997713	0.379616	2.62821	0.00858346	0.217956	chr15	SPESP1	246777
778	ENSG00000196872	76.9049	0.879527	0.33476	2.62734	0.00860563	0.218231	chr2	KIAA1211L	343990
779	ENSG00000145901	2287.45	1.04514	0.39786	2.62691	0.00861642	0.218231	chr5	TNIP1	10318
780	ENSG00000163703	353.236	0.979516	0.37304	2.62577	0.00864534	0.218519	chr3	CRELD1	78987
781	ENSG00000163840	2894.26	0.833524	0.317462	2.62559	0.00864996	0.218519	chr3	DTX3L	151636
782	ENSG00000240065	627.592	1.42139	0.541891	2.62302	0.00871551	0.219894	chr6	PSMB9	5698
783	ENSG00000204403	25.565	-1.59509	0.608468	-2.62148	0.00875487	0.220605	chr11	CASP12	100506742
784	ENSG00000137752	572.806	1.11168	0.42425	2.62034	0.0087842	0.221061	chr11	CASP1	834
785	ENSG00000122507	563.837	-0.505655	0.193194	-2.61735	0.00886164	0.222726	chr7	BBS9	27241
786	ENSG00000100714	944.798	0.632531	0.241721	2.61678	0.00887635	0.222812	chr14	MTHFD1	4522
787	ENSG00000161654	584.879	0.622532	0.237966	2.61605	0.00889525	0.223003	chr17	LSM12	124801
788	ENSG00000242419	31.3049	-1.27846	0.488982	-2.61454	0.0089347	0.223559	chr5	PCDHGC4	56098
789	ENSG00000149923	607.427	0.740106	0.283139	2.61393	0.00895061	0.223559	chr16	PPP4C	5531
790	ENSG00000143851	304.022	1.77635	0.679579	2.6139	0.00895144	0.223559	chr1	PTPN7	5778
791	ENSG00000251011	25.4009	-1.98178	0.758612	-2.61237	0.00899157	0.224278	chr3	TMEM108-AS1	101927455
792	ENSG00000284726	16.8752	-1.34491	0.515104	-2.61094	0.00902926	0.224934	chr1		NA
793	ENSG00000108639	1474.8	1.17124	0.448728	2.61013	0.00905065	0.225086	chr17	SYNGR2	9144
794	ENSG00000126067	1025.52	0.743728	0.285067	2.60896	0.00908177	0.225086	chr1	PSMB2	5690
795	ENSG00000151687	358.835	-0.812521	0.311453	-2.60881	0.0090857	0.225086	chr2	ANKAR	150709
796	ENSG00000140854	263.778	0.68815	0.263796	2.60865	0.00909011	0.225086	chr16	KATNB1	10300
797	ENSG00000279469	25.4425	-1.21144	0.464457	-2.6083	0.00909939	0.225086	chr5		NA
798	ENSG00000170027	4419.2	0.878731	0.336946	2.60793	0.00910909	0.225086	chr7	YWHAG	7532
799	ENSG00000105963	254.198	1.00153	0.384068	2.6077	0.00911525	0.225086	chr7	ADAP1	11033
800	ENSG00000123064	590.239	0.600096	0.230243	2.60636	0.00915098	0.225686	chr12	DDX54	79039
801	ENSG00000128016	1261.76	0.738759	0.28359	2.60503	0.0091867	0.226031	chr19	ZFP36	7538
802	ENSG00000029534	222.894	-0.835454	0.320746	-2.60472	0.00919497	0.226031	chr8	ANK1	286
803	ENSG00000082269	885.291	-0.509735	0.195723	-2.60436	0.00920448	0.226031	chr6	FAM135A	57579
804	ENSG00000152969	43.2705	2.60976	1.00216	2.60413	0.00921077	0.226031	chr4	JAKMIP1	152789
805	ENSG00000178921	407.111	0.523582	0.201146	2.603	0.00924132	0.226499	chr17	PFAS	5198
806	ENSG00000105939	2217.98	0.510909	0.196372	2.60173	0.00927536	0.227051	chr7	ZC3HAV1	56829
807	ENSG00000105723	367.881	0.562359	0.216328	2.59957	0.00933395	0.228202	chr19	GSK3A	2931
808	ENSG00000188820	255.257	2.08854	0.804957	2.5946	0.00947012	0.231064	chr6	CALHM6	441168
809	ENSG00000233783	46.4626	-0.920823	0.35494	-2.5943	0.00947827	0.231064	chr21		NA
810	ENSG00000280296	53.5033	-1.02787	0.396247	-2.59402	0.00948616	0.231064	chr13		NA
811	ENSG00000182606	1578.96	0.533813	0.20584	2.59334	0.00950481	0.231233	chr3	TRAK1	22906
812	ENSG00000135127	84.1425	1.67318	0.645606	2.59164	0.009552	0.231991	chr12	BICDL1	92558
813	ENSG00000106565	2413.61	1.47328	0.568643	2.59087	0.00957341	0.231991	chr7	TMEM176B	28959
814	ENSG00000205835	45.4841	-4.62839	1.78665	-2.59054	0.00958257	0.231991	chr3	GMNC	647309
815	ENSG00000259070	87.697	-0.969331	0.374246	-2.59009	0.00959509	0.231991	chr14	LINC00639	283547
816	ENSG00000251493	40.2651	-2.07304	0.800505	-2.58967	0.00960685	0.231991	chr5	FOXD1	2297
817	ENSG00000167772	556.174	1.88027	0.726261	2.58897	0.00962639	0.231991	chr19	ANGPTL4	51129
818	ENSG00000141750	54.7906	-1.03975	0.40162	-2.5889	0.00962835	0.231991	chr17	STAC2	342667
819	ENSG00000143753	1471.57	0.566708	0.21893	2.58853	0.00963867	0.231991	chr1	DEGS1	8560
820	ENSG00000109771	120.853	-0.763435	0.294943	-2.58842	0.00964179	0.231991	chr4	LRP2BP	55805
821	ENSG00000167645	346.347	1.06213	0.410515	2.58731	0.00967284	0.232279	chr19	YIF1B	90522
822	ENSG00000139193	122.306	2.60202	1.00575	2.58715	0.00967729	0.232279	chr12	CD27	939
823	ENSG00000074800	12166.7	1.00703	0.389377	2.58626	0.00970231	0.232573	chr1	ENO1	2023
824	ENSG00000133313	1368.91	1.31415	0.508204	2.58588	0.00971316	0.232573	chr18	CNDP2	55748
825	ENSG00000162998	118.036	-1.48021	0.572685	-2.58468	0.009747	0.233101	chr2	FRZB	2487
826	ENSG00000221988	179.698	-0.829668	0.321147	-2.58345	0.00978173	0.233648	chr6	PPT2	9374
827	ENSG00000084070	2160.32	1.25116	0.484393	2.58294	0.00979621	0.233711	chr1	SMAP2	64744
828	ENSG00000137804	274.211	1.75832	0.681693	2.57934	0.009899	0.235811	chr15	NUSAP1	51203
829	ENSG00000232354	36.4376	-1.00896	0.39122	-2.57902	0.00990815	0.235811	chr3	VIPR1-AS1	NA
830	ENSG00000183598	155.787	1.36322	0.528771	2.57809	0.00993468	0.236025	chr1	HIST2H3D	653604
831	ENSG00000104856	328.027	1.09596	0.425241	2.57726	0.00995868	0.236025	chr19	RELB	5971
832	ENSG00000164087	38.2208	1.52465	0.591592	2.5772	0.00996033	0.236025	chr3	POC1A	25886
833	ENSG00000175414	401.714	-0.764128	0.296514	-2.57704	0.00996499	0.236025	chr5	ARL10	285598
834	ENSG00000184115	24.1676	-1.49189	0.579041	-2.57648	0.00998132	0.236129	chr2		100288570
835	ENSG00000124491	15609.2	1.77723	0.690408	2.57417	0.0100482	0.236543	chr6	F13A1	2162
836	ENSG00000180385	54.527	-0.960977	0.373343	-2.57398	0.0100537	0.236543	chr3	EMC3-AS1	NA
837	ENSG00000213085	18.803	-1.75325	0.681196	-2.57379	0.0100592	0.236543	chr1	CFAP45	25790
838	ENSG00000025039	939.696	0.8532	0.331567	2.57323	0.0100754	0.236543	chr6	RRAGD	58528
839	ENSG00000177663	1770.07	0.964213	0.37475	2.57295	0.0100836	0.236543	chr22	IL17RA	23765
840	ENSG00000162105	262.729	-1.49113	0.579772	-2.57192	0.0101137	0.236543	chr11	SHANK2	22941
841	ENSG00000111846	198.454	0.745	0.289696	2.57166	0.0101212	0.236543	chr6	GCNT2	2651
842	ENSG00000103316	26.3008	-1.86153	0.72387	-2.57164	0.0101219	0.236543	chr16	CRYM	1428
843	ENSG00000070961	4871.79	0.760037	0.295578	2.57136	0.0101301	0.236543	chr12	ATP2B1	490
844	ENSG00000239218	34.1823	-0.969552	0.377106	-2.57103	0.0101395	0.236543	chr8	RPS20P22	NA
845	ENSG00000197226	3047.63	0.624113	0.242797	2.57051	0.0101548	0.236543	chr5	TBC1D9B	23061
846	ENSG00000015568	1034.01	-1.13368	0.441136	-2.56991	0.0101726	0.236543	chr2	RGPD5	84220
847	ENSG00000130479	375.669	0.688501	0.267913	2.56987	0.0101736	0.236543	chr19	MAP1S	55201
848	ENSG00000102970	20.3246	2.34896	0.914188	2.56945	0.0101859	0.236543	chr16	CCL17	6361
849	ENSG00000084731	122.486	0.791937	0.308213	2.56945	0.010186	0.236543	chr2	KIF3C	3797
850	ENSG00000138074	262.783	0.890832	0.346723	2.56929	0.0101907	0.236543	chr2	SLC5A6	8884
851	ENSG00000267801	58.5948	-0.874968	0.340617	-2.56878	0.0102059	0.236618	chr17		NA
852	ENSG00000272269	32.0637	0.993936	0.387112	2.56757	0.0102415	0.236898	chr6		105374952
853	ENSG00000100577	293.55	1.0907	0.424849	2.56727	0.0102502	0.236898	chr14	GSTZ1	2954
854	ENSG00000117676	845.941	1.34015	0.522038	2.56715	0.010254	0.236898	chr1	RPS6KA1	6195
855	ENSG00000105784	123.072	-1.06705	0.415819	-2.56615	0.0102833	0.23694	chr7	RUNDC3B	154661
856	ENSG00000130193	185.914	0.762665	0.297235	2.56587	0.0102918	0.23694	chr8	THEM6	51337
857	ENSG00000081237	9731.72	1.39937	0.545377	2.56587	0.0102918	0.23694	chr1	PTPRC	5788
858	ENSG00000169682	374.083	0.78096	0.304695	2.56308	0.0103747	0.237926	chr16	SPNS1	83985
859	ENSG00000165443	28.9777	-1.35136	0.527412	-2.56225	0.0103996	0.237926	chr10	PHYHIPL	84457
860	ENSG00000175130	190.774	1.11878	0.436653	2.56217	0.0104019	0.237926	chr1	MARCKSL1	65108
861	ENSG00000006695	197.684	0.75413	0.294429	2.56133	0.0104271	0.237926	chr17	COX10	1352
862	ENSG00000169679	171.024	2.06752	0.807298	2.56103	0.0104361	0.237926	chr2	BUB1	699
863	ENSG00000253671	33.5918	-1.44368	0.563726	-2.56096	0.0104384	0.237926	chr8		NA
864	ENSG00000187498	11595.1	0.987778	0.385795	2.56037	0.010456	0.237926	chr13	COL4A1	1282
865	ENSG00000141574	620.941	1.38923	0.542619	2.56023	0.0104602	0.237926	chr17	SECTM1	6398
866	ENSG00000102595	1384.66	-0.713642	0.278782	-2.55986	0.0104715	0.237926	chr13	UGGT2	55757
867	ENSG00000178031	848.743	-2.05229	0.801797	-2.55962	0.0104787	0.237926	chr9	ADAMTSL1	92949
868	ENSG00000214212	56.0492	1.64988	0.644719	2.55907	0.0104952	0.237926	chr19	C19orf38	255809
869	ENSG00000127884	1238.5	1.03235	0.403428	2.55896	0.0104986	0.237926	chr10	ECHS1	1892
870	ENSG00000112079	1181.22	0.84075	0.328571	2.5588	0.0105033	0.237926	chr6	STK38	11329
871	ENSG00000101152	2025.96	0.871943	0.340763	2.5588	0.0105035	0.237926	chr20	DNAJC5	80331
872	ENSG00000268324	17.3565	-1.83661	0.718107	-2.55757	0.0105405	0.238459	chr3	LRRC2-AS1	83598
873	ENSG00000141959	1922.27	0.844687	0.330314	2.55722	0.0105512	0.238459	chr21	PFKL	5211
874	ENSG00000100036	130.247	0.736732	0.288201	2.55631	0.0105787	0.238703	chr22	SLC35E4	339665
875	ENSG00000164073	678.195	-0.502486	0.196586	-2.55607	0.0105862	0.238703	chr4	MFSD8	256471
876	ENSG00000187391	753.991	-1.2048	0.471797	-2.55365	0.0106601	0.240097	chr7	MAGI2	9863
877	ENSG00000187229	80.9301	-1.42038	0.556884	-2.55058	0.0107544	0.241585	chr8		NA
878	ENSG00000184786	57.7983	-0.89458	0.350748	-2.55049	0.010757	0.241585	chr6	TCTE3	6991
879	ENSG00000155085	212.01	-0.567843	0.222681	-2.55002	0.0107715	0.241585	chr6	AK9	221264
880	ENSG00000156970	104.809	2.00475	0.786205	2.54991	0.0107752	0.241585	chr15	BUB1B	701
881	ENSG00000129988	620.842	2.2929	0.899653	2.54865	0.0108141	0.241761	chr20	LBP	3929
882	ENSG00000185989	1298.01	0.758985	0.297799	2.54865	0.0108142	0.241761	chr13	RASA3	22821
883	ENSG00000237438	92.4974	-0.788849	0.309539	-2.54847	0.0108198	0.241761	chr22	CECR7	100130418
884	ENSG00000110448	182.228	1.91645	0.752226	2.54771	0.0108434	0.241818	chr11	CD5	921
885	ENSG00000185031	25.9325	-1.22863	0.482269	-2.54759	0.0108469	0.241818	chr1	SLC2A3P2	NA
886	ENSG00000183751	287.871	0.689133	0.270903	2.54384	0.0109643	0.24405	chr16	TBL3	10607
887	ENSG00000136490	422.073	1.62391	0.638432	2.5436	0.0109717	0.24405	chr17	LIMD2	80774
888	ENSG00000149089	470.016	0.736809	0.290099	2.53986	0.0110898	0.245754	chr11	APIP	51074
889	ENSG00000165238	36.2122	-1.91502	0.754038	-2.53969	0.0110952	0.245754	chr9	WNK2	65268
890	ENSG00000165029	8946.65	1.04679	0.412237	2.5393	0.0111073	0.245754	chr9	ABCA1	19
891	ENSG00000183671	4248.61	-2.27152	0.89458	-2.53921	0.0111104	0.245754	chr2	GPR1	2825
892	ENSG00000161010	390.814	-0.569389	0.224239	-2.5392	0.0111106	0.245754	chr5	MRNIP	51149
893	ENSG00000178199	234.449	1.65705	0.652803	2.53836	0.0111372	0.246066	chr6	ZC3H12D	340152
894	ENSG00000197386	3013.48	0.412451	0.162543	2.53749	0.0111652	0.246299	chr4	HTT	3064
895	ENSG00000149527	67.4197	1.37631	0.542442	2.53725	0.0111727	0.246299	chr1	PLCH2	9651
896	ENSG00000180096	159.796	1.80057	0.709856	2.53652	0.011196	0.246536	chr16	SEPT1	1731
897	ENSG00000180347	18.5136	-1.31156	0.517429	-2.53477	0.0112521	0.247495	chr7	ITPRID1	223075
898	ENSG00000188649	165.949	-0.947544	0.37394	-2.53395	0.0112786	0.247802	chr10	CC2D2B	387707
899	ENSG00000198039	271.243	-0.527402	0.208178	-2.53342	0.0112956	0.247827	chr7	ZNF273	10793
900	ENSG00000258738	74.1911	0.791185	0.312335	2.53313	0.0113048	0.247827	chr14		NA
901	ENSG00000172115	1426.24	0.729448	0.288115	2.53179	0.0113481	0.248415	chr7	CYCS	54205
902	ENSG00000167578	206.352	0.784261	0.309798	2.53152	0.0113568	0.248415	chr19	RAB4B	53916
903	ENSG00000113163	2207.63	0.540156	0.213418	2.53097	0.0113747	0.248529	chr5	COL4A3BP	10087
904	ENSG00000215022	28.1972	-0.997971	0.394655	-2.52872	0.011448	0.249647	chr6		100130357
905	ENSG00000010165	411.929	0.665545	0.263282	2.52788	0.0114754	0.249647	chr1	EEF1AKNMT	51603
906	ENSG00000260563	30.7561	-1.22427	0.484321	-2.5278	0.0114781	0.249647	chr17		NA
907	ENSG00000206053	619.609	0.720836	0.285282	2.52675	0.0115123	0.249647	chr16	JPT2	90861
908	ENSG00000168350	22.3115	1.20637	0.477461	2.52664	0.0115161	0.249647	chr14	DEGS2	123099
909	ENSG00000198417	135.214	1.48467	0.587629	2.52654	0.0115194	0.249647	chr16	MT1F	4494
910	ENSG00000110931	1141.09	0.442441	0.175147	2.52611	0.0115334	0.249647	chr12	CAMKK2	10645
911	ENSG00000171792	240.903	0.713425	0.282449	2.52585	0.0115418	0.249647	chr12	RHNO1	83695
912	ENSG00000251230	23.0037	1.9557	0.774368	2.52554	0.0115521	0.249647	chr4	MIR3945HG	NA
913	ENSG00000153157	42.4932	-1.58372	0.627082	-2.52553	0.0115523	0.249647	chr6	SYCP2L	221711
914	ENSG00000013364	3747	0.803145	0.318161	2.52433	0.0115918	0.250225	chr16	MVP	9961
915	ENSG00000137216	339.127	0.649673	0.257488	2.52312	0.0116318	0.250383	chr6	TMEM63B	55362
916	ENSG00000277135	17.7435	-1.71808	0.680979	-2.52296	0.0116371	0.250383	chr15		NA
917	ENSG00000115129	261.052	0.833063	0.330203	2.52288	0.0116398	0.250383	chr2	TP53I3	9540
918	ENSG00000267254	40.38	-0.854592	0.33882	-2.52226	0.0116604	0.250383	chr19		284408
919	ENSG00000279880	35.8327	-0.919109	0.364425	-2.52208	0.0116662	0.250383	chr17		NA
920	ENSG00000276698	15.6278	-1.35744	0.538279	-2.52181	0.0116752	0.250383	chr14		NA
921	ENSG00000139641	3584.8	0.92125	0.365422	2.52106	0.0117002	0.250646	chr12	ESYT1	23344
922	ENSG00000185811	1468.08	1.37665	0.546147	2.52065	0.0117137	0.250662	chr7	IKZF1	10320
923	ENSG00000147570	61.8429	3.94607	1.56609	2.5197	0.0117455	0.25107	chr8	DNAJC5B	85479
924	ENSG00000154263	456.443	-1.52432	0.605135	-2.51898	0.0117696	0.251301	chr17	ABCA10	10349
925	ENSG00000132405	2506.45	0.850367	0.337633	2.51862	0.0117817	0.251301	chr4	TBC1D14	57533
926	ENSG00000064932	1483.85	0.994027	0.395217	2.51514	0.0118985	0.253517	chr19	SBNO2	22904
927	ENSG00000243290	772.409	7.62742	3.036	2.51232	0.0119939	0.255275	chr2	IGKV1-12	NA
928	ENSG00000258227	176.272	1.97633	0.786813	2.51182	0.0120112	0.255366	chr7	CLEC5A	23601
929	ENSG00000067836	104.407	1.11081	0.442322	2.51132	0.0120279	0.255448	chr16	ROGDI	79641
930	ENSG00000101347	8543.75	1.06621	0.424643	2.51085	0.012044	0.255495	chr20	SAMHD1	25939
931	ENSG00000096996	211.795	1.61972	0.645258	2.51019	0.0120666	0.255495	chr19	IL12RB1	3594
932	ENSG00000171051	934.107	1.11774	0.445295	2.51012	0.012069	0.255495	chr19	FPR1	2357
933	ENSG00000040633	450.17	0.785965	0.313473	2.50728	0.0121663	0.257279	chr17	PHF23	79142
934	ENSG00000156011	6019.82	-1.14766	0.458087	-2.50532	0.0122339	0.257935	chr8	PSD3	23362
935	ENSG00000256007	27.6819	2.26207	0.902947	2.5052	0.0122381	0.257935	chr11	ARAP1-AS1	NA
936	ENSG00000105220	3548.26	0.974616	0.389086	2.50488	0.0122492	0.257935	chr19	GPI	2821
937	ENSG00000213445	766.674	0.771764	0.308118	2.50477	0.0122531	0.257935	chr11	SIPA1	6494
938	ENSG00000187796	138.492	1.25958	0.502927	2.50449	0.0122627	0.257935	chr9	CARD9	64170
939	ENSG00000167711	45.6551	1.20096	0.479623	2.50397	0.0122809	0.258042	chr17	SERPINF2	5345
940	ENSG00000125871	297.136	0.828254	0.33085	2.50341	0.0123002	0.258174	chr20	MGME1	92667
941	ENSG00000265415	18.8363	1.68277	0.67245	2.50244	0.0123339	0.258439	chr17		NA
942	ENSG00000266709	17.7165	2.08792	0.8344	2.5023	0.0123391	0.258439	chr17		84815
943	ENSG00000272381	20.7536	-1.11663	0.446333	-2.50179	0.0123566	0.258532	chr10		101929352
944	ENSG00000196405	930.907	1.0627	0.424935	2.50086	0.0123891	0.258547	chr14	EVL	51466
945	ENSG00000232406	45.7049	-1.83769	0.735015	-2.50021	0.0124121	0.258547	chr20		NA
946	ENSG00000070367	2777.42	0.52947	0.211786	2.50002	0.0124186	0.258547	chr14	EXOC5	10640
947	ENSG00000131378	1548.06	0.761532	0.304611	2.50002	0.0124188	0.258547	chr3	RFTN1	23180
948	ENSG00000163814	403.758	1.87517	0.750098	2.4999	0.0124228	0.258547	chr3	CDCP1	64866
949	ENSG00000276027	37.5311	-2.24571	0.898499	-2.4994	0.0124403	0.258547	chr22	RNU12	267010
950	ENSG00000062485	2256.2	0.720349	0.288251	2.49904	0.0124531	0.258547	chr12	CS	1431
951	ENSG00000221502	16.3581	-1.71309	0.685571	-2.49878	0.0124621	0.258547	chr2	MIR1245A	100302219
952	ENSG00000204442	46.9043	-1.10525	0.442425	-2.49816	0.0124839	0.258726	chr13	FAM155A	728215
953	ENSG00000157637	1931.72	0.720847	0.288722	2.49669	0.012536	0.259074	chr17	SLC38A10	124565
954	ENSG00000164897	148.64	0.718556	0.287893	2.49591	0.0125634	0.259074	chr7	TMUB1	83590
955	ENSG00000165271	662.645	0.501077	0.200764	2.49585	0.0125656	0.259074	chr9	NOL6	65083
956	ENSG00000149480	1482.56	0.575963	0.230773	2.4958	0.0125675	0.259074	chr11	MTA2	9219
957	ENSG00000223799	110.079	1.09255	0.437755	2.49579	0.0125676	0.259074	chr21	IL10RB-DT	NA
958	ENSG00000250387	22.09	-2.0515	0.822092	-2.49546	0.0125795	0.259074	chr5	LINC02197	102724392
959	ENSG00000087085	23.992	2.24529	0.900206	2.4942	0.0126243	0.259258	chr7	ACHE	43
960	ENSG00000249307	111.19	-1.21957	0.489017	-2.49392	0.0126342	0.259258	chr4	LINC01088	100505875
961	ENSG00000172673	240.296	1.85809	0.745145	2.4936	0.0126457	0.259258	chr6	THEMIS	387357
962	ENSG00000280054	30.6378	-1.04616	0.419557	-2.49348	0.0126496	0.259258	chr12		NA
963	ENSG00000152128	107.176	2.16366	0.867928	2.4929	0.0126703	0.259258	chr2	TMEM163	81615
964	ENSG00000267640	206.456	-0.843359	0.338342	-2.49262	0.0126803	0.259258	chr19		644554
965	ENSG00000277443	5378.13	1.04683	0.419973	2.49262	0.0126804	0.259258	chr6	MARCKS	4082
966	ENSG00000117091	476.105	1.78983	0.718575	2.4908	0.0127454	0.259998	chr1	CD48	962
967	ENSG00000211970	642.747	6.79753	2.72925	2.49062	0.012752	0.259998	chr14	IGHV4-61	NA
968	ENSG00000158623	457.908	0.802125	0.322073	2.49051	0.0127561	0.259998	chr7	COPG2	26958
969	ENSG00000171314	3716.15	0.840965	0.337815	2.48942	0.012795	0.260282	chr10	PGAM1	5223
970	ENSG00000162676	56.1898	2.1367	0.858334	2.48936	0.0127975	0.260282	chr1	GFI1	2672
971	ENSG00000273604	75.1665	1.46787	0.589741	2.48902	0.0128096	0.260282	chr17	EPOP	100170841
972	ENSG00000183484	293.903	1.39566	0.560867	2.48839	0.0128322	0.260457	chr14	GPR132	29933
973	ENSG00000196169	27.5027	1.1987	0.48179	2.48802	0.0128457	0.260457	chr17	KIF19	124602
974	ENSG00000143862	571.517	0.681205	0.273886	2.48719	0.0128758	0.260457	chr1	ARL8A	127829
975	ENSG00000230373	105.041	-1.15583	0.464802	-2.48671	0.0128932	0.260457	chr15	GOLGA6L5P	374650
976	ENSG00000163689	35.7948	1.39643	0.561563	2.48668	0.0128943	0.260457	chr3	C3orf67	200844
977	ENSG00000159433	2171.67	-0.997278	0.401063	-2.48659	0.0128974	0.260457	chr15	STARD9	57519
978	ENSG00000225492	130.226	1.00854	0.405676	2.48607	0.0129163	0.260571	chr1	GBP1P1	400759
979	ENSG00000053524	126.566	1.07623	0.433008	2.48548	0.0129376	0.260735	chr3	MCF2L2	23101
980	ENSG00000169508	904.67	1.37862	0.554874	2.48456	0.0129711	0.261142	chr13	GPR183	1880
981	ENSG00000140374	1257.45	0.538817	0.216902	2.48415	0.0129863	0.261182	chr15	ETFA	2108
982	ENSG00000269950	27.3051	-1.4549	0.585827	-2.48349	0.0130101	0.261394	chr21		NA
983	ENSG00000164061	59.5598	-1.22998	0.495372	-2.48294	0.0130305	0.261537	chr3	BSN	8927
984	ENSG00000185689	21.0088	-1.75527	0.707286	-2.4817	0.0130756	0.262177	chr6	C6orf201	404220
985	ENSG00000157445	69.5726	-1.50921	0.608367	-2.48076	0.0131102	0.262603	chr3	CACNA2D3	55799
986	ENSG00000105135	445.471	0.804119	0.324526	2.47783	0.0132186	0.264505	chr19	ILVBL	10994
987	ENSG00000185532	1021.11	-1.28146	0.517479	-2.47635	0.0132734	0.265333	chr10	PRKG1	5592
988	ENSG00000226203	25.0424	-1.05806	0.427444	-2.47531	0.0133122	0.265589	chr20	LINC01733	101926955
989	ENSG00000004846	25.8169	1.5353	0.62031	2.47505	0.0133217	0.265589	chr7	ABCB5	340273
990	ENSG00000272666	19.4656	2.62349	1.06003	2.47492	0.0133265	0.265589	chr22		NA
991	ENSG00000165244	186.005	1.45275	0.587154	2.47422	0.0133528	0.265691	chr9	ZNF367	195828
992	ENSG00000168899	238.941	0.87103	0.352064	2.47406	0.0133586	0.265691	chr2	VAMP5	10791
993	ENSG00000173786	1172.11	0.520354	0.210369	2.47353	0.0133787	0.265822	chr17	CNP	1267
994	ENSG00000149476	322.398	0.821109	0.332037	2.47295	0.0134003	0.2659	chr11	TKFC	26007
995	ENSG00000069188	154.214	-1.04763	0.42374	-2.47235	0.0134229	0.2659	chr17	SDK2	54549
996	ENSG00000146232	359.509	1.41616	0.572891	2.47195	0.0134379	0.2659	chr6	NFKBIE	4794
997	ENSG00000141873	266.929	0.761718	0.308224	2.47131	0.0134618	0.2659	chr19	SLC39A3	29985
998	ENSG00000257403	18.5851	-1.31993	0.534154	-2.47107	0.0134709	0.2659	chr16		NA
999	ENSG00000168546	468.619	1.55173	0.628048	2.47072	0.0134841	0.2659	chr8	GFRA2	2675
1000	ENSG00000185338	43.5545	1.65776	0.671051	2.4704	0.0134962	0.2659	chr16	SOCS1	8651
1001	ENSG00000133256	58.4802	1.27826	0.517455	2.47029	0.0135004	0.2659	chr4	PDE6B	5158
1002	ENSG00000078124	1242.33	0.606032	0.245337	2.4702	0.0135039	0.2659	chr11	ACER3	55331
1003	ENSG00000138166	168.4	1.27878	0.517924	2.46905	0.0135471	0.266484	chr10	DUSP5	1847
1004	ENSG00000101057	80.7623	3.40295	1.37901	2.46768	0.0135994	0.267246	chr20	MYBL2	4605
1005	ENSG00000161217	2031.86	0.505906	0.205112	2.46649	0.0136446	0.267608	chr3	PCYT1A	5130
1006	ENSG00000065000	1592.77	0.658325	0.266941	2.46618	0.0136562	0.267608	chr19	AP3D1	8943
1007	ENSG00000100450	85.1621	2.18248	0.884985	2.46612	0.0136585	0.267608	chr14	GZMH	2999
1008	ENSG00000211962	361.724	4.59334	1.86286	2.46575	0.0136727	0.267622	chr14	IGHV1-46	NA
1009	ENSG00000272410	84.9015	0.893801	0.362545	2.46535	0.0136879	0.267654	chr3		NA
1010	ENSG00000273015	460.139	-0.645253	0.261789	-2.46478	0.0137098	0.267767	chr12		NA
1011	ENSG00000170915	506.464	1.02231	0.414815	2.46449	0.0137208	0.267767	chr6	PAQR8	85315
1012	ENSG00000170832	1391.95	0.498842	0.202447	2.46406	0.0137373	0.267824	chr17	USP32	84669
1013	ENSG00000145147	1708.6	-1.18388	0.480629	-2.46318	0.013771	0.267901	chr4	SLIT2	9353
1014	ENSG00000273295	66.294	-1.95869	0.795189	-2.46318	0.0137711	0.267901	chr22		NA
1015	ENSG00000211938	707.094	4.72698	1.91928	2.46289	0.013782	0.267901	chr14	IGHV3-7	NA
1016	ENSG00000227855	42.9859	-0.886554	0.360327	-2.46041	0.0138777	0.269346	chr7	DPY19L2P3	442524
1017	ENSG00000042980	961.222	1.88623	0.766685	2.46023	0.0138846	0.269346	chr8	ADAM28	10863
1018	ENSG00000241560	49.1601	-1.03319	0.420049	-2.45969	0.0139056	0.269346	chr3	ZBTB20-AS1	100131117
1019	ENSG00000274425	22.5786	1.94227	0.789752	2.45934	0.0139191	0.269346	chr19		NA
1020	ENSG00000231389	19970.6	1.49571	0.608211	2.4592	0.0139246	0.269346	chr6	HLA-DPA1	3113
1021	ENSG00000117682	843.801	0.638835	0.259841	2.45856	0.0139494	0.269561	chr1	DHDDS	79947
1022	ENSG00000156599	1496.83	0.588225	0.239333	2.45776	0.0139805	0.269897	chr11	ZDHHC5	25921
1023	ENSG00000208772	231.061	-1.50092	0.611136	-2.45595	0.0140513	0.270683	chr2	SNORD94	692225
1024	ENSG00000135324	431.56	-2.23357	0.909474	-2.4559	0.0140534	0.270683	chr6	MRAP2	112609
1025	ENSG00000179943	122.052	0.600477	0.244527	2.45567	0.0140623	0.270683	chr19	FIZ1	84922
1026	ENSG00000151651	734.887	1.90598	0.776275	2.45528	0.0140773	0.270707	chr10	ADAM8	101
1027	ENSG00000279714	30.3694	-0.991682	0.404107	-2.45401	0.0141273	0.271183	chr22		NA
1028	ENSG00000105392	22.1216	-1.09005	0.444201	-2.45395	0.0141296	0.271183	chr19	CRX	1406
1029	ENSG00000176771	190.041	-1.23185	0.502063	-2.45357	0.0141445	0.271206	chr2	NCKAP5	344148
1030	ENSG00000265531	73.267	1.76037	0.717678	2.45286	0.0141724	0.271477	chr1	FCGR1CP	100132417
1031	ENSG00000255311	146.999	-2.27391	0.927246	-2.45232	0.0141937	0.271508	chr11		NA
1032	ENSG00000274978	109.048	-0.843373	0.343972	-2.45186	0.0142119	0.271508	chr1	RNU11	26824
1033	ENSG00000278588	387.982	1.87882	0.766336	2.45169	0.0142186	0.271508	chr6	HIST1H2BI	8346
1034	ENSG00000180190	280.083	-1.3397	0.546497	-2.45143	0.0142291	0.271508	chr8	TDRP	157695
1035	ENSG00000275126	121.922	1.92188	0.784369	2.45022	0.0142767	0.272154	chr6	HIST1H4L	8368
1036	ENSG00000124532	482.361	0.572565	0.233722	2.44977	0.0142948	0.272236	chr6	MRS2	57380
1037	ENSG00000183666	297.814	-0.747261	0.305225	-2.44823	0.014356	0.273138	chr5	GUSBP1	728411
1038	ENSG00000141524	653.14	0.921868	0.376664	2.44745	0.0143869	0.273272	chr17	TMC6	11322
1039	ENSG00000134884	1540.09	-0.443045	0.18103	-2.44736	0.0143908	0.273272	chr13	ARGLU1	55082
1040	ENSG00000011304	1947.14	0.416548	0.170341	2.44538	0.0144698	0.274508	chr19	PTBP1	5725
1041	ENSG00000234511	37.4991	1.15692	0.473247	2.44465	0.0144994	0.274806	chr5	C5orf58	133874
1042	ENSG00000028137	2517.94	1.09132	0.446487	2.44424	0.0145157	0.274851	chr1	TNFRSF1B	7133
1043	ENSG00000177465	81.8731	1.35953	0.55654	2.44282	0.0145728	0.275191	chr14	ACOT4	122970
1044	ENSG00000188976	664.142	0.507553	0.207774	2.44282	0.0145731	0.275191	chr1	NOC2L	26155
1045	ENSG00000167130	147.446	0.750741	0.307376	2.44242	0.0145891	0.275191	chr9	DOLPP1	57171
1046	ENSG00000233822	286.799	1.59873	0.65457	2.44241	0.0145894	0.275191	chr6	HIST1H2BN	8341
1047	ENSG00000273294	47.406	-2.30726	0.944909	-2.44178	0.014615	0.275409	chr5	C1QTNF3-AMACR	100534612
1048	ENSG00000187840	335.046	0.983568	0.402932	2.44103	0.0146455	0.275699	chr8	EIF4EBP1	1978
1049	ENSG00000170092	85.1223	-1.17396	0.480989	-2.44071	0.0146583	0.275699	chr7	SPDYE5	442590
1050	ENSG00000159307	1547.86	-2.12979	0.872994	-2.43964	0.0147019	0.275998	chr22	SCUBE1	80274
1051	ENSG00000091140	1049.89	0.55758	0.228551	2.43963	0.0147022	0.275998	chr7	DLD	1738
1052	ENSG00000279410	19.6773	-1.64274	0.673669	-2.43849	0.0147488	0.276604	chr16		NA
1053	ENSG00000172543	117.397	1.45949	0.598605	2.43815	0.0147625	0.276604	chr11	CTSW	1521
1054	ENSG00000262246	900.035	0.667647	0.273937	2.43723	0.0148002	0.277047	chr16	CORO7	79585
1055	ENSG00000082805	2509.8	-0.717943	0.294712	-2.43608	0.0148473	0.277499	chr12	ERC1	23085
1056	ENSG00000123395	284.775	0.651415	0.267417	2.43596	0.0148525	0.277499	chr12	ATG101	60673
1057	ENSG00000121966	1471.42	2.00566	0.823922	2.43428	0.0149213	0.278522	chr2	CXCR4	7852
1058	ENSG00000224490	21.5621	-1.25941	0.517474	-2.43378	0.0149422	0.278613	chr2	TTC21B-AS1	100506134
1059	ENSG00000162645	3904.59	0.805506	0.331012	2.43346	0.0149552	0.278613	chr1	GBP2	2634
1060	ENSG00000142173	18473.6	0.634212	0.260656	2.43314	0.0149685	0.278613	chr21	COL6A2	1292
1061	ENSG00000134057	181.489	1.43454	0.589738	2.4325	0.0149951	0.278843	chr5	CCNB1	891
1062	ENSG00000134709	44.2956	2.82616	1.16219	2.43176	0.0150257	0.279149	chr1	HOOK1	51361
1063	ENSG00000091527	4254.06	0.705483	0.290249	2.43061	0.0150733	0.279686	chr3	CDV3	55573
1064	ENSG00000174500	49.6123	1.63429	0.672446	2.43036	0.0150837	0.279686	chr3	GCSAM	257144
1065	ENSG00000165280	4653.16	0.612184	0.251935	2.42993	0.0151016	0.279686	chr9	VCP	7415
1066	ENSG00000138496	2134.71	0.911038	0.374959	2.4297	0.0151112	0.279686	chr3	PARP9	83666
1067	ENSG00000243004	113.423	-1.78297	0.734067	-2.4289	0.0151448	0.27989	chr7		101927668
1068	ENSG00000245275	56.5943	-1.18325	0.487196	-2.42869	0.0151533	0.27989	chr5	SAP30L-AS1	386627
1069	ENSG00000162739	230.528	1.91011	0.786567	2.42842	0.0151648	0.27989	chr1	SLAMF6	114836
1070	ENSG00000166523	390.766	2.10885	0.868609	2.42784	0.0151889	0.280073	chr12	CLEC4E	26253
1071	ENSG00000273540	19.6403	-1.58891	0.654934	-2.42606	0.0152638	0.28119	chr15	AGBL1	123624
1072	ENSG00000160446	214.663	1.19254	0.491813	2.42478	0.0153176	0.28171	chr9	ZDHHC12	84885
1073	ENSG00000280348	50.4265	-1.50591	0.621067	-2.42471	0.0153206	0.28171	chr13		NA
1074	ENSG00000186469	1726.36	0.998148	0.411787	2.42394	0.0153531	0.28193	chr14	GNG2	54331
1075	ENSG00000120549	733.778	-0.753634	0.310937	-2.42375	0.0153611	0.28193	chr10	KIAA1217	56243
1076	ENSG00000249378	43.2903	-1.92739	0.795403	-2.42317	0.0153859	0.282122	chr4	LINC01060	401164
1077	ENSG00000148334	362.393	0.668444	0.275922	2.42258	0.0154107	0.282144	chr9	PTGES2	80142
1078	ENSG00000103257	281.523	2.11573	0.873838	2.42119	0.0154696	0.282144	chr16	SLC7A5	8140
1079	ENSG00000019582	71343.8	1.44776	0.598028	2.42088	0.0154828	0.282144	chr5	CD74	972
1080	ENSG00000197540	39.0013	2.04756	0.845804	2.42084	0.0154845	0.282144	chr19	GZMM	3004
1081	ENSG00000268734	17.4464	2.00522	0.828475	2.42038	0.0155045	0.282144	chr19		NA
1082	ENSG00000161929	307.261	1.78897	0.739144	2.42033	0.0155063	0.282144	chr17	SCIMP	388325
1083	ENSG00000072958	1122.93	0.603546	0.249374	2.42025	0.0155099	0.282144	chr19	AP1M1	8907
1084	ENSG00000275793	66.1447	1.58161	0.653602	2.41984	0.0155272	0.282144	chr22	RIMBP3	85376
1085	ENSG00000153391	285.4	-0.616079	0.254606	-2.41973	0.015532	0.282144	chr18	INO80C	125476
1086	ENSG00000204257	3163.65	1.26184	0.521631	2.41903	0.0155617	0.282144	chr6	HLA-DMA	3108
1087	ENSG00000128271	53.289	2.17519	0.89942	2.41844	0.0155873	0.282144	chr22	ADORA2A	135
1088	ENSG00000261061	28.5218	1.05225	0.435105	2.41839	0.0155895	0.282144	chr16		NA
1089	ENSG00000166188	202.435	0.761477	0.314888	2.41825	0.0155955	0.282144	chr16	ZNF319	57567
1090	ENSG00000179820	2963.4	0.66541	0.275163	2.41823	0.015596	0.282144	chr19	MYADM	91663
1091	ENSG00000278500	25.6271	-1.65384	0.684074	-2.41763	0.015622	0.282144	chr2		3233
1092	ENSG00000222328	31235.7	-1.83895	0.760855	-2.41696	0.0156509	0.282144	chr11	RNU2-2P	NA
1093	ENSG00000198917	336.099	0.593958	0.245853	2.4159	0.0156962	0.282144	chr9	SPOUT1	51490
1094	ENSG00000185340	472.949	0.839408	0.34758	2.41501	0.0157349	0.282144	chr22	GAS2L1	10634
1095	ENSG00000164176	1156.49	-1.13238	0.468901	-2.41497	0.0157363	0.282144	chr5	EDIL3	10085
1096	ENSG00000123342	602.052	1.22316	0.506504	2.41491	0.0157393	0.282144	chr12	MMP19	4327
1097	ENSG00000104825	191.223	0.678448	0.280994	2.41446	0.0157587	0.282144	chr19	NFKBIB	4793
1098	ENSG00000131401	187.004	1.29523	0.536538	2.41406	0.0157761	0.282144	chr19	NAPSB	256236
1099	ENSG00000158473	65.5578	1.29156	0.535043	2.41393	0.0157814	0.282144	chr1	CD1D	912
1100	ENSG00000100526	98.2168	1.84178	0.763068	2.41365	0.0157936	0.282144	chr14	CDKN3	1033
1101	ENSG00000172572	984.856	-1.00748	0.417481	-2.41324	0.0158116	0.282144	chr12	PDE3A	5139
1102	ENSG00000128340	540.885	1.71727	0.711636	2.41314	0.0158159	0.282144	chr22	RAC2	5880
1103	ENSG00000152332	4838.46	0.479297	0.198627	2.41305	0.0158198	0.282144	chr1	UHMK1	127933
1104	ENSG00000198793	1590.78	0.502253	0.208186	2.41252	0.0158428	0.282144	chr1	MTOR	2475
1105	ENSG00000249825	120.044	-1.62123	0.672018	-2.41248	0.0158442	0.282144	chr5		101929215
1106	ENSG00000247157	40.5075	-1.27496	0.528487	-2.41247	0.0158447	0.282144	chr12	LINC01252	338817
1107	ENSG00000108671	828.606	0.471079	0.195278	2.41234	0.0158503	0.282144	chr17	PSMD11	5717
1108	ENSG00000168487	644.085	0.622766	0.258182	2.41212	0.0158599	0.282144	chr8	BMP1	649
1109	ENSG00000277224	182.718	1.73739	0.720344	2.41189	0.0158703	0.282144	chr6	HIST1H2BF	8343
1110	ENSG00000158717	508.248	0.924525	0.383364	2.41162	0.015882	0.282144	chr16	RNF166	115992
1111	ENSG00000138758	4734.14	0.746536	0.309607	2.41124	0.0158984	0.282144	chr4	SEPT11	55752
1112	ENSG00000196866	240.693	1.56395	0.64863	2.41115	0.0159021	0.282144	chr6	HIST1H2AD	3013
1113	ENSG00000136531	141.233	-0.822798	0.341328	-2.41058	0.0159272	0.282144	chr2	SCN2A	6326
1114	ENSG00000232682	27.0311	-2.10441	0.873018	-2.4105	0.0159305	0.282144	chr10		NA
1115	ENSG00000073861	42.2739	1.89111	0.784851	2.40951	0.015974	0.28248	chr17	TBX21	30009
1116	ENSG00000172292	1500.46	0.75488	0.313328	2.40924	0.015986	0.28248	chr2	CERS6	253782
1117	ENSG00000180914	89.9119	-1.03415	0.42927	-2.40909	0.0159924	0.28248	chr3	OXTR	5021
1118	ENSG00000122694	1693.66	0.914155	0.379813	2.40686	0.0160905	0.283958	chr9	GLIPR2	152007
1119	ENSG00000122547	395.963	1.17192	0.486995	2.40644	0.0161089	0.284029	chr7	EEPD1	80820
1120	ENSG00000168610	6788.48	0.548864	0.228208	2.4051	0.0161681	0.284589	chr17	STAT3	6774
1121	ENSG00000246430	105.69	1.80222	0.749343	2.40507	0.0161695	0.284589	chr8	LINC00968	100507632
1122	ENSG00000175215	4223.64	0.4824	0.200636	2.40435	0.0162012	0.284893	chr12	CTDSP2	10106
1123	ENSG00000254986	363.353	0.940804	0.391437	2.40346	0.0162406	0.285317	chr11	DPP3	10072
1124	ENSG00000197063	517.029	0.612065	0.254692	2.40316	0.0162543	0.285317	chr17	MAFG	4097
1125	ENSG00000278931	83.1348	-1.45339	0.605456	-2.40049	0.016373	0.286891	chr21		NA
1126	ENSG00000197043	4488.51	0.793984	0.330767	2.40044	0.0163756	0.286891	chr5	ANXA6	309
1127	ENSG00000205517	87.1401	-0.921108	0.383768	-2.40017	0.0163875	0.286891	chr19	RGL3	57139
1128	ENSG00000077063	910.281	-1.37794	0.574188	-2.3998	0.016404	0.286925	chr7	CTTNBP2	83992
1129	ENSG00000179097	61.5462	-1.45622	0.607147	-2.39847	0.0164638	0.287572	chr3	HTR1F	3355
1130	ENSG00000267074	20.2768	1.86991	0.779721	2.39817	0.0164771	0.287572	chr17		NA
1131	ENSG00000169683	166.303	0.793758	0.331008	2.398	0.0164847	0.287572	chr17	LRRC45	201255
1132	ENSG00000112308	5381.49	0.606428	0.253002	2.39693	0.0165332	0.288162	chr6	C6orf62	81688
1133	ENSG00000259834	231.168	2.17858	0.909377	2.39568	0.0165896	0.288441	chr1		NA
1134	ENSG00000204802	63.6667	-1.33929	0.55906	-2.39562	0.0165924	0.288441	chr9		102724238
1135	ENSG00000251141	133.989	-0.782947	0.326827	-2.3956	0.016593	0.288441	chr5	MRPS30-DT	100506674
1136	ENSG00000111737	779.614	0.574092	0.239722	2.39483	0.0166283	0.288626	chr12	RAB35	11021
1137	ENSG00000131323	882.598	0.86253	0.360182	2.39471	0.0166336	0.288626	chr14	TRAF3	7187
1138	ENSG00000198901	209.968	1.19119	0.497538	2.39418	0.0166577	0.288626	chr15	PRC1	9055
1139	ENSG00000113790	264.191	0.94832	0.396111	2.39408	0.0166622	0.288626	chr3	EHHADH	1962
1140	ENSG00000198925	610.607	0.52797	0.220615	2.39317	0.0167034	0.28893	chr2	ATG9A	79065
1141	ENSG00000110031	636.991	1.42591	0.595854	2.39305	0.016709	0.28893	chr11	LPXN	9404
1142	ENSG00000054967	465.736	1.10133	0.460306	2.39259	0.0167297	0.289034	chr11	RELT	84957
1143	ENSG00000213075	18.7989	1.61785	0.676349	2.39204	0.0167552	0.289079	chr1	RPL31P11	641311
1144	ENSG00000238266	29.172	-1.42024	0.593808	-2.39176	0.0167679	0.289079	chr10	LINC00707	100507127
1145	ENSG00000114054	605.202	0.689891	0.288467	2.39158	0.0167762	0.289079	chr3	PCCB	5096
1146	ENSG00000213024	1041.25	0.857625	0.358679	2.39107	0.0167995	0.289084	chr19	NUP62	23636
1147	ENSG00000129195	43.746	1.74454	0.729693	2.39078	0.0168125	0.289084	chr17	PIMREG	54478
1148	ENSG00000279302	35.3515	-1.41832	0.593286	-2.39061	0.0168205	0.289084	chr8		NA
1149	ENSG00000129173	32.3109	2.30426	0.964565	2.38891	0.0168982	0.289974	chr11	E2F8	79733
1150	ENSG00000089012	20.5669	2.65487	1.11136	2.38884	0.0169017	0.289974	chr20	SIRPG	55423
1151	ENSG00000080986	110.272	1.60738	0.673207	2.38765	0.0169566	0.290477	chr18	NDC80	10403
1152	ENSG00000279452	17.8559	-1.26461	0.529663	-2.38756	0.0169605	0.290477	chr19		NA
1153	ENSG00000116954	914.378	0.4334	0.181572	2.38694	0.0169894	0.290497	chr1	RRAGC	64121
1154	ENSG00000099875	2162.32	0.751954	0.315033	2.3869	0.016991	0.290497	chr19	MKNK2	2872
1155	ENSG00000238227	546.765	0.692901	0.290374	2.38623	0.0170219	0.290773	chr9	TMEM250	90120
1156	ENSG00000092098	612.526	0.676641	0.2837	2.38506	0.0170765	0.291349	chr14	RNF31	55072
1157	ENSG00000238622	1160.78	-1.33201	0.558566	-2.3847	0.0170931	0.291349	chr11	SNORD97	692223
1158	ENSG00000126787	118.389	2.23696	0.938134	2.38448	0.0171034	0.291349	chr14	DLGAP5	9787
1159	ENSG00000119714	170.445	1.34042	0.562203	2.38423	0.0171147	0.291349	chr14	GPR68	8111
1160	ENSG00000080189	557.973	0.564709	0.236884	2.38391	0.01713	0.291358	chr20	SLC35C2	51006
1161	ENSG00000109971	16186	0.857057	0.359608	2.38331	0.0171577	0.291577	chr11	HSPA8	3312
1162	ENSG00000006327	177.779	0.759239	0.318686	2.38241	0.0171999	0.291789	chr16	TNFRSF12A	51330
1163	ENSG00000275994	39.2554	-1.64427	0.690364	-2.38175	0.0172306	0.291789	chr4	SNORA24	677809
1164	ENSG00000063245	1023.58	0.4926	0.206826	2.38172	0.0172321	0.291789	chr19	EPN1	29924
1165	ENSG00000254528	83.2235	-0.775137	0.325482	-2.3815	0.0172421	0.291789	chr11		NA
1166	ENSG00000184557	2185.01	1.50813	0.633281	2.38146	0.0172441	0.291789	chr17	SOCS3	9021
1167	ENSG00000173221	852.156	1.11965	0.470832	2.37802	0.0174059	0.294104	chr5	GLRX	2745
1168	ENSG00000274021	55.3029	1.23653	0.520024	2.37784	0.0174145	0.294104	chr12		NA
1169	ENSG00000117500	2230.28	0.626108	0.263336	2.3776	0.0174256	0.294104	chr1	TMED5	50999
1170	ENSG00000130589	852.319	0.76019	0.319888	2.37642	0.0174814	0.294378	chr20	HELZ2	85441
1171	ENSG00000106004	69.8295	-1.16592	0.490643	-2.37631	0.0174866	0.294378	chr7	HOXA5	3202
1172	ENSG00000152315	44.1927	1.81685	0.764759	2.37571	0.0175151	0.294378	chr14	KCNK13	56659
1173	ENSG00000101265	3405.02	1.06929	0.450094	2.3757	0.0175156	0.294378	chr20	RASSF2	9770
1174	ENSG00000267120	34.0861	1.83316	0.771634	2.37568	0.0175165	0.294378	chr19		NA
1175	ENSG00000198780	29.1013	1.72176	0.724911	2.37514	0.0175424	0.294563	chr5	FAM169A	26049
1176	ENSG00000100139	387.102	0.75161	0.31652	2.37461	0.0175676	0.294587	chr22	MICALL1	85377
1177	ENSG00000182154	352.785	0.689978	0.290581	2.37448	0.0175737	0.294587	chr9	MRPL41	64975
1178	ENSG00000105364	292.741	0.700642	0.295217	2.37331	0.0176293	0.295139	chr19	MRPL4	51073
1179	ENSG00000117020	2765.52	-0.607398	0.255944	-2.37316	0.0176365	0.295139	chr1	AKT3	10000
1180	ENSG00000128944	158.148	0.780345	0.329299	2.36972	0.0178016	0.297437	chr15	KNSTRN	90417
1181	ENSG00000253298	19.3531	-2.14955	0.907109	-2.36967	0.017804	0.297437	chr5	LINC01845	285627
1182	ENSG00000249230	24.2568	-0.971798	0.410228	-2.36892	0.01784	0.297786	chr5	CDH12P2	NA
1183	ENSG00000159131	896.38	0.570736	0.241113	2.36709	0.0179287	0.298972	chr21	GART	2618
1184	ENSG00000225192	28.0561	-1.71913	0.726346	-2.36683	0.0179413	0.298972	chr10	ZNF33BP1	NA
1185	ENSG00000272610	55.5897	-1.17755	0.497602	-2.36644	0.0179599	0.299029	chr3	MAGI1-IT1	151877
1186	ENSG00000123684	3354.6	0.448934	0.189907	2.36397	0.0180804	0.300781	chr1	LPGAT1	9926
1187	ENSG00000105619	124.687	0.852465	0.360787	2.36279	0.0181379	0.301483	chr19	TFPT	29844
1188	ENSG00000123201	18.8834	2.224	0.941569	2.36201	0.0181761	0.301865	chr13	GUCY1B2	2974
1189	ENSG00000151725	109.938	1.50856	0.638892	2.36122	0.0182149	0.302151	chr4	CENPU	79682
1190	ENSG00000109265	76.6683	-1.46397	0.620131	-2.36074	0.0182383	0.302151	chr4	KIAA1211	57482
1191	ENSG00000118242	247.228	1.34435	0.569466	2.36072	0.0182393	0.302151	chr2	MREG	55686
1192	ENSG00000183207	514.118	0.547569	0.232006	2.36015	0.0182675	0.302364	chr19	RUVBL2	10856
1193	ENSG00000148803	182.331	1.13454	0.480833	2.35953	0.0182979	0.302613	chr10	FUOM	282969
1194	ENSG00000138029	2104.9	0.748946	0.317466	2.35914	0.0183175	0.302683	chr2	HADHB	3032
1195	ENSG00000162063	153.735	1.10783	0.469902	2.35758	0.0183946	0.303704	chr16	CCNF	899
1196	ENSG00000196376	48.6926	-1.29911	0.551232	-2.35675	0.0184358	0.304108	chr6	SLC35F1	222553
1197	ENSG00000155115	398.142	0.866814	0.367845	2.35646	0.0184499	0.304108	chr6	GTF3C6	112495
1198	ENSG00000166825	3013.61	1.13092	0.480241	2.3549	0.0185277	0.305134	chr15	ANPEP	290
1199	ENSG00000200785	32.0342	-1.14095	0.484908	-2.35293	0.018626	0.305723	chr14	SNORD8	319103
1200	ENSG00000108219	1963.87	0.6082	0.258507	2.35274	0.0186358	0.305723	chr10	TSPAN14	81619
1201	ENSG00000146070	123.196	2.09853	0.892	2.35261	0.0186424	0.305723	chr6	PLA2G7	7941
1202	ENSG00000254757	14.9409	1.16803	0.496654	2.3518	0.0186827	0.305723	chr11		NA
1203	ENSG00000274554	28.7098	-0.932293	0.396449	-2.35161	0.0186926	0.305723	chr12		NA
1204	ENSG00000161405	1162	1.87132	0.795858	2.35132	0.0187069	0.305723	chr17	IKZF3	22806
1205	ENSG00000280219	86.0512	-1.06961	0.455024	-2.35066	0.0187403	0.305723	chr4		NA
1206	ENSG00000276545	20.5089	-1.21761	0.517989	-2.35064	0.0187409	0.305723	chr5	PCDHGB9P	NA
1207	ENSG00000251201	111.483	1.04843	0.446039	2.35054	0.0187462	0.305723	chr5	TMED7-TICAM2	100302736
1208	ENSG00000114302	1708.52	0.502345	0.213717	2.35051	0.0187475	0.305723	chr3	PRKAR2A	5576
1209	ENSG00000176697	52.4915	-1.2454	0.52987	-2.3504	0.0187534	0.305723	chr11	BDNF	627
1210	ENSG00000203872	67.0035	-0.849559	0.361527	-2.34992	0.0187774	0.305723	chr6	C6orf163	206412
1211	ENSG00000183307	40.3374	1.11882	0.476134	2.34981	0.0187831	0.305723	chr22	TMEM121B	27439
1212	ENSG00000187566	55.4464	0.834913	0.355341	2.34961	0.0187932	0.305723	chr6	NHLRC1	378884
1213	ENSG00000197147	606.498	0.636398	0.270859	2.34955	0.0187959	0.305723	chr1	LRRC8B	23507
1214	ENSG00000104823	711.159	0.653703	0.278338	2.3486	0.0188443	0.306259	chr19	ECH1	1891
1215	ENSG00000130508	1986.37	1.44177	0.614104	2.34775	0.018887	0.306335	chr2	PXDN	7837
1216	ENSG00000171940	1302.08	0.688666	0.293345	2.34763	0.0188932	0.306335	chr20	ZNF217	7764
1217	ENSG00000110013	582.818	0.744352	0.317071	2.34758	0.0188956	0.306335	chr11	SIAE	54414
1218	ENSG00000271347	46.3774	-0.900117	0.383734	-2.34568	0.0189925	0.306665	chr15		NA
1219	ENSG00000276161	50.6668	-2.56601	1.09408	-2.34536	0.0190086	0.306665	chr9	SNORA17B	NA
1220	ENSG00000223865	9181.46	1.50392	0.641233	2.34535	0.0190092	0.306665	chr6	HLA-DPB1	3115
1221	ENSG00000104325	992.33	0.613058	0.261397	2.34532	0.0190109	0.306665	chr8	DECR1	1666
1222	ENSG00000196189	532.171	1.57344	0.670918	2.34521	0.0190164	0.306665	chr1	SEMA4A	64218
1223	ENSG00000244682	1712.09	1.54728	0.660023	2.34429	0.0190635	0.306665	chr1	FCGR2C	9103
1224	ENSG00000150625	49.5327	-0.866928	0.369809	-2.34425	0.0190651	0.306665	chr4	GPM6A	2823
1225	ENSG00000204291	5844.07	0.756412	0.32267	2.34423	0.0190666	0.306665	chr9	COL15A1	1306
1226	ENSG00000212283	132.942	-1.00852	0.430252	-2.34401	0.0190776	0.306665	chr2	SNORD89	692205
1227	ENSG00000183444	52.1871	0.762295	0.325259	2.34365	0.0190959	0.306665	chr7	OR7E38P	NA
1228	ENSG00000166135	926.587	0.457238	0.195113	2.34345	0.0191065	0.306665	chr10	HIF1AN	55662
1229	ENSG00000168995	102.223	1.40716	0.600731	2.34241	0.0191597	0.306665	chr19	SIGLEC7	27036
1230	ENSG00000124208	39.9232	4.49138	1.91746	2.34236	0.0191621	0.306665	chr20	TMEM189-UBE2V1	387522
1231	ENSG00000242852	144.749	-0.801618	0.342331	-2.34164	0.0191991	0.306665	chr19	ZNF709	163051
1232	ENSG00000049449	1903.94	0.688458	0.294022	2.34152	0.0192055	0.306665	chr11	RCN1	5954
1233	ENSG00000081913	746.823	-0.839283	0.358468	-2.3413	0.0192165	0.306665	chr18	PHLPP1	23239
1234	ENSG00000108518	5345.71	0.927138	0.396005	2.34123	0.0192204	0.306665	chr17	PFN1	5216
1235	ENSG00000275993	193.006	1.75768	0.750914	2.34073	0.0192463	0.306665	chr21	SIK1B	102724428
1236	ENSG00000169495	387	-1.28794	0.550282	-2.34051	0.0192575	0.306665	chr8	HTRA4	203100
1237	ENSG00000012779	1756.44	1.20672	0.515631	2.34028	0.0192693	0.306665	chr10	ALOX5	240
1238	ENSG00000064012	861.468	0.731998	0.312789	2.34023	0.0192719	0.306665	chr2	CASP8	841
1239	ENSG00000133106	965.487	1.28446	0.548901	2.34005	0.0192811	0.306665	chr13	EPSTI1	94240
1240	ENSG00000111335	1262.12	1.2691	0.542356	2.33999	0.0192845	0.306665	chr12	OAS2	4939
1241	ENSG00000188659	44.5422	-1.59662	0.682346	-2.3399	0.019289	0.306665	chr15	SAXO2	283726
1242	ENSG00000130304	473.738	0.684438	0.292738	2.33806	0.0193842	0.30701	chr19	SLC27A1	376497
1243	ENSG00000159618	55.7399	2.66211	1.13862	2.33802	0.0193863	0.30701	chr16	ADGRG5	221188
1244	ENSG00000138080	967.328	0.621062	0.265636	2.33802	0.0193864	0.30701	chr2	EMILIN1	11117
1245	ENSG00000253932	61.5825	-1.40022	0.598963	-2.33775	0.0194004	0.30701	chr8		NA
1246	ENSG00000165309	20.4853	-1.3148	0.562439	-2.33767	0.0194042	0.30701	chr10	ARMC3	219681
1247	ENSG00000147955	414.919	0.685137	0.293095	2.3376	0.0194081	0.30701	chr9	SIGMAR1	10280
1248	ENSG00000137872	992.219	-1.22117	0.522494	-2.3372	0.019429	0.30701	chr15	SEMA6D	80031
1249	ENSG00000279852	21.5702	-1.29993	0.556264	-2.3369	0.0194443	0.30701	chr8		NA
1250	ENSG00000155508	1442.62	0.5584	0.239017	2.33623	0.019479	0.30701	chr5	CNOT8	9337
1251	ENSG00000167208	581.058	1.49112	0.638294	2.3361	0.0194861	0.30701	chr16	SNX20	124460
1252	ENSG00000108861	2291.97	0.557933	0.238859	2.33583	0.0195001	0.30701	chr17	DUSP3	1845
1253	ENSG00000154096	1712.86	1.59206	0.681665	2.33555	0.0195149	0.30701	chr11	THY1	7070
1254	ENSG00000081087	1756.32	0.568889	0.243604	2.3353	0.0195276	0.30701	chr6	OSTM1	28962
1255	ENSG00000230552	33.5733	-1.28579	0.550591	-2.33529	0.0195285	0.30701	chr2		NA
1256	ENSG00000106991	3067.79	0.610199	0.26148	2.33364	0.0196147	0.308119	chr9	ENG	2022
1257	ENSG00000173110	350.919	1.10469	0.473591	2.33259	0.0196698	0.30874	chr1	HSPA6	3310
1258	ENSG00000140543	198.716	-0.663888	0.284671	-2.33212	0.0196942	0.308877	chr15	DET1	55070
1259	ENSG00000160949	75.8449	0.979074	0.419948	2.33142	0.0197312	0.309211	chr8	TONSL	4796
1260	ENSG00000132329	25.0436	-1.34915	0.578843	-2.33078	0.0197651	0.309496	chr2	RAMP1	10267
1261	ENSG00000143641	1625.84	0.77536	0.332817	2.32969	0.0198224	0.309701	chr1	GALNT2	2590
1262	ENSG00000244115	560.277	0.621054	0.266597	2.32956	0.0198293	0.309701	chr9	DNAJC25-GNG10	552891
1263	ENSG00000214401	92.9929	1.1716	0.502937	2.32951	0.0198319	0.309701	chr17	KANSL1-AS1	644246
1264	ENSG00000164199	82.1439	-0.790903	0.339539	-2.32934	0.019841	0.309701	chr5	ADGRV1	84059
1265	ENSG00000012660	2344.95	0.937411	0.402533	2.32878	0.0198705	0.309917	chr6	ELOVL5	60481
1266	ENSG00000138798	57.0209	-1.53215	0.658138	-2.32801	0.0199117	0.310223	chr4	EGF	1950
1267	ENSG00000175294	19.6941	1.71821	0.738183	2.32762	0.0199324	0.310223	chr11	CATSPER1	117144
1268	ENSG00000164308	2892.71	1.56856	0.673931	2.32748	0.0199397	0.310223	chr5	ERAP2	64167
1269	ENSG00000253816	354.398	-1.34133	0.576363	-2.32723	0.019953	0.310223	chr5		NA
1270	ENSG00000165752	140.198	0.652429	0.280421	2.32661	0.0199861	0.310492	chr10	STK32C	282974
1271	ENSG00000205250	788.869	0.582102	0.250248	2.32611	0.0200128	0.310532	chr16	E2F4	1874
1272	ENSG00000125746	235.676	0.890983	0.383077	2.32586	0.0200262	0.310532	chr19	EML2	24139
1273	ENSG00000177156	1913.81	0.902425	0.388102	2.32523	0.0200597	0.310532	chr11	TALDO1	6888
1274	ENSG00000164692	46086.7	1.18347	0.509101	2.32462	0.0200922	0.310532	chr7	COL1A2	1278
1275	ENSG00000138443	1674.9	-0.701888	0.301976	-2.32432	0.0201086	0.310532	chr2	ABI2	10152
1276	ENSG00000111667	1125.44	0.690807	0.297223	2.32421	0.0201144	0.310532	chr12	USP5	8078
1277	ENSG00000253456	75.6276	-1.14181	0.49134	-2.32387	0.0201326	0.310532	chr5		NA
1278	ENSG00000157693	381.25	0.990259	0.426171	2.32362	0.0201458	0.310532	chr9	TMEM268	203197
1279	ENSG00000227191	67.5154	2.22199	0.956337	2.32344	0.0201555	0.310532	chr7	TRGC2	NA
1280	ENSG00000179240	108.484	-0.704336	0.303186	-2.32311	0.020173	0.310532	chr11	GVQW3	100506127
1281	ENSG00000101333	395.179	-1.3144	0.565819	-2.32301	0.0201785	0.310532	chr20	PLCB4	5332
1282	ENSG00000176619	502.589	0.923482	0.397537	2.32301	0.0201788	0.310532	chr19	LMNB2	84823
1283	ENSG00000073111	302.641	1.18346	0.509512	2.32274	0.0201932	0.310532	chr3	MCM2	4171
1284	ENSG00000263647	53.9937	-0.91574	0.394322	-2.32232	0.0202159	0.310639	chr17	BPTFP1	NA
1285	ENSG00000223806	24.5214	-0.932497	0.401673	-2.32153	0.020258	0.310888	chr21	LINC00114	400866
1286	ENSG00000062598	704.026	0.592725	0.255332	2.32139	0.0202658	0.310888	chr20	ELMO2	63916
1287	ENSG00000072195	517.018	-1.18384	0.510048	-2.32103	0.0202852	0.310888	chr2	SPEG	10290
1288	ENSG00000138101	218.993	0.845304	0.364222	2.32085	0.0202951	0.310888	chr2	DTNB	1838
1289	ENSG00000048052	846.502	-0.877615	0.378279	-2.32002	0.0203398	0.311036	chr7	HDAC9	9734
1290	ENSG00000139055	40.0622	1.25541	0.541121	2.32002	0.0203398	0.311036	chr12	ERP27	121506
1291	ENSG00000169220	246.081	1.12792	0.486247	2.31963	0.0203607	0.311036	chr5	RGS14	10636
1292	ENSG00000153898	308.601	1.47972	0.637949	2.3195	0.0203679	0.311036	chr1	MCOLN2	255231
1293	ENSG00000198353	64.5068	-1.09857	0.473742	-2.31892	0.0203993	0.311274	chr12	HOXC4	3221
1294	ENSG00000280048	17.1587	-1.51935	0.655345	-2.3184	0.0204275	0.311463	chr15		NA
1295	ENSG00000172269	257.709	0.968119	0.417719	2.31763	0.0204693	0.311858	chr11	DPAGT1	1798
1296	ENSG00000106462	159.438	1.16031	0.500706	2.31735	0.0204849	0.311858	chr7	EZH2	2146
1297	ENSG00000156587	1203.17	1.17386	0.506972	2.31544	0.0205889	0.31294	chr11	UBE2L6	9246
1298	ENSG00000250264	158.2	4.03056	1.7408	2.31535	0.0205936	0.31294	chr6		NA
1299	ENSG00000187688	938.622	1.33841	0.578106	2.31517	0.0206036	0.31294	chr17	TRPV2	51393
1300	ENSG00000169727	749.875	0.56747	0.245193	2.31439	0.0206466	0.313352	chr17	GPS1	2873
1301	ENSG00000185920	287.972	-1.12331	0.485568	-2.31338	0.0207015	0.313944	chr9	PTCH1	5727
1302	ENSG00000100335	917.107	0.432826	0.187146	2.31277	0.0207352	0.314213	chr22	MIEF1	54471
1303	ENSG00000206172	4089.77	-2.96312	1.28164	-2.31197	0.0207791	0.31425	chr16	HBA1	3039
1304	ENSG00000163932	529.806	0.745387	0.322415	2.31189	0.020784	0.31425	chr3	PRKCD	5580
1305	ENSG00000095464	29.9509	-0.984463	0.425845	-2.31178	0.0207896	0.31425	chr10	PDE6C	5146
1306	ENSG00000134755	1249.8	1.19362	0.516513	2.31092	0.0208373	0.31425	chr18	DSC2	1824
1307	ENSG00000077420	1332.7	0.798071	0.345473	2.31008	0.0208835	0.31425	chr10	APBB1IP	54518
1308	ENSG00000137841	659.93	0.954804	0.413347	2.30993	0.0208918	0.31425	chr15	PLCB2	5330
1309	ENSG00000172061	516.11	2.06427	0.893963	2.30913	0.0209366	0.31425	chr3	LRRC15	131578
1310	ENSG00000023892	355.096	1.48923	0.64514	2.30837	0.0209784	0.31425	chr6	DEF6	50619
1311	ENSG00000123975	122.989	1.55545	0.673918	2.30807	0.020995	0.31425	chr9	CKS2	1164
1312	ENSG00000143799	1853.87	0.716696	0.31053	2.30797	0.0210006	0.31425	chr1	PARP1	142
1313	ENSG00000106554	690.02	0.494114	0.214102	2.30784	0.0210078	0.31425	chr7	CHCHD3	54927
1314	ENSG00000285382	103.086	-0.637274	0.276192	-2.30736	0.021035	0.31425	chr20		149951
1315	ENSG00000167315	1314.13	0.886699	0.384322	2.30718	0.0210451	0.31425	chr18	ACAA2	10449
1316	ENSG00000110108	1275.6	0.52345	0.226891	2.30705	0.0210518	0.31425	chr11	TMEM109	79073
1317	ENSG00000170312	213.655	1.41521	0.613487	2.30683	0.0210642	0.31425	chr10	CDK1	983
1318	ENSG00000083782	20.323	-2.90367	1.25908	-2.30619	0.0211002	0.31425	chr12	EPYC	1833
1319	ENSG00000141562	582.366	0.54178	0.234929	2.30615	0.0211024	0.31425	chr17	NARF	26502
1320	ENSG00000270071	29.6497	-1.64161	0.711852	-2.30611	0.0211045	0.31425	chr21		NA
1321	ENSG00000248672	358.488	1.48043	0.642015	2.30591	0.0211155	0.31425	chr2	LY75-CD302	100526664
1322	ENSG00000236031	18.5139	-1.07545	0.466388	-2.30591	0.0211156	0.31425	chr1		NA
1323	ENSG00000176871	1537.55	0.639655	0.27742	2.30572	0.0211261	0.31425	chr12	WSB2	55884
1324	ENSG00000082074	3338.83	1.19421	0.518033	2.30528	0.0211511	0.31425	chr5	FYB1	2533
1325	ENSG00000026025	100276	0.829502	0.359831	2.30525	0.0211525	0.31425	chr10	VIM	7431
1326	ENSG00000115318	335.455	0.890944	0.386495	2.30519	0.0211562	0.31425	chr2	LOXL3	84695
1327	ENSG00000160803	395.128	0.558814	0.242451	2.30485	0.0211748	0.31425	chr1	UBQLN4	56893
1328	ENSG00000230453	18.8003	-1.38553	0.601284	-2.30428	0.0212067	0.31425	chr9	ANKRD18B	441459
1329	ENSG00000171302	698.484	0.668267	0.290024	2.30418	0.0212127	0.31425	chr17	CANT1	124583
1330	ENSG00000163694	1894.84	1.12772	0.489459	2.30401	0.0212219	0.31425	chr4	RBM47	54502
1331	ENSG00000132128	1020.62	0.519927	0.225663	2.304	0.0212227	0.31425	chr1	LRRC41	10489
1332	ENSG00000251555	41.6761	-0.922191	0.400285	-2.30383	0.021232	0.31425	chr4		NA
1333	ENSG00000089169	19.1953	-1.1278	0.489538	-2.30381	0.0212336	0.31425	chr12	RPH3A	22895
1334	ENSG00000254709	1257.35	3.77213	1.63752	2.30356	0.0212473	0.31425	chr22	IGLL5	100423062
1335	ENSG00000206597	629.088	-1.21137	0.525996	-2.30301	0.0212782	0.31447	chr11	SNORA57	692158
1336	ENSG00000120875	833.151	1.88884	0.820633	2.30169	0.0213529	0.315339	chr8	DUSP4	1846
1337	ENSG00000181284	104.236	1.1322	0.491973	2.30135	0.0213717	0.31538	chr17	TMEM102	284114
1338	ENSG00000125538	56.0545	1.68502	0.732459	2.3005	0.02142	0.315857	chr2	IL1B	3553
1339	ENSG00000178537	500.33	0.948124	0.412236	2.29995	0.0214508	0.315912	chr3	SLC25A20	788
1340	ENSG00000127366	15.1464	-1.10891	0.482163	-2.29987	0.0214558	0.315912	chr7	TAS2R5	54429
1341	ENSG00000160688	349.136	0.524524	0.228251	2.29801	0.0215612	0.317044	chr1	FLAD1	80308
1342	ENSG00000255587	15.2643	-1.29987	0.565665	-2.29795	0.0215648	0.317044	chr6	RAB44	401258
1343	ENSG00000205220	1065.9	1.09268	0.475719	2.29691	0.021624	0.317568	chr16	PSMB10	5699
1344	ENSG00000249267	87.1305	-0.708754	0.308614	-2.29657	0.0216431	0.317568	chr12	LINC00939	400084
1345	ENSG00000167977	353.778	0.751465	0.32724	2.29638	0.0216544	0.317568	chr16	KCTD5	54442
1346	ENSG00000103426	23.6868	2.42746	1.05717	2.29619	0.0216648	0.317568	chr16	CORO7-PAM16	100529144
1347	ENSG00000148200	59.2654	1.04919	0.456983	2.29591	0.0216812	0.317572	chr9	NR6A1	2649
1348	ENSG00000108688	14.9216	3.16019	1.37671	2.29547	0.0217062	0.317703	chr17	CCL7	6354
1349	ENSG00000259104	98.8804	-0.685573	0.298795	-2.29446	0.0217641	0.318175	chr14	PTCSC3	100886964
1350	ENSG00000051341	82.1525	1.46713	0.639454	2.29434	0.0217707	0.318175	chr3	POLQ	10721
1351	ENSG00000279620	31.9485	-1.3807	0.602047	-2.29334	0.0218287	0.318786	chr16		NA
1352	ENSG00000161533	2630.98	0.643648	0.280735	2.29273	0.0218638	0.31892	chr17	ACOX1	51
1353	ENSG00000122729	2770.17	1.27171	0.554885	2.29184	0.0219147	0.31892	chr9	ACO1	48
1354	ENSG00000079691	788.582	-0.622377	0.27157	-2.29177	0.0219187	0.31892	chr6	CARMIL1	55604
1355	ENSG00000145386	206.929	1.68129	0.733623	2.29176	0.0219192	0.31892	chr4	CCNA2	890
1356	ENSG00000164430	410.547	1.01375	0.442366	2.29165	0.0219261	0.31892	chr6	CGAS	115004
1357	ENSG00000185761	20.1122	-1.63908	0.715385	-2.29119	0.0219527	0.31892	chr19	ADAMTSL5	339366
1358	ENSG00000166451	146.135	1.21398	0.529885	2.29103	0.0219618	0.31892	chr16	CENPN	55839
1359	ENSG00000204262	10455.8	0.956622	0.417568	2.29093	0.0219672	0.31892	chr2	COL5A2	1290
1360	ENSG00000178685	689.625	0.782493	0.341604	2.29065	0.0219839	0.318928	chr8	PARP10	84875
1361	ENSG00000087589	181.544	1.15361	0.503775	2.28992	0.0220257	0.319229	chr20	CASS4	57091
1362	ENSG00000272568	40.5769	-1.18026	0.515471	-2.28967	0.0220402	0.319229	chr7		100506497
1363	ENSG00000211651	2035.48	4.83525	2.11225	2.28915	0.0220707	0.319229	chr22	IGLV1-44	NA
1364	ENSG00000279369	45.8646	1.3223	0.577667	2.28902	0.0220779	0.319229	chr17		729683
1365	ENSG00000277194	15.5305	-1.81547	0.793268	-2.2886	0.0221029	0.319229	chr11	SNORD22	9304
1366	ENSG00000088367	1825.58	-1.22337	0.534578	-2.28847	0.02211	0.319229	chr20	EPB41L1	2036
1367	ENSG00000246250	31.6797	-1.08663	0.474892	-2.28817	0.0221275	0.319229	chr11		NA
1368	ENSG00000280660	24.9704	-0.987427	0.431558	-2.28805	0.0221345	0.319229	chr10		NA
1369	ENSG00000136986	1619.24	0.738202	0.32276	2.28716	0.0221867	0.319229	chr8	DERL1	79139
1370	ENSG00000160214	280.717	0.55486	0.242633	2.28683	0.0222057	0.319229	chr21	RRP1	8568
1371	ENSG00000196597	266.536	-0.453707	0.198406	-2.28676	0.0222098	0.319229	chr9	ZNF782	158431
1372	ENSG00000198821	130.42	2.12721	0.930302	2.28658	0.0222202	0.319229	chr1	CD247	919
1373	ENSG00000137504	1307.39	-0.455896	0.199385	-2.28651	0.0222244	0.319229	chr11	CREBZF	58487
1374	ENSG00000203635	35.7925	-1.00516	0.439627	-2.28639	0.0222312	0.319229	chr2		NA
1375	ENSG00000166128	2599.59	0.55739	0.243824	2.28603	0.0222523	0.3193	chr15	RAB8B	51762
1376	ENSG00000280022	22.4107	2.00939	0.879126	2.28567	0.0222738	0.319344	chr17		NA
1377	ENSG00000143924	1812.22	0.734634	0.321445	2.28541	0.0222888	0.319344	chr2	EML4	27436
1378	ENSG00000204287	47383.1	1.48484	0.649776	2.28515	0.0223039	0.319344	chr6	HLA-DRA	3122
1379	ENSG00000266208	95.9026	0.925398	0.405034	2.28474	0.022328	0.319457	chr17		NA
1380	ENSG00000134250	16222.6	0.5235	0.229186	2.28417	0.0223614	0.319703	chr1	NOTCH2	4853
1381	ENSG00000107438	786.37	0.644642	0.282292	2.2836	0.0223951	0.319953	chr10	PDLIM1	9124
1382	ENSG00000103187	2312.1	1.15918	0.507813	2.2827	0.0224481	0.320478	chr16	COTL1	23406
1383	ENSG00000023902	1629.17	1.01165	0.443306	2.28205	0.0224863	0.320791	chr1	PLEKHO1	51177
1384	ENSG00000148516	3509.29	-0.749204	0.328506	-2.28064	0.0225696	0.321748	chr10	ZEB1	6935
1385	ENSG00000092421	382.421	-0.69869	0.30651	-2.2795	0.0226371	0.322153	chr5	SEMA6A	57556
1386	ENSG00000130204	417.559	0.629204	0.276038	2.27941	0.0226426	0.322153	chr19	TOMM40	10452
1387	ENSG00000128203	108.457	1.49162	0.654466	2.27914	0.0226586	0.322153	chr22	ASPHD2	57168
1388	ENSG00000125089	888.103	0.915473	0.401724	2.27886	0.0226753	0.322153	chr4	SH3TC1	54436
1389	ENSG00000277797	19.254	-1.38342	0.607126	-2.27864	0.0226886	0.322153	chr6		NA
1390	ENSG00000064195	444.56	-1.77937	0.78103	-2.27823	0.0227126	0.322153	chr17	DLX3	1747
1391	ENSG00000135406	25.606	-1.85477	0.814209	-2.27801	0.022726	0.322153	chr12	PRPH	5630
1392	ENSG00000184208	158.805	0.575985	0.252869	2.2778	0.0227386	0.322153	chr22	C22orf46	79640
1393	ENSG00000136205	5589.34	0.990126	0.434706	2.27769	0.022745	0.322153	chr7	TNS3	64759
1394	ENSG00000163110	7594.58	-0.837438	0.367758	-2.27714	0.0227778	0.322385	chr4	PDLIM5	10611
1395	ENSG00000115310	6987.95	0.664885	0.292089	2.27631	0.0228274	0.322857	chr2	RTN4	57142
1396	ENSG00000128482	29.0036	-1.5138	0.665189	-2.27575	0.022861	0.322931	chr17	RNF112	7732
1397	ENSG00000213809	256.468	1.14044	0.50122	2.27532	0.0228866	0.322931	chr12	KLRK1	22914
1398	ENSG00000088832	1964.92	0.547812	0.240766	2.27529	0.0228887	0.322931	chr20	FKBP1A	2280
1399	ENSG00000198053	2678.9	0.995164	0.437461	2.27486	0.0229141	0.322931	chr20	SIRPA	140885
1400	ENSG00000279526	27.4109	-1.59691	0.701984	-2.27486	0.0229145	0.322931	chr2		NA
1401	ENSG00000152229	340.185	1.22031	0.536589	2.2742	0.022954	0.32307	chr18	PSTPIP2	9050
1402	ENSG00000116574	761.831	0.973759	0.428186	2.27415	0.0229571	0.32307	chr1	RHOU	58480
1403	ENSG00000033050	471.214	0.616344	0.27116	2.27299	0.0230267	0.323587	chr7	ABCF2	10061
1404	ENSG00000187605	965.847	0.809448	0.356232	2.27225	0.0230716	0.323587	chr2	TET3	200424
1405	ENSG00000087152	823.613	0.510765	0.224793	2.27216	0.023077	0.323587	chr17	ATXN7L3	56970
1406	ENSG00000189067	2703.37	0.915668	0.403013	2.27206	0.0230831	0.323587	chr16	LITAF	9516
1407	ENSG00000106351	219.922	0.668928	0.294439	2.27187	0.0230941	0.323587	chr7	AGFG2	3268
1408	ENSG00000163913	521.193	-0.579623	0.255211	-2.27116	0.0231374	0.323587	chr3	IFT122	55764
1409	ENSG00000075399	202.016	0.837427	0.368726	2.27114	0.0231387	0.323587	chr16	VPS9D1	9605
1410	ENSG00000211644	1681.79	4.13119	1.81915	2.27095	0.0231501	0.323587	chr22	IGLV1-51	NA
1411	ENSG00000141622	60.5118	-1.06533	0.469123	-2.2709	0.0231532	0.323587	chr18	RNF165	494470
1412	ENSG00000183060	242.248	-0.766133	0.337413	-2.27061	0.0231707	0.323587	chr15	LYSMD4	145748
1413	ENSG00000178038	331.954	-0.9023	0.397393	-2.27055	0.0231743	0.323587	chr3	ALS2CL	259173
1414	ENSG00000093072	3252.96	1.6961	0.747327	2.26955	0.0232349	0.324126	chr22	ADA2	51816
1415	ENSG00000183281	65.8369	-0.69633	0.306849	-2.26929	0.0232505	0.324126	chr2	PLGLB1	5343
1416	ENSG00000134297	85.4191	0.865778	0.381551	2.2691	0.0232622	0.324126	chr12	PLEKHA8P1	51054
1417	ENSG00000003987	111.859	-0.753546	0.332273	-2.26785	0.0233381	0.324767	chr8	MTMR7	9108
1418	ENSG00000099219	647.571	0.463691	0.204467	2.2678	0.0233411	0.324767	chr9	ERMP1	79956
1419	ENSG00000107581	4583.89	0.481769	0.212514	2.267	0.0233904	0.325014	chr10	EIF3A	8661
1420	ENSG00000161847	311.389	0.784446	0.346068	2.26674	0.023406	0.325014	chr19	RAVER1	125950
1421	ENSG00000103507	538.669	0.916914	0.40456	2.26645	0.0234239	0.325014	chr16	BCKDK	10295
1422	ENSG00000169221	537.406	0.504276	0.222498	2.26644	0.0234247	0.325014	chr16	TBC1D10B	26000
1423	ENSG00000272933	21.0378	2.19049	0.967048	2.26513	0.0235047	0.325894	chr10		NA
1424	ENSG00000261728	36.6108	-1.09894	0.48526	-2.26464	0.0235347	0.326082	chr13		NA
1425	ENSG00000130038	210.021	0.816919	0.36082	2.26406	0.0235704	0.326347	chr12	CRACR2A	84766
1426	ENSG00000277072	191.132	-0.658571	0.291001	-2.26312	0.023628	0.326915	chr7	STAG3L2	442582
1427	ENSG00000180900	539.989	0.678499	0.300089	2.26099	0.0237598	0.328509	chr8	SCRIB	23513
1428	ENSG00000225217	596.46	1.62807	0.720252	2.26041	0.0237955	0.328772	chr1	HSPA7	3311
1429	ENSG00000116977	1881.92	0.565548	0.250233	2.26009	0.0238156	0.328819	chr1	LGALS8	3964
1430	ENSG00000259820	216.049	-0.899799	0.398293	-2.25914	0.0238747	0.329404	chr8		NA
1431	ENSG00000186806	32.825	1.17348	0.519501	2.25885	0.0238925	0.32942	chr19	VSIG10L	147645
1432	ENSG00000174776	199.675	1.02895	0.455637	2.25826	0.0239296	0.32956	chr3	WDR49	151790
1433	ENSG00000131652	203.581	0.579508	0.256629	2.25815	0.0239361	0.32956	chr16	THOC6	79228
1434	ENSG00000186517	1691.59	1.13234	0.501524	2.2578	0.0239584	0.329637	chr1	ARHGAP30	257106
1435	ENSG00000148935	24.8748	-1.27756	0.566076	-2.25687	0.0240163	0.330203	chr11	GAS2	2620
1436	ENSG00000227057	526.576	0.681663	0.302102	2.2564	0.0240453	0.330372	chr6	WDR46	9277
1437	ENSG00000174574	801.399	0.47511	0.210595	2.25604	0.0240684	0.330459	chr1	AKIRIN1	79647
1438	ENSG00000270661	29.4756	-0.949876	0.42122	-2.25506	0.0241296	0.331069	chr6		NA
1439	ENSG00000227954	22.9749	-1.30591	0.579176	-2.25478	0.0241472	0.33108	chr6	TARID	100507308
1440	ENSG00000213215	30.6679	-1.08946	0.483328	-2.25409	0.0241908	0.331447	chr7	OR2F1	26211
1441	ENSG00000138160	307.153	1.50285	0.666828	2.25372	0.0242136	0.33153	chr10	KIF11	3832
1442	ENSG00000128335	1043.16	0.857233	0.380413	2.25343	0.0242323	0.331556	chr22	APOL2	23780
1443	ENSG00000101342	65.427	0.778449	0.345506	2.25307	0.0242546	0.331631	chr20	TLDC2	140711
1444	ENSG00000132623	164.633	0.810528	0.359824	2.25257	0.0242863	0.33175	chr20	ANKEF1	63926
1445	ENSG00000229320	78.7337	0.579472	0.257269	2.2524	0.0242969	0.33175	chr3	KRT8P12	NA
1446	ENSG00000279933	50.3258	1.29515	0.575162	2.2518	0.024335	0.332039	chr22		NA
1447	ENSG00000110917	4013.69	0.734268	0.326205	2.25094	0.0243892	0.332401	chr12	MLEC	9761
1448	ENSG00000168356	43.8413	-1.44647	0.642648	-2.2508	0.0243984	0.332401	chr3	SCN11A	11280
1449	ENSG00000135821	25103.8	1.1253	0.500062	2.25032	0.0244287	0.332401	chr1	GLUL	2752
1450	ENSG00000198873	1712.57	-1.20128	0.533905	-2.24999	0.0244498	0.332401	chr10	GRK5	2869
1451	ENSG00000181220	511.727	0.464707	0.206587	2.24945	0.024484	0.332401	chr7	ZNF746	155061
1452	ENSG00000176749	25.6686	0.973425	0.432773	2.24927	0.024495	0.332401	chr17	CDK5R1	8851
1453	ENSG00000162433	1393.54	1.43079	0.6362	2.24896	0.024515	0.332401	chr1	AK4	205
1454	ENSG00000105717	31.5839	1.07003	0.475787	2.24896	0.0245151	0.332401	chr19	PBX4	80714
1455	ENSG00000072786	1330.12	0.869911	0.386845	2.24873	0.0245296	0.332401	chr5	STK10	6793
1456	ENSG00000239827	62.7835	-0.805804	0.358352	-2.24864	0.0245356	0.332401	chr13	SUGT1P3	283507
1457	ENSG00000106397	764.638	0.567251	0.252284	2.24846	0.0245468	0.332401	chr7	PLOD3	8985
1458	ENSG00000100299	467.341	0.787566	0.350412	2.24754	0.0246056	0.332928	chr22	ARSA	410
1459	ENSG00000172399	21.9646	-1.63194	0.726246	-2.24709	0.0246343	0.332928	chr4	MYOZ2	51778
1460	ENSG00000085978	536.523	0.471941	0.210091	2.24636	0.0246806	0.332928	chr2	ATG16L1	55054
1461	ENSG00000123136	492.255	0.799076	0.355725	2.24633	0.0246828	0.332928	chr19	DDX39A	10212
1462	ENSG00000106714	512.167	-1.66637	0.742036	-2.24567	0.0247253	0.332928	chr9	CNTNAP3	79937
1463	ENSG00000124201	3335.23	0.552286	0.245937	2.24564	0.0247271	0.332928	chr20	ZNFX1	57169
1464	ENSG00000065809	2040.62	0.744246	0.331424	2.2456	0.0247294	0.332928	chr10	FAM107B	83641
1465	ENSG00000204837	19.7468	-1.57959	0.703451	-2.24548	0.0247373	0.332928	chr9	FGF7P3	NA
1466	ENSG00000255248	690.552	-0.477049	0.212481	-2.24514	0.024759	0.332928	chr11	MIR100HG	399959
1467	ENSG00000128923	2933.53	-0.796866	0.354993	-2.24474	0.0247851	0.332928	chr15	MINDY2	54629
1468	ENSG00000207008	2209.84	-1.04173	0.464157	-2.24434	0.0248105	0.332928	chr11	SNORA54	677833
1469	ENSG00000142945	81.9338	1.6057	0.715692	2.24356	0.0248609	0.332928	chr1	KIF2C	11004
1470	ENSG00000158864	808.811	0.564245	0.251536	2.2432	0.0248838	0.332928	chr1	NDUFS2	4720
1471	ENSG00000079101	199.178	-2.06813	0.921984	-2.24313	0.0248882	0.332928	chr18	CLUL1	27098
1472	ENSG00000197321	2795.63	-0.897376	0.40013	-2.24271	0.0249155	0.332928	chr10	SVIL	6840
1473	ENSG00000265933	21.3086	-1.15727	0.516049	-2.24255	0.0249258	0.332928	chr18	LINC00668	400643
1474	ENSG00000269899	23.7004	1.22671	0.547033	2.24248	0.0249305	0.332928	chr8		NA
1475	ENSG00000069998	369.97	0.712132	0.317572	2.24243	0.0249336	0.332928	chr22	HDHD5	27440
1476	ENSG00000112531	8886.81	0.533788	0.238055	2.24229	0.0249428	0.332928	chr6	QKI	9444
1477	ENSG00000179044	29.7481	0.910035	0.405857	2.24226	0.0249448	0.332928	chr16	EXOC3L1	283849
1478	ENSG00000253919	20.6662	1.61324	0.719496	2.24218	0.02495	0.332928	chr8	THAP12P7	NA
1479	ENSG00000186827	44.535	1.69388	0.755586	2.24182	0.0249733	0.332928	chr1	TNFRSF4	7293
1480	ENSG00000114107	481.383	-0.946484	0.422197	-2.24181	0.0249738	0.332928	chr3	CEP70	80321
1481	ENSG00000273694	19.7149	-1.96382	0.876221	-2.24124	0.0250108	0.333196	chr1		NA
1482	ENSG00000279718	20.4227	-1.4725	0.657877	-2.23825	0.0252045	0.335334	chr21	SNX18P12	NA
1483	ENSG00000112218	55.3649	-0.967724	0.432359	-2.23824	0.0252053	0.335334	chr6	GPR63	81491
1484	ENSG00000173821	14056.9	0.828138	0.370055	2.23788	0.025229	0.335364	chr17	RNF213	57674
1485	ENSG00000085511	1163.91	-0.651459	0.291131	-2.23769	0.0252415	0.335364	chr6	MAP3K4	4216
1486	ENSG00000130706	769.182	0.601708	0.268991	2.23691	0.0252923	0.335812	chr20	ADRM1	11047
1487	ENSG00000255389	61.3199	-1.10495	0.494208	-2.23579	0.0253656	0.336558	chr6		NA
1488	ENSG00000060971	485.191	0.55291	0.247432	2.23459	0.025444	0.337372	chr3	ACAA1	30
1489	ENSG00000226091	140.971	0.914427	0.409303	2.23411	0.0254761	0.337571	chr12	LINC00937	389634
1490	ENSG00000125834	709.546	0.583943	0.261417	2.23376	0.0254987	0.337645	chr20	STK35	140901
1491	ENSG00000103381	1090.69	0.694896	0.311156	2.23327	0.0255309	0.337784	chr16	CPPED1	55313
1492	ENSG00000227308	39.5501	-1.28397	0.575014	-2.23294	0.0255528	0.337784	chr2		105373886
1493	ENSG00000104814	220.02	1.3878	0.621561	2.23277	0.0255644	0.337784	chr19	MAP4K1	11184
1494	ENSG00000211967	55.0616	4.6238	2.07119	2.23243	0.0255863	0.337784	chr14	IGHV3-53	NA
1495	ENSG00000162687	364.29	-1.13155	0.50695	-2.23208	0.0256097	0.337784	chr1	KCNT2	343450
1496	ENSG00000184613	107.093	1.82177	0.816188	2.23205	0.025612	0.337784	chr12	NELL2	4753
1497	ENSG00000158859	356.023	1.62769	0.729418	2.23149	0.0256484	0.338038	chr1	ADAMTS4	9507
1498	ENSG00000259635	21.9289	-1.05815	0.474381	-2.23059	0.0257085	0.338604	chr15		NA
1499	ENSG00000112984	113.212	1.86822	0.83779	2.22994	0.0257516	0.338946	chr5	KIF20A	10112
1500	ENSG00000197580	79.5351	-0.601185	0.269856	-2.2278	0.0258935	0.340519	chr11	BCO2	83875
1501	ENSG00000279006	25.531	-1.42183	0.63827	-2.22762	0.0259057	0.340519	chr22		NA
1502	ENSG00000135723	544.857	0.470962	0.211594	2.22578	0.0260286	0.341798	chr16	FHOD1	29109
1503	ENSG00000126246	218.601	1.23577	0.555295	2.22544	0.026052	0.341798	chr19	IGFLR1	79713
1504	ENSG00000167705	244.284	0.892741	0.401161	2.22539	0.026055	0.341798	chr17	RILP	83547
1505	ENSG00000007129	44.3352	1.63273	0.734203	2.22381	0.0261609	0.342353	chr19	CEACAM21	90273
1506	ENSG00000176597	276.225	0.771844	0.34712	2.22357	0.0261776	0.342353	chr3	B3GNT5	84002
1507	ENSG00000279872	37.0799	-1.06082	0.4771	-2.22347	0.026184	0.342353	chr17		NA
1508	ENSG00000280096	37.0799	-1.06082	0.4771	-2.22347	0.026184	0.342353	chr18		NA
1509	ENSG00000282993	37.0799	-1.06082	0.4771	-2.22347	0.026184	0.342353	chr13		NA
1510	ENSG00000174004	364.068	0.804199	0.361751	2.22307	0.0262109	0.342477	chr3	NRROS	375387
1511	ENSG00000160691	1956.29	0.641838	0.288786	2.22254	0.0262471	0.342723	chr1	SHC1	6464
1512	ENSG00000284753	39.5471	0.954251	0.429597	2.22127	0.0263326	0.343613	chr3	EEF1AKMT4	9718
1513	ENSG00000265477	28.9099	-1.01761	0.45828	-2.22051	0.0263843	0.343786	chr18		NA
1514	ENSG00000167895	319.779	1.35276	0.60929	2.22022	0.026404	0.343786	chr17	TMC8	147138
1515	ENSG00000151617	585.638	-0.94978	0.427891	-2.21968	0.0264405	0.343786	chr4	EDNRA	1909
1516	ENSG00000132182	495.725	1.71779	0.774022	2.2193	0.0264664	0.343786	chr3	NUP210	23225
1517	ENSG00000117602	634.456	1.06137	0.478258	2.21925	0.0264696	0.343786	chr1	RCAN3	11123
1518	ENSG00000024526	104.782	1.56172	0.703721	2.21923	0.0264712	0.343786	chr1	DEPDC1	55635
1519	ENSG00000278875	19.3108	-1.07982	0.486611	-2.21906	0.0264826	0.343786	chr19		NA
1520	ENSG00000175463	208.964	1.75654	0.791613	2.21894	0.0264908	0.343786	chr11	TBC1D10C	374403
1521	ENSG00000115107	1029.54	1.25616	0.566211	2.21854	0.0265179	0.343786	chr2	STEAP3	55240
1522	ENSG00000137267	828.156	1.05622	0.476094	2.21851	0.0265201	0.343786	chr6	TUBB2A	7280
1523	ENSG00000111537	29.0053	2.32888	1.0501	2.21777	0.0265708	0.344096	chr12	IFNG	3458
1524	ENSG00000133895	158.403	0.709648	0.320001	2.21765	0.0265789	0.344096	chr11	MEN1	4221
1525	ENSG00000163661	49.5122	1.68279	0.759039	2.217	0.0266233	0.344139	chr3	PTX3	5806
1526	ENSG00000133275	695.362	0.658656	0.297104	2.21692	0.0266287	0.344139	chr19	CSNK1G2	1455
1527	ENSG00000251022	614.885	-0.489397	0.220764	-2.21683	0.0266346	0.344139	chr4	THAP9-AS1	100499177
1528	ENSG00000244968	110.644	-0.911429	0.411238	-2.2163	0.0266707	0.344187	chr5	LIFR-AS1	100506495
1529	ENSG00000171617	282.09	0.951183	0.429202	2.21617	0.0266801	0.344187	chr5	ENC1	8507
1530	ENSG00000129255	524.709	0.792888	0.357839	2.21577	0.0267074	0.344187	chr17	MPDU1	9526
1531	ENSG00000118257	2881.2	0.71012	0.320486	2.21576	0.0267081	0.344187	chr2	NRP2	8828
1532	ENSG00000197150	363.74	0.61056	0.275592	2.21545	0.0267292	0.344235	chr7	ABCB8	11194
1533	ENSG00000136478	879.543	0.530826	0.239665	2.21487	0.0267692	0.344524	chr17	TEX2	55852
1534	ENSG00000181830	418.28	0.698953	0.315616	2.21457	0.0267898	0.344542	chr11	SLC35C1	55343
1535	ENSG00000154518	1525.95	0.907966	0.410103	2.21399	0.0268291	0.344542	chr2	ATP5MC3	518
1536	ENSG00000277258	171.151	-0.884953	0.39972	-2.21393	0.0268335	0.344542	chr17	PCGF2	7703
1537	ENSG00000170919	474.008	-0.551897	0.249295	-2.21383	0.0268404	0.344542	chr13	TPT1-AS1	100190939
1538	ENSG00000280018	43.9996	-1.63753	0.739886	-2.21322	0.0268825	0.344858	chr21		105379499
1539	ENSG00000166501	966.236	1.36096	0.615143	2.21243	0.0269368	0.34533	chr16	PRKCB	5579
1540	ENSG00000236671	26.3603	-1.21609	0.549744	-2.2121	0.0269598	0.345401	chr10	PRKG1-AS1	NA
1541	ENSG00000079739	1415.33	1.25874	0.569247	2.21124	0.0270191	0.345883	chr1	PGM1	5236
1542	ENSG00000137285	125.994	1.66848	0.754648	2.21094	0.0270399	0.345883	chr6	TUBB2B	347733
1543	ENSG00000136280	688.703	0.655277	0.296399	2.2108	0.02705	0.345883	chr7	CCM2	83605
1544	ENSG00000241990	90.557	-0.604191	0.273356	-2.21027	0.0270863	0.346122	chr22	PRR34-AS1	NA
1545	ENSG00000158373	632.781	1.24931	0.565445	2.20943	0.0271445	0.34644	chr6	HIST1H2BD	3017
1546	ENSG00000160326	333.696	1.58468	0.717243	2.20941	0.0271463	0.34644	chr9	SLC2A6	11182
1547	ENSG00000110697	436.322	0.923917	0.418365	2.2084	0.0272165	0.346928	chr11	PITPNM1	9600
1548	ENSG00000163866	690.564	0.624748	0.282902	2.20835	0.0272197	0.346928	chr1	SMIM12	113444
1549	ENSG00000198019	200.528	1.5851	0.717867	2.20807	0.0272396	0.346958	chr1	FCGR1B	2210
1550	ENSG00000110395	2282.24	0.555735	0.251836	2.20673	0.0273328	0.347357	chr11	CBL	867
1551	ENSG00000279312	64.8008	-0.870774	0.394627	-2.20657	0.0273439	0.347357	chr6		NA
1552	ENSG00000189159	386.529	1.1155	0.505538	2.20655	0.0273456	0.347357	chr17	JPT1	51155
1553	ENSG00000280372	49.5312	-0.982026	0.44506	-2.2065	0.0273487	0.347357	chr21		NA
1554	ENSG00000271771	21.8317	-1.33176	0.603624	-2.20628	0.0273647	0.347357	chr5		NA
1555	ENSG00000158793	407.337	0.608954	0.276031	2.20611	0.0273766	0.347357	chr1	NIT1	4817
1556	ENSG00000116906	945.975	0.541685	0.245639	2.20521	0.0274397	0.347851	chr1	GNPAT	8443
1557	ENSG00000185803	319.832	0.673031	0.305223	2.20505	0.0274508	0.347851	chr8	SLC52A2	79581
1558	ENSG00000254206	37.9709	-1.19585	0.542419	-2.20466	0.0274781	0.347973	chr16	NPIPB11	728888
1559	ENSG00000137265	828.859	2.08053	0.943896	2.20419	0.0275109	0.348165	chr6	IRF4	3662
1560	ENSG00000176490	95.363	-1.42094	0.644855	-2.2035	0.0275598	0.34856	chr19	DIRAS1	148252
1561	ENSG00000163734	58.8801	1.86524	0.846615	2.20318	0.0275822	0.34862	chr4	CXCL3	2921
1562	ENSG00000105011	72.7489	1.57689	0.715852	2.20281	0.0276078	0.348631	chr19	ASF1B	55723
1563	ENSG00000233223	56.1438	0.70027	0.317919	2.20267	0.0276184	0.348631	chr17		100996842
1564	ENSG00000091129	47.5838	-1.55924	0.708203	-2.20169	0.0276873	0.348701	chr7	NRCAM	4897
1565	ENSG00000279208	42.357	-1.52275	0.69169	-2.20149	0.0277013	0.348701	chr21		101927345
1566	ENSG00000132749	20.7192	1.11418	0.506128	2.20139	0.0277084	0.348701	chr11	TESMIN	9633
1567	ENSG00000170759	6247.62	0.382008	0.173535	2.20134	0.0277121	0.348701	chr10	KIF5B	3799
1568	ENSG00000090857	1352.57	0.578747	0.262907	2.20134	0.0277123	0.348701	chr16	PDPR	55066
1569	ENSG00000245060	229.116	0.86121	0.391327	2.20074	0.0277545	0.34901	chr5	LINC00847	729678
1570	ENSG00000267605	16.1447	-1.15044	0.523119	-2.1992	0.0278635	0.349737	chr19		NA
1571	ENSG00000171208	92.0522	1.26549	0.575539	2.1988	0.0278923	0.349737	chr16	NETO2	81831
1572	ENSG00000249584	38.107	-0.824233	0.374931	-2.19836	0.0279236	0.349737	chr5	LINC02225	101928539
1573	ENSG00000252947	37.7412	-1.29329	0.588323	-2.19827	0.0279297	0.349737	chr1	SCARNA1	677774
1574	ENSG00000090432	462.823	0.69645	0.316862	2.19796	0.0279521	0.349737	chr1	MUL1	79594
1575	ENSG00000090621	2012.68	0.47053	0.214094	2.19778	0.0279649	0.349737	chr1	PABPC4	8761
1576	ENSG00000196417	548.249	-0.386769	0.175983	-2.19776	0.027966	0.349737	chr19	ZNF765	91661
1577	ENSG00000144711	2742.45	0.529816	0.2411	2.19749	0.0279851	0.349737	chr3	IQSEC1	9922
1578	ENSG00000170540	3283.95	0.716926	0.326259	2.19741	0.0279909	0.349737	chr16	ARL6IP1	23204
1579	ENSG00000154928	51.5107	-1.36231	0.619977	-2.19735	0.0279952	0.349737	chr3	EPHB1	2047
1580	ENSG00000273987	16.4842	-1.11248	0.506361	-2.197	0.0280203	0.349737	chr12		NA
1581	ENSG00000280395	24.829	-1.0831	0.493007	-2.19694	0.028025	0.349737	chr22		NA
1582	ENSG00000104723	318.377	-0.747887	0.340568	-2.196	0.0280919	0.350349	chr8	TUSC3	7991
1583	ENSG00000176463	830.289	0.473085	0.215458	2.19572	0.0281123	0.350382	chr15	SLCO3A1	28232
1584	ENSG00000174371	35.3509	1.57136	0.71587	2.19503	0.0281615	0.350619	chr1	EXO1	9156
1585	ENSG00000166796	17.6597	1.9889	0.906121	2.19496	0.0281668	0.350619	chr11	LDHC	3948
1586	ENSG00000106006	23.8878	-1.26254	0.575334	-2.19444	0.0282037	0.350857	chr7	HOXA6	3203
1587	ENSG00000160213	984.668	1.16668	0.531758	2.19402	0.0282343	0.351016	chr21	CSTB	1476
1588	ENSG00000277476	111.128	-0.687858	0.313591	-2.19349	0.0282721	0.351265	chr17		NA
1589	ENSG00000217555	317.264	0.714851	0.325934	2.19324	0.0282901	0.351268	chr16	CKLF	51192
1590	ENSG00000112320	424.739	-0.965271	0.440179	-2.1929	0.0283143	0.351346	chr6	SOBP	55084
1591	ENSG00000100263	164.986	0.759409	0.346403	2.19227	0.0283598	0.351567	chr22	RHBDD3	25807
1592	ENSG00000111602	193.432	1.15571	0.527203	2.19216	0.0283677	0.351567	chr12	TIMELESS	8914
1593	ENSG00000251056	36.012	-1.73145	0.790111	-2.1914	0.0284229	0.351757	chr4	ANKRD20A17P	NA
1594	ENSG00000167491	1177.41	0.551194	0.251591	2.19083	0.028464	0.351757	chr19	GATAD2A	54815
1595	ENSG00000272033	37.8089	-1.10803	0.505808	-2.19062	0.0284794	0.351757	chr1		NA
1596	ENSG00000121797	148.452	1.11857	0.51066	2.19044	0.0284927	0.351757	chr3	CCRL2	9034
1597	ENSG00000064201	62.8195	1.38002	0.630076	2.19025	0.0285062	0.351757	chr11	TSPAN32	10077
1598	ENSG00000041982	17786.5	0.915709	0.418118	2.19007	0.0285188	0.351757	chr9	TNC	3371
1599	ENSG00000258768	74.87	-0.860886	0.393122	-2.18987	0.0285336	0.351757	chr14		NA
1600	ENSG00000100418	569.953	0.650205	0.296953	2.18959	0.0285538	0.351757	chr22	DESI1	27351
1601	ENSG00000248429	132.791	0.959044	0.438016	2.18952	0.0285592	0.351757	chr4	FAM198B-AS1	285505
1602	ENSG00000254369	36.7011	-1.24864	0.570288	-2.18949	0.0285613	0.351757	chr7	HOXA-AS3	100133311
1603	ENSG00000248905	946.164	1.14206	0.522146	2.18724	0.0287253	0.353419	chr15	FMN1	342184
1604	ENSG00000056558	408.809	1.3301	0.608205	2.18693	0.0287475	0.353419	chr9	TRAF1	7185
1605	ENSG00000104972	647.446	1.63313	0.747051	2.1861	0.0288084	0.353419	chr19	LILRB1	10859
1606	ENSG00000166450	194.307	-1.08417	0.496006	-2.1858	0.0288299	0.353419	chr15	PRTG	283659
1607	ENSG00000197622	2366.94	0.773546	0.353899	2.18578	0.0288315	0.353419	chr1	CDC42SE1	56882
1608	ENSG00000266094	671.819	1.15398	0.52803	2.18545	0.0288559	0.353419	chr1	RASSF5	83593
1609	ENSG00000160593	705.599	1.22206	0.559187	2.18543	0.0288575	0.353419	chr11	JAML	120425
1610	ENSG00000013810	275.892	1.06158	0.485822	2.18513	0.0288794	0.353419	chr4	TACC3	10460
1611	ENSG00000122359	3750.23	0.626657	0.28679	2.18507	0.0288834	0.353419	chr10	ANXA11	311
1612	ENSG00000117069	19.0284	-1.0354	0.473906	-2.18483	0.0289014	0.353419	chr1	ST6GALNAC5	81849
1613	ENSG00000136950	264.301	0.742315	0.339857	2.1842	0.0289478	0.353419	chr9	ARPC5L	81873
1614	ENSG00000138385	1354.93	0.521187	0.238631	2.18408	0.0289567	0.353419	chr2	SSB	6741
1615	ENSG00000161618	594.74	0.473387	0.216753	2.18399	0.0289632	0.353419	chr19	ALDH16A1	126133
1616	ENSG00000124160	472.146	0.49461	0.226513	2.18358	0.028993	0.353419	chr20	NCOA5	57727
1617	ENSG00000151422	2192.98	-0.423669	0.194029	-2.18353	0.0289967	0.353419	chr5	FER	2241
1618	ENSG00000197646	584.929	1.34239	0.614794	2.18348	0.0290008	0.353419	chr9	PDCD1LG2	80380
1619	ENSG00000163013	136.126	1.10026	0.50394	2.18331	0.0290129	0.353419	chr2	FBXO41	150726
1620	ENSG00000224822	58.0102	-1.01098	0.463064	-2.18323	0.0290187	0.353419	chr3	THRB-IT1	NA
1621	ENSG00000273802	342.493	1.53336	0.702496	2.18273	0.0290557	0.353652	chr6	HIST1H2BG	8339
1622	ENSG00000101160	10119.4	1.49114	0.683236	2.18246	0.0290755	0.353674	chr20	CTSZ	1522
1623	ENSG00000132109	469.41	0.880321	0.403447	2.182	0.0291097	0.353788	chr11	TRIM21	6737
1624	ENSG00000182732	162.894	-1.72029	0.788454	-2.18185	0.0291207	0.353788	chr14	RGS6	9628
1625	ENSG00000085563	206.106	-0.977184	0.447949	-2.18146	0.0291493	0.353917	chr7	ABCB1	5243
1626	ENSG00000229089	51.1039	-1.27322	0.583731	-2.18118	0.0291704	0.353956	chr2	ANKRD20A8P	729171
1627	ENSG00000122862	5828.92	1.25871	0.57722	2.18064	0.0292102	0.354221	chr10	SRGN	5552
1628	ENSG00000108344	1217.71	0.60213	0.276186	2.18016	0.0292455	0.354432	chr17	PSMD3	5709
1629	ENSG00000273007	35.5459	-0.91433	0.419526	-2.17943	0.0292994	0.354866	chr4		NA
1630	ENSG00000070915	15.7075	2.99718	1.37558	2.17885	0.0293427	0.35506	chr16	SLC12A3	6559
1631	ENSG00000226822	69.8441	1.04992	0.481894	2.17874	0.0293513	0.35506	chr1		NA
1632	ENSG00000189292	17.6439	-1.20411	0.552748	-2.17841	0.0293756	0.355135	chr2	ALKAL2	285016
1633	ENSG00000264346	17.1276	-1.41615	0.650268	-2.1778	0.0294209	0.355465	chr22	SNORA77B	109617010
1634	ENSG00000137871	2078.94	-0.610115	0.280197	-2.17745	0.0294469	0.355505	chr15	ZNF280D	54816
1635	ENSG00000146700	29.9258	1.39802	0.642129	2.17716	0.0294685	0.355505	chr7	SSC4D	136853
1636	ENSG00000228300	167.28	0.857761	0.394013	2.17698	0.0294818	0.355505	chr19	C19orf24	55009
1637	ENSG00000112304	652.601	0.818201	0.375913	2.17657	0.0295127	0.355505	chr6	ACOT13	55856
1638	ENSG00000092929	422.789	1.18188	0.543008	2.17655	0.0295143	0.355505	chr17	UNC13D	201294
1639	ENSG00000058091	1965.97	-1.12491	0.516908	-2.17623	0.029538	0.355574	chr7	CDK14	5218
1640	ENSG00000169991	420.375	1.0133	0.46585	2.17515	0.0296187	0.356122	chr1	IFFO2	126917
1641	ENSG00000123609	474.504	0.977253	0.449307	2.17502	0.0296284	0.356122	chr2	NMI	9111
1642	ENSG00000111321	1110.99	0.695325	0.319705	2.1749	0.0296378	0.356122	chr12	LTBR	4055
1643	ENSG00000243708	53.5247	0.913341	0.420065	2.17429	0.0296837	0.356362	chr15	PLA2G4B	100137049
1644	ENSG00000116213	228.399	0.495713	0.228003	2.17415	0.0296938	0.356362	chr1	WRAP73	49856
1645	ENSG00000127564	39.6609	1.45405	0.669431	2.17207	0.0298504	0.358023	chr16	PKMYT1	9088
1646	ENSG00000185963	1384.62	0.451733	0.208012	2.17167	0.0298807	0.358169	chr9	BICD2	23299
1647	ENSG00000259462	19.0917	-1.04979	0.483477	-2.17134	0.0299055	0.358204	chr15	CPEB1-AS1	283692
1648	ENSG00000245293	57.7005	1.25392	0.577536	2.17115	0.02992	0.358204	chr4		101929595
1649	ENSG00000228495	27.5764	-1.32768	0.611721	-2.1704	0.0299769	0.35844	chr6	LINC01013	100507254
1650	ENSG00000011451	479.577	0.483227	0.222651	2.17033	0.0299817	0.35844	chr19	WIZ	58525
1651	ENSG00000145451	24.9194	-1.68389	0.775928	-2.17017	0.0299942	0.35844	chr4	GLRA3	8001
1652	ENSG00000165995	153.287	-1.07186	0.494058	-2.1695	0.0300448	0.358828	chr10	CACNB2	783
1653	ENSG00000144837	41.3466	1.69067	0.779856	2.16793	0.030164	0.360034	chr3	PLA1A	51365
1654	ENSG00000088179	1290.73	0.493428	0.227664	2.16735	0.0302082	0.360343	chr2	PTPN4	5775
1655	ENSG00000267934	56.6486	-1.05617	0.487477	-2.16661	0.0302645	0.36075	chr19		NA
1656	ENSG00000251247	190.087	-0.540646	0.249557	-2.16642	0.0302788	0.36075	chr19	ZNF345	25850
1657	ENSG00000137558	90.0157	-1.67623	0.774003	-2.16566	0.0303372	0.361225	chr8	PI15	51050
1658	ENSG00000116525	100.623	0.789411	0.364585	2.16523	0.0303699	0.361225	chr1	TRIM62	55223
1659	ENSG00000254838	668.704	1.29097	0.596242	2.16518	0.0303737	0.361225	chr11	GVINP1	387751
1660	ENSG00000250159	22.7303	1.06102	0.490098	2.16492	0.030394	0.36125	chr5		NA
1661	ENSG00000179331	166.033	1.19563	0.552368	2.16455	0.0304225	0.36137	chr11	RAB39A	54734
1662	ENSG00000274736	52.8282	1.8005	0.8321	2.1638	0.0304795	0.361694	chr17	CCL23	6368
1663	ENSG00000161911	35.9547	-1.24658	0.576171	-2.16357	0.0304976	0.361694	chr6	TREML1	340205
1664	ENSG00000155970	435.47	-1.25675	0.580896	-2.16347	0.0305048	0.361694	chr8	MICU3	286097
1665	ENSG00000158402	17.6301	2.2168	1.02489	2.16297	0.0305432	0.361841	chr5	CDC25C	995
1666	ENSG00000146828	695.111	0.630493	0.291512	2.16284	0.0305539	0.361841	chr7	SLC12A9	56996
1667	ENSG00000162654	2639.37	1.27033	0.587487	2.16232	0.0305936	0.362095	chr1	GBP4	115361
1668	ENSG00000110442	659.636	0.717042	0.331655	2.16201	0.0306173	0.362096	chr11	COMMD9	29099
1669	ENSG00000185669	54.4951	1.31095	0.606432	2.16174	0.030638	0.362096	chr16	SNAI3	333929
1670	ENSG00000136247	534.488	0.627866	0.290463	2.1616	0.0306488	0.362096	chr7	ZDHHC4	55146
1671	ENSG00000215156	110.757	-1.11461	0.515707	-2.16133	0.0306696	0.362125	chr5		646652
1672	ENSG00000198055	820.429	0.965525	0.446796	2.161	0.0306957	0.362184	chr5	GRK6	2870
1673	ENSG00000261796	534.513	0.749535	0.34688	2.16079	0.0307113	0.362184	chr3	ISY1-RAB43	100534599
1674	ENSG00000100365	687.72	0.905054	0.418986	2.1601	0.0307646	0.362527	chr22	NCF4	4689
1675	ENSG00000154978	3109.3	0.992949	0.459711	2.15994	0.0307771	0.362527	chr7	VOPP1	81552
1676	ENSG00000070814	645.423	0.584064	0.270468	2.15945	0.0308149	0.362528	chr5	TCOF1	6949
1677	ENSG00000161013	880.663	0.538839	0.249544	2.15929	0.0308277	0.362528	chr5	MGAT4B	11282
1678	ENSG00000274297	16.3504	-1.37386	0.636275	-2.15923	0.0308324	0.362528	chr15		NA
1679	ENSG00000006744	961.533	0.518396	0.24012	2.1589	0.0308577	0.36261	chr17	ELAC2	60528
1680	ENSG00000158615	2312.04	0.454139	0.210457	2.15787	0.0309382	0.363148	chr1	PPP1R15B	84919
1681	ENSG00000039139	64.1079	-0.947516	0.439104	-2.15784	0.0309403	0.363148	chr5	DNAH5	1767
1682	ENSG00000130413	200.257	-0.559027	0.259158	-2.15709	0.0309986	0.363617	chr11	STK33	65975
1683	ENSG00000106948	1462.24	1.05152	0.487525	2.15685	0.0310172	0.363619	chr9	AKNA	80709
1684	ENSG00000263293	18.7707	-1.2384	0.574509	-2.15557	0.031117	0.364572	chr17		102724508
1685	ENSG00000151575	350.612	-0.675664	0.313506	-2.15519	0.031147	0.364668	chr15	TEX9	374618
1686	ENSG00000115252	1089.4	-1.41031	0.654438	-2.155	0.0311622	0.364668	chr2	PDE1A	5136
1687	ENSG00000103342	2468.4	0.494729	0.229617	2.15459	0.0311942	0.364826	chr16	GSPT1	2935
1688	ENSG00000065675	116.734	1.56505	0.726551	2.15408	0.0312337	0.365071	chr10	PRKCQ	5588
1689	ENSG00000280721	45.1777	1.56303	0.725873	2.15331	0.0312942	0.365563	chr2	LINC01943	NA
1690	ENSG00000173401	30.6924	-1.19044	0.552915	-2.15302	0.0313169	0.36561	chr12	GLIPR1L1	256710
1691	ENSG00000137193	744.052	1.08326	0.503238	2.15258	0.031352	0.365804	chr6	PIM1	5292
1692	ENSG00000226329	32.9729	-1.20886	0.561739	-2.152	0.0313973	0.366117	chr7		NA
1693	ENSG00000279456	71.7179	-0.870779	0.404755	-2.15137	0.031447	0.366479	chr9		NA
1694	ENSG00000250786	86.8335	-1.03895	0.483021	-2.15095	0.0314804	0.366652	chr5	SNHG18	100505806
1695	ENSG00000073417	938.058	-0.457916	0.212986	-2.14997	0.0315572	0.367015	chr15	PDE8A	5151
1696	ENSG00000178338	334.312	-0.510172	0.237336	-2.14958	0.0315883	0.367015	chr5	ZNF354B	117608
1697	ENSG00000135763	289.838	0.591094	0.275048	2.14906	0.03163	0.367015	chr1	URB2	9816
1698	ENSG00000214439	79.8412	-0.565238	0.263044	-2.14883	0.0316478	0.367015	chr7	FAM185BP	NA
1699	ENSG00000120262	390.549	0.926621	0.431287	2.1485	0.0316737	0.367015	chr6	CCDC170	80129
1700	ENSG00000128283	424.563	0.857608	0.399256	2.14802	0.0317124	0.367015	chr22	CDC42EP1	11135
1701	ENSG00000196586	1072.17	-0.671556	0.31265	-2.14795	0.0317179	0.367015	chr6	MYO6	4646
1702	ENSG00000279765	195.997	-0.765741	0.356519	-2.14783	0.0317276	0.367015	chr15		NA
1703	ENSG00000073060	866.715	0.683063	0.318087	2.14741	0.0317608	0.367015	chr12	SCARB1	949
1704	ENSG00000265478	53.1822	-1.05571	0.491692	-2.1471	0.031785	0.367015	chr17		NA
1705	ENSG00000125735	86.4031	1.47076	0.685035	2.14698	0.0317947	0.367015	chr19	TNFSF14	8740
1706	ENSG00000146243	311.273	-0.566181	0.263721	-2.14689	0.0318018	0.367015	chr6	IRAK1BP1	134728
1707	ENSG00000151466	630.73	-0.439631	0.204783	-2.14682	0.0318077	0.367015	chr4	SCLT1	132320
1708	ENSG00000112208	906.33	-0.81353	0.378956	-2.14677	0.0318117	0.367015	chr6	BAG2	9532
1709	ENSG00000146192	1193.3	1.09066	0.508051	2.14675	0.0318136	0.367015	chr6	FGD2	221472
1710	ENSG00000258947	105.967	1.55486	0.724434	2.1463	0.0318487	0.367015	chr16	TUBB3	10381
1711	ENSG00000108424	3858.63	0.432441	0.201539	2.14569	0.0318973	0.367015	chr17	KPNB1	3837
1712	ENSG00000106263	1863.5	0.407115	0.189756	2.14547	0.0319153	0.367015	chr7	EIF3B	8662
1713	ENSG00000132938	695.778	-1.99681	0.93073	-2.14543	0.0319188	0.367015	chr13	MTUS2	23281
1714	ENSG00000278900	22.8056	-1.71931	0.801482	-2.14517	0.0319395	0.367015	chr5		NA
1715	ENSG00000201098	366.495	-0.996275	0.464484	-2.14491	0.0319601	0.367015	chr7	RNY1	6084
1716	ENSG00000160208	777.003	0.443174	0.206638	2.14469	0.0319777	0.367015	chr21	RRP1B	23076
1717	ENSG00000111816	1235.28	-0.627357	0.292521	-2.14466	0.0319802	0.367015	chr6	FRK	2444
1718	ENSG00000173692	2006.25	0.456966	0.21312	2.14417	0.0320191	0.367015	chr2	PSMD1	5707
1719	ENSG00000161921	1044.11	1.44484	0.673851	2.14416	0.0320201	0.367015	chr17	CXCL16	58191
1720	ENSG00000160191	91.2704	-1.11198	0.518632	-2.14407	0.0320275	0.367015	chr21	PDE9A	5152
1721	ENSG00000253931	15.8961	-2.40943	1.12379	-2.14402	0.0320313	0.367015	chr8		NA
1722	ENSG00000200959	71.5868	-1.43923	0.671281	-2.14401	0.0320324	0.367015	chr5	SNORA74A	26821
1723	ENSG00000064419	1189.34	0.455604	0.212588	2.14313	0.0321025	0.367468	chr7	TNPO3	23534
1724	ENSG00000178927	1253.72	0.785781	0.366703	2.14283	0.0321271	0.367468	chr17	CYBC1	79415
1725	ENSG00000239672	431.918	0.911241	0.425254	2.14282	0.0321278	0.367468	chr17	NME1	4830
1726	ENSG00000111669	4822.44	0.875657	0.40876	2.14223	0.0321752	0.367796	chr12	TPI1	7167
1727	ENSG00000205809	16.0793	2.2876	1.0681	2.14175	0.0322139	0.368026	chr12	KLRC2	3822
1728	ENSG00000214435	107.463	-1.20542	0.563001	-2.14106	0.0322691	0.368117	chr10	AS3MT	57412
1729	ENSG00000146112	1953.94	0.767572	0.358515	2.14097	0.0322762	0.368117	chr6	PPP1R18	170954
1730	ENSG00000271959	17.9484	-1.21595	0.567947	-2.14095	0.0322779	0.368117	chr8		NA
1731	ENSG00000158169	267.159	-0.735044	0.343365	-2.14071	0.0322978	0.368132	chr9	FANCC	2176
1732	ENSG00000196126	14861	1.40059	0.65449	2.13997	0.032357	0.368482	chr6	HLA-DRB1	3123
1733	ENSG00000134470	224.954	1.07903	0.504251	2.13986	0.0323659	0.368482	chr10	IL15RA	3601
1734	ENSG00000227039	82.5431	1.18353	0.553245	2.13926	0.032415	0.368828	chr21	ITGB2-AS1	100505746
1735	ENSG00000175322	391.265	-0.563218	0.263353	-2.13864	0.0324646	0.369065	chr18	ZNF519	162655
1736	ENSG00000196396	1376.45	0.81497	0.381088	2.13854	0.0324732	0.369065	chr20	PTPN1	5770
1737	ENSG00000137393	1247.12	1.13024	0.528724	2.13767	0.0325436	0.369505	chr6	RNF144B	255488
1738	ENSG00000281131	23.0482	-1.15545	0.540538	-2.1376	0.0325494	0.369505	chr2	SCHLAP1	101669767
1739	ENSG00000205744	131.007	1.37432	0.64316	2.13683	0.0326122	0.369622	chr19	DENND1C	79958
1740	ENSG00000139842	1785.37	0.370007	0.17318	2.13654	0.0326353	0.369622	chr13	CUL4A	8451
1741	ENSG00000104177	158.907	-0.621003	0.290719	-2.13609	0.032672	0.369622	chr15	MYEF2	50804
1742	ENSG00000188486	182.367	1.09765	0.513905	2.1359	0.0326877	0.369622	chr11	H2AFX	3014
1743	ENSG00000276710	86.2878	-0.855294	0.400454	-2.13581	0.0326946	0.369622	chr15	CSPG4P10	NA
1744	ENSG00000013374	1647.29	0.639373	0.299392	2.13557	0.0327146	0.369622	chr7	NUB1	51667
1745	ENSG00000163376	140.322	0.905855	0.424259	2.13515	0.0327489	0.369622	chr3	KBTBD8	84541
1746	ENSG00000172936	702.341	0.894062	0.418755	2.13505	0.0327569	0.369622	chr3	MYD88	4615
1747	ENSG00000267100	284.274	-0.709943	0.332547	-2.13486	0.0327721	0.369622	chr19	ILF3-DT	147727
1748	ENSG00000189319	1250.68	0.710139	0.332651	2.13479	0.0327782	0.369622	chr10	FAM53B	9679
1749	ENSG00000239926	17.8199	-1.55167	0.726881	-2.1347	0.0327856	0.369622	chr3	PRDX3P4	NA
1750	ENSG00000110955	4372.33	0.558494	0.261656	2.13446	0.0328053	0.369622	chr12	ATP5F1B	506
1751	ENSG00000115828	217.363	1.41228	0.661755	2.13414	0.0328315	0.369622	chr2	QPCT	25797
1752	ENSG00000271978	17.0046	-1.04659	0.490431	-2.13401	0.0328418	0.369622	chr6		NA
1753	ENSG00000122696	392.288	0.642526	0.301148	2.13359	0.0328762	0.369622	chr9	SLC25A51	92014
1754	ENSG00000237152	30.683	-1.17786	0.552096	-2.13344	0.0328888	0.369622	chr13	DLEU7-AS1	100874074
1755	ENSG00000169507	55.3068	-1.64586	0.77153	-2.13325	0.0329046	0.369622	chr2	SLC38A11	151258
1756	ENSG00000230638	16.5678	1.27765	0.599109	2.13259	0.0329583	0.369622	chr1		NA
1757	ENSG00000028116	784.884	0.452151	0.212032	2.13247	0.0329684	0.369622	chr2	VRK2	7444
1758	ENSG00000248265	49.6194	-0.920487	0.431676	-2.13236	0.0329774	0.369622	chr12		440101
1759	ENSG00000230092	108.587	-1.06116	0.497701	-2.13212	0.0329969	0.369622	chr1		NA
1760	ENSG00000256120	17.5465	-1.19807	0.561937	-2.13204	0.0330033	0.369622	chr12	SOX5-AS1	101928471
1761	ENSG00000137747	35.6585	1.06569	0.499943	2.13163	0.0330374	0.369622	chr11	TMPRSS13	84000
1762	ENSG00000204673	422.904	1.49264	0.700416	2.13107	0.0330834	0.369622	chr19	AKT1S1	84335
1763	ENSG00000161277	32.0873	1.28529	0.603125	2.13105	0.0330853	0.369622	chr19	THAP8	199745
1764	ENSG00000151704	23.0487	1.12429	0.527596	2.13096	0.0330925	0.369622	chr11	KCNJ1	3758
1765	ENSG00000167642	474.676	1.0768	0.505324	2.13091	0.0330965	0.369622	chr19	SPINT2	10653
1766	ENSG00000183054	2084.68	-0.854996	0.401245	-2.13086	0.033101	0.369622	chr2	RGPD6	727851
1767	ENSG00000163348	458.646	0.46444	0.217962	2.13083	0.033103	0.369622	chr1	PYGO2	90780
1768	ENSG00000070526	43.6215	-1.22505	0.574993	-2.13055	0.0331264	0.369632	chr17	ST6GALNAC1	55808
1769	ENSG00000259583	150.445	-0.836026	0.392433	-2.13037	0.0331414	0.369632	chr15		101927751
1770	ENSG00000146066	634.651	0.786096	0.369045	2.13008	0.0331648	0.369684	chr5	HIGD2A	192286
1771	ENSG00000072818	351.402	0.995069	0.467365	2.12911	0.0332455	0.370033	chr17	ACAP1	9744
1772	ENSG00000228485	28.6493	-1.40673	0.660831	-2.12872	0.0332771	0.370033	chr10	GRK5-IT1	NA
1773	ENSG00000197451	882.419	0.601506	0.282603	2.12845	0.0332995	0.370033	chr5	HNRNPAB	3182
1774	ENSG00000177731	2724.68	0.428868	0.201498	2.1284	0.0333038	0.370033	chr17	FLII	2314
1775	ENSG00000278206	30.335	-0.802066	0.376851	-2.12834	0.0333092	0.370033	chr6		NA
1776	ENSG00000141994	263.206	0.4849	0.227869	2.12798	0.0333388	0.370033	chr19	DUS3L	56931
1777	ENSG00000270077	17.4988	-1.19303	0.560642	-2.12798	0.033339	0.370033	chr8		NA
1778	ENSG00000256616	44.9735	-1.09713	0.515607	-2.12784	0.0333503	0.370033	chr18		NA
1779	ENSG00000179915	245.631	-2.79684	1.31464	-2.12745	0.0333825	0.370033	chr2	NRXN1	9378
1780	ENSG00000226891	217.488	-0.891665	0.419132	-2.12741	0.0333863	0.370033	chr1	LINC01359	101927084
1781	ENSG00000150672	192.208	-1.11981	0.526485	-2.12696	0.0334237	0.370033	chr11	DLG2	1740
1782	ENSG00000147724	361.216	-1.49916	0.704924	-2.1267	0.033445	0.370033	chr8	FAM135B	51059
1783	ENSG00000139626	431.957	1.70475	0.801619	2.12663	0.033451	0.370033	chr12	ITGB7	3695
1784	ENSG00000159840	2055.21	0.712237	0.334928	2.12654	0.0334586	0.370033	chr7	ZYX	7791
1785	ENSG00000134569	107.02	-0.926478	0.435819	-2.12583	0.0335172	0.370473	chr11	LRP4	4038
1786	ENSG00000167984	281.334	1.41904	0.66765	2.12542	0.0335513	0.370642	chr16	NLRC3	197358
1787	ENSG00000248449	44.7662	-0.986848	0.464414	-2.12493	0.0335921	0.370782	chr5	PCDHGB8P	56120
1788	ENSG00000250790	75.4489	-0.750214	0.353071	-2.12482	0.0336016	0.370782	chr12		NA
1789	ENSG00000100596	2778.74	0.423749	0.199476	2.12431	0.0336444	0.370934	chr14	SPTLC2	9517
1790	ENSG00000121152	70.6083	1.55117	0.730419	2.12367	0.0336978	0.370934	chr2	NCAPH	23397
1791	ENSG00000155287	338.462	0.548621	0.258366	2.12342	0.0337186	0.370934	chr10	SLC25A28	81894
1792	ENSG00000175592	25.9834	1.09913	0.517653	2.1233	0.0337287	0.370934	chr11	FOSL1	8061
1793	ENSG00000270108	62.93	-1.01908	0.479957	-2.12327	0.0337311	0.370934	chr14		NA
1794	ENSG00000245149	71.6392	-0.67927	0.319947	-2.12307	0.0337478	0.370934	chr8	RNF139-AS1	101927612
1795	ENSG00000237115	28.7721	-1.29245	0.608867	-2.12272	0.0337774	0.370934	chr6		NA
1796	ENSG00000096060	2085.05	0.956651	0.450683	2.12267	0.0337817	0.370934	chr6	FKBP5	2289
1797	ENSG00000196576	4363.33	0.787392	0.370988	2.12242	0.0338026	0.370934	chr22	PLXNB2	23654
1798	ENSG00000280291	22.6143	-1.25578	0.591677	-2.12241	0.0338033	0.370934	chr15		NA
1799	ENSG00000124635	491.339	1.32032	0.622326	2.12159	0.0338719	0.37148	chr6	HIST1H2BJ	8970
1800	ENSG00000279926	62.0752	-0.817205	0.38534	-2.12074	0.0339439	0.371563	chr6		NA
1801	ENSG00000180370	3601.58	0.470126	0.221702	2.12053	0.0339611	0.371563	chr3	PAK2	5062
1802	ENSG00000026103	700.696	0.606394	0.285982	2.12039	0.033973	0.371563	chr10	FAS	355
1803	ENSG00000090006	4123.89	-1.09018	0.514165	-2.12029	0.0339818	0.371563	chr19	LTBP4	8425
1804	ENSG00000237853	21.1434	-1.00455	0.473779	-2.12029	0.0339819	0.371563	chr1	NFIA-AS1	645030
1805	ENSG00000117707	79.1929	-1.05088	0.495661	-2.12016	0.0339924	0.371563	chr1	PROX1	5629
1806	ENSG00000100811	2555.78	0.332676	0.156961	2.11948	0.0340496	0.371981	chr14	YY1	7528
1807	ENSG00000204850	17.5364	2.11591	0.998571	2.11894	0.0340956	0.372278	chr19		NA
1808	ENSG00000108788	644.119	0.627231	0.296151	2.11794	0.0341801	0.372995	chr17	MLX	6945
1809	ENSG00000026508	19592.8	0.764544	0.361101	2.11726	0.034238	0.37342	chr11	CD44	960
1810	ENSG00000261326	236.097	-0.876343	0.413982	-2.11686	0.0342716	0.373453	chr1	LINC01355	100996511
1811	ENSG00000182446	1656.35	0.486807	0.230006	2.1165	0.0343025	0.373453	chr17	NPLOC4	55666
1812	ENSG00000233237	88.5342	-1.04821	0.49529	-2.11635	0.0343152	0.373453	chr6	LINC00472	79940
1813	ENSG00000180525	104.528	-1.05731	0.499594	-2.11633	0.0343168	0.373453	chr10	PRR26	414235
1814	ENSG00000031081	2786.92	0.468268	0.221306	2.11593	0.0343505	0.373614	chr3	ARHGAP31	57514
1815	ENSG00000178690	37.3647	-0.882239	0.41705	-2.11543	0.0343934	0.373874	chr18	DYNAP	284254
1816	ENSG00000185904	18.5481	-0.977908	0.462358	-2.11504	0.0344261	0.374024	chr10	LINC00839	84856
1817	ENSG00000185651	1374.03	0.691133	0.326822	2.11471	0.0344548	0.37413	chr22	UBE2L3	7332
1818	ENSG00000215548	15.652	-1.29847	0.614255	-2.1139	0.034524	0.374578	chr9	FRG1JP	NA
1819	ENSG00000175643	46.5523	1.52206	0.720139	2.11357	0.0345523	0.374578	chr16	RMI2	116028
1820	ENSG00000068654	1074.66	0.537945	0.254538	2.11342	0.0345652	0.374578	chr2	POLR1A	25885
1821	ENSG00000100097	6379.99	0.933059	0.441539	2.1132	0.0345838	0.374578	chr22	LGALS1	3956
1822	ENSG00000100297	717.544	0.855961	0.405071	2.11311	0.0345911	0.374578	chr22	MCM5	4174
1823	ENSG00000254415	274.766	1.33146	0.630223	2.11268	0.034628	0.374773	chr19	SIGLEC14	100049587
1824	ENSG00000142731	109.54	1.30602	0.618626	2.11115	0.034759	0.375821	chr4	PLK4	10733
1825	ENSG00000148362	160.568	0.722827	0.342392	2.11111	0.034763	0.375821	chr9	PAXX	286257
1826	ENSG00000239961	19.5514	2.09697	0.994339	2.10891	0.0349527	0.377665	chr19	LILRA4	23547
1827	ENSG00000023191	3084.74	0.697739	0.330942	2.10834	0.0350016	0.377986	chr11	RNH1	6050
1828	ENSG00000132507	2431.07	0.638573	0.302998	2.10751	0.0350731	0.378316	chr17	EIF5A	1984
1829	ENSG00000175550	694.322	0.837702	0.397542	2.1072	0.0351001	0.378316	chr11	DRAP1	10589
1830	ENSG00000133195	405.681	0.590812	0.280381	2.10718	0.0351021	0.378316	chr17	SLC39A11	201266
1831	ENSG00000185000	407.072	0.883073	0.419107	2.10703	0.0351146	0.378316	chr8	DGAT1	8694
1832	ENSG00000167797	317.954	0.84311	0.40017	2.10688	0.035128	0.378316	chr11	CDK2AP2	10263
1833	ENSG00000259207	961.124	-0.753118	0.357654	-2.10572	0.0352289	0.379003	chr17	ITGB3	3690
1834	ENSG00000141968	688.849	0.94012	0.446464	2.1057	0.0352302	0.379003	chr19	VAV1	7409
1835	ENSG00000134698	1319.2	0.578413	0.274798	2.10486	0.0353032	0.379438	chr1	AGO4	192670
1836	ENSG00000242574	3789.62	1.46233	0.694763	2.1048	0.0353091	0.379438	chr6	HLA-DMB	3109
1837	ENSG00000100991	1590.58	0.496559	0.236	2.10407	0.0353725	0.379913	chr20	TRPC4AP	26133
1838	ENSG00000166224	1698.84	0.869155	0.413189	2.10353	0.0354197	0.380147	chr10	SGPL1	8879
1839	ENSG00000204103	3326.62	1.15642	0.549999	2.10258	0.0355022	0.380147	chr20	MAFB	9935
1840	ENSG00000165891	31.7018	1.96536	0.934743	2.10256	0.0355038	0.380147	chr12	E2F7	144455
1841	ENSG00000080709	15.5659	-1.23134	0.585656	-2.10249	0.0355104	0.380147	chr5	KCNN2	3781
1842	ENSG00000148248	3595.62	0.623607	0.296606	2.10248	0.0355116	0.380147	chr9	SURF4	6836
1843	ENSG00000280202	45.5306	0.831022	0.395262	2.10246	0.0355129	0.380147	chr12		NA
1844	ENSG00000224593	22.308	-1.20864	0.574937	-2.10222	0.0355344	0.380147	chr7		NA
1845	ENSG00000198796	16.5456	1.64292	0.781608	2.10197	0.0355559	0.380147	chr18	ALPK2	115701
1846	ENSG00000232624	26.5559	-0.962987	0.458306	-2.10119	0.0356246	0.380147	chr10	LINC01517	283080
1847	ENSG00000152284	100.299	-0.780309	0.371383	-2.10109	0.0356333	0.380147	chr2	TCF7L1	83439
1848	ENSG00000198711	23.3564	-0.972729	0.463017	-2.10085	0.0356541	0.380147	chr1	SSBP3-AS1	619518
1849	ENSG00000166140	249.642	0.637639	0.303519	2.10082	0.0356568	0.380147	chr15	ZFYVE19	84936
1850	ENSG00000169403	1734.14	1.27952	0.609069	2.10078	0.0356607	0.380147	chr1	PTAFR	5724
1851	ENSG00000155511	52.999	-0.83263	0.396358	-2.1007	0.0356673	0.380147	chr5	GRIA1	2890
1852	ENSG00000144043	1065.87	0.588323	0.280132	2.10016	0.0357147	0.380147	chr2	TEX261	113419
1853	ENSG00000149177	2894.04	0.972911	0.463268	2.1001	0.0357198	0.380147	chr11	PTPRJ	5795
1854	ENSG00000165474	810.687	-3.12493	1.48832	-2.09963	0.0357616	0.380147	chr13	GJB2	2706
1855	ENSG00000267939	14.8754	-1.05987	0.504822	-2.09949	0.0357738	0.380147	chr19		NA
1856	ENSG00000276087	17.1189	-1.01802	0.484964	-2.09916	0.035803	0.380147	chr2		NA
1857	ENSG00000196821	2017.54	0.51371	0.244733	2.09906	0.0358114	0.380147	chr6	C6orf106	64771
1858	ENSG00000222041	523.178	0.864129	0.41168	2.09903	0.035814	0.380147	chr2	CYTOR	112597
1859	ENSG00000178585	427.953	0.755325	0.359913	2.09863	0.0358495	0.380147	chr1	CTNNBIP1	56998
1860	ENSG00000139697	1998.97	0.354913	0.169142	2.09832	0.0358773	0.380147	chr12	SBNO1	55206
1861	ENSG00000084652	2224.32	0.518197	0.246981	2.09812	0.0358943	0.380147	chr1	TXLNA	200081
1862	ENSG00000160055	148.418	0.544912	0.259744	2.09788	0.0359156	0.380147	chr1	TMEM234	56063
1863	ENSG00000052126	1089.52	-0.640131	0.305161	-2.09769	0.0359329	0.380147	chr12	PLEKHA5	54477
1864	ENSG00000179750	40.0003	2.0791	0.991157	2.09765	0.0359364	0.380147	chr22	APOBEC3B	9582
1865	ENSG00000198355	910.896	0.891519	0.425033	2.09753	0.0359467	0.380147	chr22	PIM3	415116
1866	ENSG00000161040	86.0519	-0.763824	0.364201	-2.09726	0.0359707	0.380147	chr7	FBXL13	222235
1867	ENSG00000177556	494.729	0.867774	0.413814	2.09702	0.0359921	0.380147	chr5	ATOX1	475
1868	ENSG00000146856	134.921	-0.781957	0.372922	-2.09684	0.0360081	0.380147	chr7	AGBL3	340351
1869	ENSG00000130477	24.3048	1.73232	0.82617	2.0968	0.0360109	0.380147	chr19	UNC13A	23025
1870	ENSG00000168090	450.235	0.417078	0.199006	2.09581	0.0360992	0.38084	chr7	COPS6	10980
1871	ENSG00000136514	124.026	1.0032	0.478709	2.09563	0.0361152	0.38084	chr3	RTP4	64108
1872	ENSG00000165322	1993.04	-0.572923	0.273443	-2.09522	0.0361518	0.380993	chr10	ARHGAP12	94134
1873	ENSG00000131467	904.406	0.454456	0.216926	2.09499	0.0361722	0.380993	chr17	PSME3	10197
1874	ENSG00000001084	648.64	0.631105	0.30127	2.09481	0.0361876	0.380993	chr6	GCLC	2729
1875	ENSG00000174839	1288.25	-0.472385	0.225565	-2.09423	0.0362396	0.381338	chr3	DENND6A	201627
1876	ENSG00000199568	122.008	-1.08543	0.51843	-2.09369	0.0362878	0.38164	chr15	RNU5A-1	26831
1877	ENSG00000214135	423.738	-0.520405	0.248597	-2.09337	0.0363161	0.381735	chr3		220729
1878	ENSG00000167670	176.66	0.835089	0.399067	2.0926	0.0363847	0.382253	chr19	CHAF1A	10036
1879	ENSG00000259685	18.6268	-1.06236	0.507777	-2.09218	0.0364224	0.382444	chr15	IDH2-DT	NA
1880	ENSG00000148541	712.921	-0.875005	0.418435	-2.09114	0.0365157	0.383221	chr10	FAM13C	220965
1881	ENSG00000157456	95.5486	1.63274	0.780952	2.0907	0.0365549	0.383229	chr15	CCNB2	9133
1882	ENSG00000184967	112.789	0.625435	0.299228	2.09016	0.0366032	0.383229	chr12	NOC4L	79050
1883	ENSG00000166436	361.928	0.623488	0.298305	2.0901	0.0366087	0.383229	chr11	TRIM66	9866
1884	ENSG00000102879	1252.65	1.24117	0.593869	2.08997	0.0366205	0.383229	chr16	CORO1A	11151
1885	ENSG00000134256	64.5658	1.61351	0.772083	2.08982	0.0366341	0.383229	chr1	CD101	9398
1886	ENSG00000138378	212.812	1.31718	0.630285	2.08981	0.0366349	0.383229	chr2	STAT4	6775
1887	ENSG00000230454	49.7742	-0.870233	0.416456	-2.08961	0.0366525	0.383229	chr3		NA
1888	ENSG00000144036	1740.74	-0.735901	0.352285	-2.08894	0.0367134	0.383602	chr2	EXOC6B	23233
1889	ENSG00000015133	518.419	1.55401	0.743978	2.08879	0.036727	0.383602	chr14	CCDC88C	440193
1890	ENSG00000166831	53.0635	-1.48032	0.708873	-2.08827	0.0367737	0.383887	chr15	RBPMS2	348093
1891	ENSG00000171161	473.691	0.608332	0.291386	2.08772	0.0368233	0.3842	chr1	ZNF672	79894
1892	ENSG00000167207	455.375	1.25324	0.60038	2.08741	0.036851	0.384286	chr16	NOD2	64127
1893	ENSG00000242125	304.731	0.962512	0.461242	2.08678	0.0369077	0.384595	chr1	SNHG3	8420
1894	ENSG00000159202	1650.04	0.68223	0.326963	2.08657	0.0369273	0.384595	chr17	UBE2Z	65264
1895	ENSG00000165886	168.045	0.71674	0.343524	2.08644	0.036939	0.384595	chr10	UBTD1	80019
1896	ENSG00000143554	430.472	0.549212	0.263273	2.0861	0.0369697	0.384712	chr1	SLC27A3	11000
1897	ENSG00000124357	1130.8	0.885684	0.42467	2.08558	0.0370163	0.384868	chr2	NAGK	55577
1898	ENSG00000115956	3290.31	1.11797	0.536069	2.0855	0.0370238	0.384868	chr2	PLEK	5341
1899	ENSG00000235316	32.1422	-0.857479	0.411337	-2.08462	0.0371041	0.385479	chr10	DUSP8P5	NA
1900	ENSG00000063244	1030.99	0.427124	0.204912	2.08442	0.0371216	0.385479	chr19	U2AF2	11338
1901	ENSG00000257767	848.212	1.06494	0.510961	2.0842	0.0371423	0.38549	chr12		NA
1902	ENSG00000153310	2010.34	0.820743	0.393837	2.08396	0.0371635	0.385508	chr8	FAM49B	51571
1903	ENSG00000111640	19488.1	0.737819	0.354307	2.08243	0.0373034	0.386756	chr12	GAPDH	2597
1904	ENSG00000241106	84.7184	1.84177	0.88502	2.08105	0.0374294	0.387513	chr6	HLA-DOB	3112
1905	ENSG00000211455	3074.17	-0.675676	0.324689	-2.08099	0.0374345	0.387513	chr12	STK38L	23012
1906	ENSG00000136279	2620.34	0.733606	0.352554	2.08083	0.037449	0.387513	chr7	DBNL	28988
1907	ENSG00000179921	89.9136	1.3337	0.641018	2.0806	0.0374702	0.387513	chr2	GPBAR1	151306
1908	ENSG00000126001	698.892	0.629551	0.302645	2.08016	0.0375108	0.387513	chr20	CEP250	11190
1909	ENSG00000175538	622.604	0.942051	0.452888	2.0801	0.0375166	0.387513	chr11	KCNE3	10008
1910	ENSG00000125430	115.112	1.50175	0.722059	2.07982	0.0375425	0.387513	chr17	HS3ST3B1	9953
1911	ENSG00000258875	26.1503	1.54914	0.744881	2.07972	0.0375516	0.387513	chr14		NA
1912	ENSG00000139192	656.286	0.981496	0.471941	2.0797	0.0375532	0.387513	chr12	TAPBPL	55080
1913	ENSG00000138002	509.979	-0.453357	0.21803	-2.07933	0.0375868	0.387657	chr2	IFT172	26160
1914	ENSG00000162889	1362.63	0.682748	0.328421	2.07888	0.0376284	0.387884	chr1	MAPKAPK2	9261
1915	ENSG00000224738	30.1029	-0.907998	0.436899	-2.07828	0.0376837	0.388141	chr17		NA
1916	ENSG00000137501	1227.55	-0.704434	0.338967	-2.07818	0.0376927	0.388141	chr11	SYTL2	54843
1917	ENSG00000274290	261.268	1.36083	0.655033	2.0775	0.0377558	0.388587	chr6	HIST1H2BE	8344
1918	ENSG00000148339	376.862	0.872327	0.420063	2.07666	0.037833	0.389179	chr9	SLC25A25	114789
1919	ENSG00000168685	1353.14	1.71166	0.824458	2.0761	0.0378843	0.38937	chr5	IL7R	3575
1920	ENSG00000154645	41.7981	-1.78365	0.859161	-2.07603	0.037891	0.38937	chr21	CHODL	140578
1921	ENSG00000175354	960.316	0.760575	0.366483	2.07533	0.0379556	0.389678	chr18	PTPN2	5771
1922	ENSG00000262001	54.2207	-0.849851	0.409511	-2.07528	0.0379605	0.389678	chr18	DLGAP1-AS2	NA
1923	ENSG00000257870	18.7388	-1.08906	0.525029	-2.07429	0.0380527	0.390083	chr12		NA
1924	ENSG00000132361	709.117	0.731921	0.352861	2.07425	0.0380565	0.390083	chr17	CLUH	23277
1925	ENSG00000075240	982.502	0.74522	0.359346	2.07383	0.0380954	0.390083	chr22	GRAMD4	23151
1926	ENSG00000224905	41.623	-0.83832	0.404344	-2.07328	0.0381459	0.390083	chr21		NA
1927	ENSG00000245849	86.0578	-0.756861	0.36507	-2.07319	0.0381544	0.390083	chr15	RAD51-AS1	100505648
1928	ENSG00000136813	3755.43	0.468107	0.225795	2.07315	0.0381582	0.390083	chr9	ECPAS	23392
1929	ENSG00000132694	2063.69	0.550738	0.265667	2.07304	0.0381687	0.390083	chr1	ARHGEF11	9826
1930	ENSG00000125730	9443.19	1.32347	0.638515	2.07273	0.038197	0.390083	chr19	C3	718
1931	ENSG00000177409	2752.4	0.898422	0.433459	2.07268	0.038202	0.390083	chr7	SAMD9L	219285
1932	ENSG00000034510	12709.2	0.811964	0.391754	2.07264	0.0382061	0.390083	chr2	TMSB10	9168
1933	ENSG00000169071	186.463	-0.772838	0.372924	-2.07238	0.0382304	0.390083	chr9	ROR2	4920
1934	ENSG00000151148	846.036	0.349675	0.168737	2.0723	0.0382372	0.390083	chr12	UBE3B	89910
1935	ENSG00000214719	195.842	-0.409937	0.197872	-2.07173	0.0382908	0.390285	chr17		107133515
1936	ENSG00000152749	702.937	0.480392	0.231887	2.07167	0.0382966	0.390285	chr13	GPR180	160897
1937	ENSG00000169762	651.393	-0.338488	0.163425	-2.07121	0.0383388	0.390513	chr4	TAPT1	202018
1938	ENSG00000109736	441.585	0.597005	0.28831	2.07071	0.0383863	0.390599	chr4	MFSD10	10227
1939	ENSG00000116983	17.7299	2.16134	1.04389	2.07047	0.038408	0.390599	chr1	HPCAL4	51440
1940	ENSG00000137462	1927.41	1.07514	0.519355	2.07015	0.0384382	0.390599	chr4	TLR2	7097
1941	ENSG00000170525	2174.84	1.28122	0.618989	2.06986	0.0384654	0.390599	chr10	PFKFB3	5209
1942	ENSG00000172594	511.3	1.18783	0.573889	2.06979	0.0384723	0.390599	chr6	SMPDL3A	10924
1943	ENSG00000155714	21.8865	-0.961083	0.464355	-2.06971	0.0384791	0.390599	chr16	PDZD9	255762
1944	ENSG00000231889	173.254	-0.626879	0.302892	-2.06964	0.0384858	0.390599	chr6	TRAF3IP2-AS1	643749
1945	ENSG00000176946	453.477	0.611969	0.295776	2.06903	0.0385432	0.390977	chr2	THAP4	51078
1946	ENSG00000160087	451.57	0.439475	0.212463	2.06847	0.0385954	0.390977	chr1	UBE2J2	118424
1947	ENSG00000100979	13064.5	1.50148	0.725956	2.06829	0.0386131	0.390977	chr20	PLTP	5360
1948	ENSG00000133027	224.102	0.842114	0.40717	2.06821	0.0386203	0.390977	chr17	PEMT	10400
1949	ENSG00000166887	1366.08	0.445911	0.215625	2.06799	0.0386408	0.390977	chr15	VPS39	23339
1950	ENSG00000185664	18.6188	1.2288	0.594299	2.06764	0.0386736	0.390977	chr12	PMEL	6490
1951	ENSG00000239650	26.9042	-0.998191	0.482771	-2.06763	0.0386751	0.390977	chr6	GUSBP4	NA
1952	ENSG00000223697	30.2704	-0.810962	0.392232	-2.06756	0.0386816	0.390977	chr8		NA
1953	ENSG00000104783	203.94	1.42495	0.689488	2.06668	0.0387643	0.391167	chr19	KCNN4	3783
1954	ENSG00000148120	755.914	-0.872277	0.422107	-2.06648	0.0387832	0.391167	chr9	C9orf3	84909
1955	ENSG00000239382	99.9375	0.661108	0.319926	2.06644	0.0387865	0.391167	chr19	ALKBH6	84964
1956	ENSG00000110011	177.975	0.633995	0.306841	2.0662	0.0388097	0.391167	chr11	DNAJC4	3338
1957	ENSG00000128833	436.256	-1.05885	0.512467	-2.06618	0.0388117	0.391167	chr15	MYO5C	55930
1958	ENSG00000167995	346.768	0.73248	0.354585	2.06574	0.0388532	0.391167	chr11	BEST1	7439
1959	ENSG00000168496	231.896	0.93479	0.452603	2.06536	0.0388885	0.391167	chr11	FEN1	2237
1960	ENSG00000143384	8950.35	0.719246	0.348244	2.06535	0.0388897	0.391167	chr1	MCL1	4170
1961	ENSG00000099849	82.9993	1.13408	0.549162	2.0651	0.0389131	0.391167	chr11	RASSF7	8045
1962	ENSG00000140968	1649.6	1.27133	0.615629	2.06509	0.0389146	0.391167	chr16	IRF8	3394
1963	ENSG00000170638	384.388	0.779594	0.377518	2.06505	0.0389184	0.391167	chr22	TRABD	80305
1964	ENSG00000100221	1181.04	0.570287	0.27635	2.06364	0.0390516	0.392127	chr22	JOSD1	9929
1965	ENSG00000163154	234.043	1.12107	0.543255	2.06362	0.0390537	0.392127	chr1	TNFAIP8L2	79626
1966	ENSG00000158869	1469.23	1.4829	0.718758	2.06314	0.0390998	0.39239	chr1	FCER1G	2207
1967	ENSG00000196642	958.318	0.501431	0.24307	2.0629	0.0391217	0.39241	chr9	RABL6	55684
1968	ENSG00000173653	172.85	0.576784	0.279648	2.06253	0.0391569	0.392564	chr11	RCE1	9986
1969	ENSG00000167604	128.221	0.629769	0.305596	2.06079	0.0393231	0.393649	chr19	NFKBID	84807
1970	ENSG00000101017	559.847	0.94649	0.45929	2.06077	0.039325	0.393649	chr20	CD40	958
1971	ENSG00000121957	1749.94	-1.08139	0.52478	-2.06066	0.039336	0.393649	chr1	GPSM2	29899
1972	ENSG00000185495	312.841	-0.918597	0.44581	-2.06051	0.0393497	0.393649	chr1		NA
1973	ENSG00000144366	1288.96	-1.22125	0.592758	-2.06029	0.0393711	0.393649	chr2	GULP1	51454
1974	ENSG00000144655	339.026	0.65848	0.319629	2.06014	0.0393855	0.393649	chr3	CSRNP1	64651
1975	ENSG00000147872	1399.48	1.16139	0.563802	2.05993	0.0394048	0.393649	chr9	PLIN2	123
1976	ENSG00000100124	225.078	0.475898	0.231099	2.05928	0.0394676	0.39388	chr22	ANKRD54	129138
1977	ENSG00000123119	250.398	-1.07248	0.520802	-2.05928	0.0394679	0.39388	chr8	NECAB1	64168
1978	ENSG00000134255	1226.08	0.631284	0.306639	2.05872	0.0395209	0.39421	chr1	CEPT1	10390
1979	ENSG00000281358	16.4961	1.3705	0.665902	2.05811	0.0395796	0.394539	chr3	RASSF1-AS1	102060282
1980	ENSG00000086570	183.25	0.946845	0.460135	2.05775	0.0396138	0.394539	chr5	FAT2	2196
1981	ENSG00000274964	40.461	-0.838326	0.407399	-2.05775	0.0396139	0.394539	chr12		NA
1982	ENSG00000189350	225.177	-1.18321	0.575082	-2.05747	0.0396414	0.394614	chr2	TOGARAM2	165186
1983	ENSG00000261215	15.0386	-1.25746	0.611519	-2.05629	0.0397545	0.39554	chr9		NA
1984	ENSG00000082397	4167.32	0.688623	0.335068	2.05517	0.0398622	0.396412	chr18	EPB41L3	23136
1985	ENSG00000023445	1339.36	1.29816	0.631772	2.0548	0.0398986	0.396544	chr11	BIRC3	330
1986	ENSG00000176903	703.159	0.58567	0.285051	2.05461	0.0399162	0.396544	chr14	PNMA1	9240
1987	ENSG00000249646	23.2776	-1.02664	0.499724	-2.05441	0.0399358	0.396544	chr4	OR7E94P	NA
1988	ENSG00000233098	53.0853	-1.21425	0.591216	-2.05382	0.0399932	0.396915	chr17	CCDC144NL-AS1	339260
1989	ENSG00000229358	121.173	-0.631927	0.307727	-2.05353	0.0400213	0.396994	chr7	DPY19L1P1	100129460
1990	ENSG00000164494	334.063	0.543113	0.264527	2.05315	0.0400581	0.397159	chr6	PDSS2	57107
1991	ENSG00000187838	288.979	0.663458	0.323295	2.05218	0.0401525	0.397679	chr17	PLSCR3	57048
1992	ENSG00000079999	851.342	0.517058	0.251994	2.05187	0.0401825	0.397679	chr19	KEAP1	9817
1993	ENSG00000248445	40.1168	-0.788617	0.384354	-2.0518	0.0401895	0.397679	chr5	SEMA6A-AS1	101927233
1994	ENSG00000270533	65.9642	-1.01411	0.494257	-2.05178	0.0401912	0.397679	chr21		NA
1995	ENSG00000276791	50.1264	-0.6913	0.337018	-2.05122	0.0402453	0.397933	chr16		NA
1996	ENSG00000187741	92.4739	1.37939	0.672514	2.0511	0.0402572	0.397933	chr16	FANCA	2175
1997	ENSG00000165934	2200.2	0.546735	0.266595	2.05081	0.0402858	0.398017	chr14	CPSF2	53981
1998	ENSG00000178952	1229.94	0.611024	0.298033	2.05019	0.0403461	0.398413	chr16	TUFM	7284
1999	ENSG00000149925	8637.56	0.828313	0.40413	2.04962	0.0404017	0.398449	chr16	ALDOA	226
[truncated: 17,733 more rows]
