# Supplementary material for: Novel Insights Into Rheumatoid Arthritis Through Characterization of Concordant Changes in DNA Methylation and Gene Expression in Synovial Biopsies of Patients With Differing Numbers of Swollen Joints
Source: Front Immunol. 2021 Apr 22;12:651475. doi: 10.3389/fimmu.2021.651475 (PMC8100206; doi:10.3389/fimmu.2021.651475)
Supplement: Supplementary file 8 [file Table_5.xlsx]

## Sheet: tableS4
pathway	pval	padj	ES	NES	nMoreExtreme	size
Immune response_Antigen presentation by MHC class II	1.18654e-05	6.5762e-05	0.608583	2.80414	0	184
Oxidative stress_ROS-induced cellular signaling	1.25563e-05	6.5762e-05	0.560254	2.45454	0	124
Immune response_Antigen presentation by MHC class I: cross-presentation	1.25811e-05	6.5762e-05	0.616321	2.69664	0	123
Transcription_N-CoR/ SMRT complex-mediated epigenetic gene silencing	1.25957e-05	6.5762e-05	0.561811	2.45523	0	122
Macrophage and dendritic cell phenotype shift in cancer	1.26897e-05	6.5762e-05	0.633113	2.74138	0	114
Neurogenesis_NGF/ TrkA MAPK-mediated signaling	1.26962e-05	6.5762e-05	0.474653	2.05317	0	113
Immune response_B cell antigen receptor (BCR) pathway	1.27288e-05	6.5762e-05	0.54711	2.36001	0	111
Chemotaxis_SDF-1/ CXCR4-induced chemotaxis of immune cells	1.27551e-05	6.5762e-05	0.547204	2.35166	0	108
Development_VEGF signaling via VEGFR2 - generic cascades	1.27779e-05	6.5762e-05	0.469677	2.01554	0	107
Immune response_Antigen presentation by MHC class I, classical pathway	1.27972e-05	6.5762e-05	0.635586	2.72347	0	106
Immune response_IL-3 signaling via ERK and PI3K	1.27972e-05	6.5762e-05	0.487258	2.08789	0	106
Immune response_IL-3 signaling via JAK/STAT, p38, JNK and NF-kB	1.28391e-05	6.5762e-05	0.633342	2.70237	0	103
Immune response_IL-4 signaling pathway	1.29146e-05	6.5762e-05	0.537219	2.28102	0	100
Transport_Clathrin-coated vesicle cycle	1.29354e-05	6.5762e-05	0.506913	2.14863	0	99
CCR7 signaling pathways in dendritic cells in allergic contact dermatitis	1.29354e-05	6.5762e-05	0.490021	2.07703	0	99
Transcription_Mechanism of activation of the transcription of Retinoid-target genes	1.29577e-05	6.5762e-05	0.540166	2.28561	0	98
Immune response_M-CSF-receptor signaling pathway	1.29577e-05	6.5762e-05	0.543253	2.29868	0	98
Immune response_IFN-alpha/beta signaling via PI3K and NF-kB pathways	1.29577e-05	6.5762e-05	0.586692	2.48248	0	98
Immune response _CCR3 signaling in eosinophils	1.29685e-05	6.5762e-05	0.489852	2.06973	0	97
T follicular helper cell dysfunction in SLE	1.29685e-05	6.5762e-05	0.692262	2.92495	0	97
SLE genetic marker-specific pathways in T cells	1.30139e-05	6.5762e-05	0.694831	2.92598	0	95
Immune response_Platelet activating factor/ PTAFR pathway signaling	1.30139e-05	6.5762e-05	0.509911	2.14727	0	95
Transcription_Negative regulation of HIF1A function	1.30139e-05	6.5762e-05	0.577097	2.43019	0	95
SLE genetic marker-specific pathways in antigen-presenting cells (APC)	1.30298e-05	6.5762e-05	0.548966	2.30838	0	94
Mast cell migration in asthma	1.30666e-05	6.5762e-05	0.497727	2.08604	0	92
Immune response_HSP60 and HSP70/ TLR signaling pathway	1.30926e-05	6.5762e-05	0.648788	2.71347	0	91
Chemotaxis_Leukocyte chemotaxis	1.31117e-05	6.5762e-05	0.616903	2.57606	0	90
Ovarian cancer (main signaling cascades)	1.31117e-05	6.5762e-05	0.48114	2.00914	0	90
Mitochondrial dysfunction in neurodegenerative diseases	1.31117e-05	6.5762e-05	0.524352	2.18958	0	90
TNF-alpha and IL-1 beta-mediated regulation of contraction and secretion of inflammatory factors in normal and asthmatic airway smooth muscle	1.31117e-05	6.5762e-05	0.530089	2.21354	0	90
Transcription_HIF-1 targets	1.31643e-05	6.5762e-05	0.50746	2.10775	0	87
Immune response_C5a signaling	1.31643e-05	6.5762e-05	0.514197	2.13573	0	87
Inhibition of neutrophil migration by proresolving lipid mediators in COPD	1.31643e-05	6.5762e-05	0.562245	2.3353	0	87
Immune response_CCL2 signaling	1.3189e-05	6.5762e-05	0.556646	2.30716	0	86
Chemotaxis_CXCR3-A signaling	1.3189e-05	6.5762e-05	0.571522	2.36882	0	86
Apoptosis and survival_HTR1A signaling	1.32135e-05	6.5762e-05	0.543296	2.24712	0	85
EGFR family signaling in pancreatic cancer	1.32135e-05	6.5762e-05	0.515655	2.1328	0	85
Immune response_IL-5 signaling via PI3K, MAPK and NF-kB	1.32135e-05	6.5762e-05	0.573391	2.3716	0	85
Immune response_IL-33 signaling pathway	1.32135e-05	6.5762e-05	0.643486	2.66152	0	85
Immune response_TLR2 and TLR4 signaling pathways	1.32406e-05	6.5762e-05	0.534336	2.20476	0	84
Immune response_IL-1 signaling pathway	1.32406e-05	6.5762e-05	0.59988	2.4752	0	84
ErbB2-induced breast cancer cell invasion	1.32406e-05	6.5762e-05	0.55763	2.30087	0	84
Glomerular injury in Lupus Nephritis	1.32406e-05	6.5762e-05	0.606545	2.5027	0	84
Immune response_CD16 signaling in NK cells	1.32554e-05	6.5762e-05	0.616105	2.5377	0	83
Stellate cells activation and liver fibrosis	1.32554e-05	6.5762e-05	0.514597	2.1196	0	83
Transcription_Epigenetic regulation of gene expression	1.32554e-05	6.5762e-05	0.601839	2.47894	0	83
Chemotaxis_CCR1 signaling	1.32554e-05	6.5762e-05	0.520978	2.14588	0	83
SLE genetic marker-specific pathways in B cells	1.32554e-05	6.5762e-05	0.628902	2.59041	0	83
Immune response_TCR alpha/beta signaling pathway	1.32714e-05	6.5762e-05	0.716162	2.94372	0	82
NETosis in SLE	1.32714e-05	6.5762e-05	0.632562	2.60009	0	82
Cell cycle_Spindle assembly and chromosome separation	1.32853e-05	6.5762e-05	0.546042	2.24011	0	81
Immune response_MIF-induced cell adhesion, migration and angiogenesis	1.32853e-05	6.5762e-05	0.53874	2.21015	0	81
Immune response_C3a signaling	1.32853e-05	6.5762e-05	0.533011	2.18664	0	81
Signal transduction_Soluble CXCL16 signaling	1.32853e-05	6.5762e-05	0.536857	2.20242	0	81
Cell adhesion_Integrin inside-out signaling in neutrophils	1.32853e-05	6.5762e-05	0.569719	2.33724	0	81
Immune response_Immunological synapse formation	1.33282e-05	6.5762e-05	0.710542	2.90308	0	79
Oxidative phosphorylation	1.33282e-05	6.5762e-05	0.576265	2.35446	0	79
Apoptosis and survival_CXCR3-B signaling	1.33282e-05	6.5762e-05	0.544466	2.22454	0	79
Aberrant production of IL-2 and IL-17 in SLE T cells	1.33433e-05	6.5762e-05	0.683296	2.78638	0	78
Tau pathology in Alzheimer disease	1.33433e-05	6.5762e-05	0.508267	2.07264	0	78
Immune response_IL-18 signaling	1.33761e-05	6.5762e-05	0.619825	2.52209	0	77
Development_Adenosine A3 receptor signaling	1.33933e-05	6.5762e-05	0.528469	2.14601	0	76
Cigarette smoke-induced oxidative stress and apoptosis in airway epithelial cells	1.33933e-05	6.5762e-05	0.564401	2.29192	0	76
Development_EGFR signaling pathway	1.3423e-05	6.5762e-05	0.516966	2.09408	0	75
Immune response_ICOS signaling pathway in T-helper cell	1.3423e-05	6.5762e-05	0.59057	2.39223	0	75
HCV-mediated liver damage and predisposition to HCC via cell stress	1.3423e-05	6.5762e-05	0.587682	2.38053	0	75
Immune response_Inhibitory PD-1 signaling in T cells	1.34609e-05	6.5762e-05	0.694933	2.80751	0	74
Renal tubulointerstitial injury in Lupus Nephritis	1.34609e-05	6.5762e-05	0.742425	2.99938	0	74
Macrophage-induced immunosuppression in the tumor microenvironment	1.34609e-05	6.5762e-05	0.627372	2.53457	0	74
Immune response_NF-AT in immune response	1.34633e-05	6.5762e-05	0.649043	2.61686	0	73
Chemotaxis_CCL2-induced chemotaxis	1.34633e-05	6.5762e-05	0.5307	2.13972	0	73
Signal transduction_Amino acid-dependent mTORC1 activation	1.34949e-05	6.5762e-05	0.524848	2.11112	0	72
HSP70 and HSP40-dependent folding in Huntington's disease	1.34949e-05	6.5762e-05	0.628863	2.52951	0	72
Immune response_Fc epsilon RI pathway	1.35201e-05	6.5762e-05	0.507365	2.03547	0	71
Development_Adenosine A1 receptor signaling	1.35201e-05	6.5762e-05	0.554298	2.22375	0	71
Inflammatory mechanisms of pancreatic cancerogenesis	1.35201e-05	6.5762e-05	0.585249	2.34792	0	71
Role of B cells in SLE	1.35201e-05	6.5762e-05	0.676013	2.71205	0	71
Immune response_MIF - the neuroendocrine-macrophage connector	1.35393e-05	6.5762e-05	0.570353	2.28225	0	70
Development_IGF-1 receptor signaling	1.35393e-05	6.5762e-05	0.53635	2.14619	0	70
Immune response_NF-AT signaling and leukocyte interactions	1.35393e-05	6.5762e-05	0.592115	2.36933	0	70
Immune response_Histamine signaling in dendritic cells	1.35393e-05	6.5762e-05	0.522744	2.09174	0	70
Regulation of degradation of deltaF508-CFTR in CF	1.35393e-05	6.5762e-05	0.532378	2.1303	0	70
Main chemotherapy drugs and their action in SCLC cells	1.35393e-05	6.5762e-05	0.500322	2.00202	0	70
Immune response_T cell co-signaling receptors, schema	1.35393e-05	6.5762e-05	0.739045	2.95726	0	70
Immune response_IL-6 signaling pathway via MEK/ERK and PI3K/AKT cascades	1.35511e-05	6.5762e-05	0.519777	2.07487	0	69
Immune response_IL-6 signaling pathway via JAK/STAT	1.35511e-05	6.5762e-05	0.591746	2.36216	0	69
Immune response_CD28 signaling	1.35511e-05	6.5762e-05	0.562185	2.24416	0	69
Lysophospholipid mediators-induced inflammatory signaling in normal and asthmatic airway epithelium	1.35511e-05	6.5762e-05	0.495327	1.97727	0	69
Transcription_CREB signaling pathway	1.35801e-05	6.5762e-05	0.510857	2.03335	0	68
Immune response_IL-10 signaling pathway	1.35801e-05	6.5762e-05	0.696516	2.77232	0	68
Signal transduction_Activin A signaling regulation	1.35801e-05	6.5762e-05	0.579329	2.30589	0	68
Immune response_IL-4-induced regulators of cell growth, survival, differentiation and metabolism	1.35801e-05	6.5762e-05	0.556939	2.21677	0	68
G-protein signaling_Proinsulin C-peptide signaling	1.36216e-05	6.5762e-05	0.505505	2.0059	0	67
Immune response_IL-11 signaling pathway via MEK/ERK and PI3K/AKT cascades	1.36216e-05	6.5762e-05	0.535705	2.12574	0	67
DNA damage_Nucleotide excision repair	1.36216e-05	6.5762e-05	0.520686	2.06614	0	67
Cooperative action of IFN-gamma and TNF-alpha on astrocytes in multiple sclerosis	1.36216e-05	6.5762e-05	0.733905	2.91222	0	67
IGF family signaling in colorectal cancer	1.36216e-05	6.5762e-05	0.516795	2.0507	0	67
Epithelial cell apoptosis in COPD	1.36216e-05	6.5762e-05	0.610158	2.42118	0	67
B cell signaling in hematological malignancies	1.36216e-05	6.5762e-05	0.581731	2.30837	0	67
Immune response_Histamine H1 receptor signaling in immune response	1.36375e-05	6.5762e-05	0.501341	1.98431	0	66
Breakdown of CD4+ T cell peripheral tolerance in type 1 diabetes mellitus	1.36375e-05	6.5762e-05	0.70789	2.80182	0	66
Immune response_TLR5, TLR7, TLR8 and TLR9 signaling pathways	1.36375e-05	6.5762e-05	0.563331	2.22966	0	66
Prostaglandins and leukotrienes-mediated induction of expression of mucins in normal and asthmatic epithelium	1.3656e-05	6.5762e-05	0.503638	1.98827	0	65
Mitogenic action of ErbB2 in breast cancer	1.3656e-05	6.5762e-05	0.504588	1.99202	0	65
Vascular endothelial cell damage in SLE	1.3656e-05	6.5762e-05	0.638781	2.52178	0	65
Immune response _IFN gamma signaling pathway	1.36833e-05	6.5762e-05	0.568253	2.23711	0	64
Development_Beta-adrenergic receptor-induced regulation of ERK	1.36833e-05	6.5762e-05	0.499549	1.96663	0	64
Immune response_CD40 signaling	1.36833e-05	6.5762e-05	0.585631	2.30552	0	64
Development_Cytokine-mediated regulation of megakaryopoiesis	1.36833e-05	6.5762e-05	0.594764	2.34147	0	64
Development_c-Kit ligand signaling pathway during hemopoiesis	1.36833e-05	6.5762e-05	0.540708	2.12867	0	64
Immune response_OX40L/ OX40 signaling pathway	1.36833e-05	6.5762e-05	0.626572	2.4667	0	64
Apoptosis and survival_Role of PKR in stress-induced apoptosis	1.37076e-05	6.5762e-05	0.623264	2.44581	0	63
Common mechanisms of Th17 cell migration	1.37076e-05	6.5762e-05	0.648878	2.54632	0	63
Immune response_Substance P-stimulated expression of proinflammatory cytokines via MAPKs	1.37076e-05	6.5762e-05	0.519994	2.04056	0	63
Immune response_IFN-alpha/beta signaling via JAK/STAT	1.37404e-05	6.5762e-05	0.667335	2.61083	0	62
IL-17-induced mucin expression in CF airways	1.37404e-05	6.5762e-05	0.614811	2.40534	0	62
Chemokines in inflammation in adipose tissue and liver in obesity, type 2 diabetes and metabolic syndrome X	1.37404e-05	6.5762e-05	0.717029	2.80525	0	62
Neutrophil chemotaxis in asthma	1.37404e-05	6.5762e-05	0.56959	2.22842	0	62
Basophil migration in asthma	1.37404e-05	6.5762e-05	0.561175	2.1955	0	62
Cell adhesion_Integrin inside-out signaling in T cells	1.37404e-05	6.5762e-05	0.635762	2.48731	0	62
Immune response_IL-2 activation and signaling pathway	1.37773e-05	6.5762e-05	0.637921	2.48674	0	61
Proteolysis_Role of Parkin in the Ubiquitin-Proteasomal Pathway	1.37773e-05	6.5762e-05	0.595056	2.31965	0	61
Immune response_IL-15 signaling	1.37773e-05	6.5762e-05	0.5471	2.13271	0	61
Role of TLR signaling in skin sensitization	1.37773e-05	6.5762e-05	0.613766	2.39258	0	61
Immune response_HMGB1/RAGE signaling pathway	1.37773e-05	6.5762e-05	0.533847	2.08104	0	61
Immune response_Role of DPP4 (CD26) in immune regulation	1.38022e-05	6.5762e-05	0.735252	2.85781	0	60
Th17 cells in CF	1.38022e-05	6.5762e-05	0.658341	2.55887	0	60
Role of stellate cells in progression of pancreatic cancer	1.38022e-05	6.5762e-05	0.521808	2.02818	0	60
PDE4 regulation of cyto/chemokine expression in inflammatory skin diseases	1.38022e-05	6.5762e-05	0.588761	2.28842	0	60
Immune response_TREM1 signaling pathway	1.38301e-05	6.5762e-05	0.600592	2.32725	0	59
Immune response_Th1 and Th2 cell differentiation	1.38301e-05	6.5762e-05	0.732333	2.83773	0	59
Immune response_IL-17 signaling pathways	1.38301e-05	6.5762e-05	0.615988	2.3869	0	59
Signal transduction_Additional pathways of NF-kB activation (in the cytoplasm)	1.38301e-05	6.5762e-05	0.544544	2.11006	0	59
Effect of H. pylori infection on apoptosis in gastric epithelial cells	1.38579e-05	6.5762e-05	0.698182	2.69653	0	58
Inhibition of apoptosis in pancreatic cancer	1.38579e-05	6.5762e-05	0.544728	2.10386	0	58
IGF-1 signaling in multiple myeloma	1.38579e-05	6.5762e-05	0.556368	2.14881	0	58
IgE- and MGF-induced Lyn-mediated production of cytokines and arachidonic acid metabolites in lung mast cells in asthma	1.38579e-05	6.5762e-05	0.55572	2.14631	0	58
Immune response_Differentiation and clonal expansion of CD8+ T cells	1.38579e-05	6.5762e-05	0.776317	2.9983	0	58
Development_G-CSF signaling	1.38579e-05	6.5762e-05	0.610882	2.35936	0	58
Neutrophil resistance to apoptosis in COPD and proresolving impact of lipid mediators	1.38579e-05	6.5762e-05	0.614611	2.37376	0	58
Immune response_Role of PKR in stress-induced antiviral cell response	1.38579e-05	6.5762e-05	0.62271	2.40504	0	58
Proinflammatory mediators production and activation of basophils in asthma	1.38579e-05	6.5762e-05	0.609782	2.35511	0	58
Dysregulation of germinal center response in SLE	1.38579e-05	6.5762e-05	0.648313	2.50392	0	58
Th2 cytokine- and TNF-alpha-induced profibrotic response in asthmatic airway fibroblasts/ myofibroblasts	1.38875e-05	6.5762e-05	0.606095	2.33296	0	57
Canonical Leptin pathways in breast cancer	1.38875e-05	6.5762e-05	0.553732	2.13141	0	57
Differentiation of Th2 cells in asthma	1.38875e-05	6.5762e-05	0.733344	2.82276	0	57
Role of IL-23/ T17 pathogenic axis in psoriasis	1.38875e-05	6.5762e-05	0.725188	2.79137	0	57
Signal transduction_Erk Interactions: Inhibition of Erk	1.39204e-05	6.5762e-05	0.583933	2.24024	0	56
Putative pathways of MHC class I-dependent postsynaptic long-term depression in major depressive disorder	1.39204e-05	6.5762e-05	0.696989	2.67398	0	56
LRRK2 in neurons in Parkinson's disease	1.39204e-05	6.5762e-05	0.58731	2.2532	0	56
Proinflammatory cytokine production by Th17 cells in asthma	1.39204e-05	6.5762e-05	0.68764	2.63811	0	56
Th9 cells in asthma	1.39204e-05	6.5762e-05	0.653047	2.50539	0	56
Development_Prolactin receptor signaling	1.39542e-05	6.5762e-05	0.610347	2.33406	0	55
Survival pathways in Prostate Cancer	1.39542e-05	6.5762e-05	0.600291	2.2956	0	55
Immune response_Naive CD4+ T cell differentiation	1.39542e-05	6.5762e-05	0.703038	2.68852	0	55
Regulation of proinflammatory cytokine production by Th2 cells in asthma	1.39542e-05	6.5762e-05	0.714317	2.73165	0	55
Translation_Insulin regulation of translation	1.39819e-05	6.5762e-05	0.547685	2.08668	0	54
Immune response_Role of DAP12 receptors in NK cells	1.39819e-05	6.5762e-05	0.649397	2.4742	0	54
Development_GM-CSF signaling	1.39819e-05	6.5762e-05	0.636986	2.42692	0	54
Ubiquitin-proteasome system in Huntington's disease	1.39819e-05	6.5762e-05	0.618681	2.35718	0	54
Maturation and migration of dendritic cells in skin sensitization	1.39819e-05	6.5762e-05	0.722506	2.75275	0	54
Immune response_Generation of memory CD4+ T cells	1.39819e-05	6.5762e-05	0.705677	2.68863	0	54
Immune response_T regulatory cell-mediated modulation of antigen-presenting cell functions	1.39819e-05	6.5762e-05	0.765382	2.91611	0	54
Platelet activation during ADAM-TS13-deficient thrombotic microangiopathy development	1.39819e-05	6.5762e-05	0.64735	2.46641	0	54
Modulation of tumor response to cytotoxic T cells by hypoxia in tumors	1.39819e-05	6.5762e-05	0.598733	2.28117	0	54
Transport_Intracellular cholesterol transport	1.40076e-05	6.5762e-05	0.579169	2.19906	0	53
Memory CD8+ T cells in allergic contact dermatitis	1.40076e-05	6.5762e-05	0.718938	2.72975	0	53
Apoptotic pathways and resistance to apoptosis in lung cancer cells	1.40076e-05	6.5762e-05	0.636793	2.41785	0	53
wtCFTR and deltaF508-CFTR traffic / Generic schema (normal and CF)	1.40266e-05	6.5762e-05	0.559946	2.11899	0	52
Th17 cells in CF (mouse model)	1.40266e-05	6.5762e-05	0.697514	2.63959	0	52
GLP-1 in beta cell apoptosis in type 2 diabetes	1.40266e-05	6.5762e-05	0.58055	2.19697	0	52
Immune response_Th17, Th22 and Th9 cell differentiation	1.40266e-05	6.5762e-05	0.698867	2.64471	0	52
Activation of TNF-alpha-dependent pro-tumoral effect in colorectal cancer	1.40266e-05	6.5762e-05	0.678183	2.56644	0	52
Role of CD8+ Tc1 cells in COPD	1.40266e-05	6.5762e-05	0.755723	2.85987	0	52
Role of integrins in eosinophil degranulation in asthma	1.40266e-05	6.5762e-05	0.635438	2.40468	0	52
Cell cycle_Role of APC in cell cycle regulation	1.40645e-05	6.5762e-05	0.610589	2.30093	0	51
Role of IFN-beta in inhibition of Th1 cell differentiation in multiple sclerosis	1.40645e-05	6.5762e-05	0.687302	2.59001	0	51
Anti-apoptotic pathways in endoplasmic reticulum stress response in multiple myeloma	1.40645e-05	6.5762e-05	0.623158	2.34829	0	51
IL-1 signaling in melanoma	1.40645e-05	6.5762e-05	0.673855	2.53934	0	51
Signal transduction_PTMs in IL-17-induced CIKS-independent signaling pathways	1.40645e-05	6.5762e-05	0.652399	2.45849	0	51
Transcription_Role of the non-genomic action of Retinoic acid and phosphorylation of Retinoic acid receptors in the initiation of transcription	1.40645e-05	6.5762e-05	0.566071	2.13317	0	51
Immune response_CXCR4 signaling via second messenger	1.41143e-05	6.5762e-05	0.604399	2.26753	0	50
Chemotaxis_CXCR4 signaling pathway	1.41143e-05	6.5762e-05	0.555597	2.08444	0	50
Regulation of lipid metabolism_Insulin regulation of glycogen metabolism	1.41143e-05	6.5762e-05	0.552133	2.07145	0	50
Regulation of lipid metabolism_Insulin regulation of fatty acid metabolism	1.41143e-05	6.5762e-05	0.560911	2.10438	0	50
Cell cycle_Role of Nek in cell cycle regulation	1.41143e-05	6.5762e-05	0.614211	2.30435	0	50
Th17 cytokines in COPD	1.41143e-05	6.5762e-05	0.740811	2.77931	0	50
Rheumatoid arthritis (general schema)	1.41143e-05	6.5762e-05	0.724003	2.71625	0	50
Development_VEGF signaling and activation	1.41583e-05	6.5762e-05	0.549008	2.0508	0	49
Immunological synapse between dendritic and CD8+ T cells in allergic contact dermatitis	1.41583e-05	6.5762e-05	0.709279	2.64948	0	49
VEGF signaling in multiple myeloma	1.41583e-05	6.5762e-05	0.54958	2.05293	0	49
Regulation of mast cell survival in asthma	1.41583e-05	6.5762e-05	0.579049	2.16301	0	49
FGF2 signaling in melanoma	1.41583e-05	6.5762e-05	0.545332	2.03706	0	49
Pro-tumoral TNF-alpha signaling in melanoma	1.41583e-05	6.5762e-05	0.580586	2.16875	0	49
Immune response_TSLP signalling	1.41583e-05	6.5762e-05	0.660858	2.46861	0	49
Main growth factor signaling cascades in multiple myeloma cells	1.41878e-05	6.5762e-05	0.580413	2.15972	0	48
PDE4 regulation of cyto/chemokine expression in arthritis	1.41878e-05	6.5762e-05	0.625154	2.32621	0	48
Immune response_Antiviral actions of Interferons	1.42272e-05	6.5762e-05	0.745751	2.76304	0	47
Apoptosis and survival_Granzyme A signaling	1.42272e-05	6.5762e-05	0.680471	2.52117	0	47
NK cells in allergic contact dermatitis	1.42272e-05	6.5762e-05	0.830539	3.07718	0	47
Role of IL-8 in melanoma	1.42272e-05	6.5762e-05	0.577044	2.13798	0	47
Oxidative stress_Role of Sirtuin1 and PGC1-alpha in activation of antioxidant defense system	1.42272e-05	6.5762e-05	0.55612	2.06045	0	47
Substance P-mediated inflammation and pain in Sickle cell disease	1.42272e-05	6.5762e-05	0.573749	2.12576	0	47
Role of cell adhesion in vaso-occlusion in Sickle cell disease	1.42272e-05	6.5762e-05	0.634921	2.35241	0	47
Apoptosis and survival_TNFR1 signaling pathway	1.4267e-05	6.5762e-05	0.576679	2.12737	0	46
Immune response_IL-22 signaling pathway	1.4267e-05	6.5762e-05	0.70913	2.61599	0	46
Immune response_KLRK1 (NKG2D) signaling pathway	1.4267e-05	6.5762e-05	0.623865	2.30144	0	46
IL-6 signaling in Prostate Cancer	1.4267e-05	6.5762e-05	0.546224	2.01503	0	46
Immune response_IL-5 signaling via JAK/STAT	1.4267e-05	6.5762e-05	0.617163	2.27672	0	46
Role of XBP1 protein in multiple myeloma	1.4267e-05	6.5762e-05	0.64369	2.37458	0	46
IL-6 signaling pathway in lung cancer	1.4267e-05	6.5762e-05	0.606852	2.23868	0	46
Immune response_HMGB1 release from the cell	1.4267e-05	6.5762e-05	0.639983	2.3609	0	46
Signal transduction_PTMs in IL-12 signaling pathway	1.4267e-05	6.5762e-05	0.61181	2.25697	0	46
Attenuation of IFN type I signaling in melanoma cells	1.4267e-05	6.5762e-05	0.695695	2.56643	0	46
Cell cycle_Initiation of mitosis	1.42959e-05	6.5762e-05	0.566401	2.08021	0	45
Development_Angiopoietin - Tie2 signaling	1.42959e-05	6.5762e-05	0.574495	2.10993	0	45
HBV-dependent NF-kB and PI3K/AKT pathways leading to HCC	1.42959e-05	6.5762e-05	0.627966	2.30631	0	45
Role and regulation of Prostaglandin E2 in gastric cancer	1.42959e-05	6.5762e-05	0.582431	2.13908	0	45
The role of KEAP1/NRF2 pathway in skin sensitization	1.42959e-05	6.5762e-05	0.632527	2.32307	0	45
Role of iNKT and B cells in T cell recruitment in allergic contact dermatitis	1.42959e-05	6.5762e-05	0.73306	2.69229	0	45
Immune response_T regulatory cell-mediated modulation of effector T cell and NK cell functions	1.42959e-05	6.5762e-05	0.685809	2.51875	0	45
Generation of cytotoxic CD8+ T cells in COPD	1.42959e-05	6.5762e-05	0.808056	2.96773	0	45
A shift in alveolar macrophage phenotype in COPD	1.42959e-05	6.5762e-05	0.678838	2.49315	0	45
Arachidonic acid metabolites production in eosinophils in asthma	1.42959e-05	6.5762e-05	0.555424	2.03989	0	45
Immune response_Role of integrins in NK cells cytotoxicity	1.4341e-05	6.5762e-05	0.653242	2.38732	0	44
Immune response_Inhibitory action of Lipoxins on pro-inflammatory TNF-alpha signaling	1.4341e-05	6.5762e-05	0.609006	2.22566	0	44
Role of keratinocytes and Langerhans cells in skin sensitization	1.4341e-05	6.5762e-05	0.705063	2.57671	0	44
The innate immune response to contact allergens	1.4341e-05	6.5762e-05	0.668932	2.44466	0	44
Neutrophil-derived granule proteins and cytokines in asthma	1.4341e-05	6.5762e-05	0.616697	2.25377	0	44
Immune response_IL-4-responsive genes in type 2 immunity	1.4341e-05	6.5762e-05	0.656208	2.39816	0	44
Transcription_Ligand-dependent activation of the ESR1/SP pathway	1.4368e-05	6.5762e-05	0.593285	2.15808	0	43
Immune response_Regulation of T cell function by CTLA-4	1.4368e-05	6.5762e-05	0.621465	2.26059	0	43
Immune response_Th17 cell differentiation	1.4368e-05	6.5762e-05	0.753755	2.74179	0	43
Immune response_Differentiation of natural regulatory T cells	1.4368e-05	6.5762e-05	0.724985	2.63714	0	43
Regulatory T cells in murine model of contact hypersensitivity	1.4368e-05	6.5762e-05	0.792662	2.88332	0	43
Down-regulation of mast cell functions through ITIM-containing inhibitory receptors in asthma	1.4368e-05	6.5762e-05	0.58019	2.11045	0	43
Th2 cell migration in asthma	1.4368e-05	6.5762e-05	0.583724	2.1233	0	43
Chemotaxis_CCR4-induced chemotaxis of immune cells	1.44177e-05	6.5762e-05	0.580143	2.09903	0	42
Immune response_Bacterial infections in normal airways	1.44177e-05	6.5762e-05	0.643042	2.3266	0	42
TNF-alpha, IL-1 beta induce dyslipidemia and inflammation in obesity and type 2 diabetes in adipocytes	1.44177e-05	6.5762e-05	0.683237	2.47203	0	42
Development_PEDF signaling	1.44177e-05	6.5762e-05	0.59317	2.14616	0	42
Immune response_Role of HMGB1 in dendritic cell maturation and migration	1.44177e-05	6.5762e-05	0.734922	2.65903	0	42
IL-1 beta- and Endothelin-1-induced fibroblast/ myofibroblast migration and extracellular matrix production in asthmatic airways	1.44177e-05	6.5762e-05	0.610327	2.20824	0	42
Mechanism of action of CCR4 antagonists in asthma and atopic dermatitis (Variant 1)	1.44177e-05	6.5762e-05	0.580143	2.09903	0	42
CCR4-dependent immune cell chemotaxis in asthma and atopic dermatitis	1.44177e-05	6.5762e-05	0.580143	2.09903	0	42
Myeloid-derived suppressor cells and M2 macrophages in cancer	1.44177e-05	6.5762e-05	0.685635	2.48071	0	42
DNA damage_ATM/ATR regulation of G1/S checkpoint	1.44396e-05	6.5762e-05	0.658026	2.36951	0	41
Immune response_MIF in innate immunity response	1.44396e-05	6.5762e-05	0.58041	2.09002	0	41
Immune response_IL-9 signaling pathway	1.44396e-05	6.5762e-05	0.687516	2.4757	0	41
Cell adhesion_Alpha-4 integrins in cell migration and adhesion	1.44396e-05	6.5762e-05	0.58434	2.10417	0	41
Inflammatory factors-induced expression of mucins in normal and asthmatic epithelium	1.44396e-05	6.5762e-05	0.69864	2.51576	0	41
TNF-alpha-induced inflammatory signaling in normal and asthmatic airway epithelium	1.44396e-05	6.5762e-05	0.684418	2.46455	0	41
Microsatellite instability in colorectal cancer	1.44396e-05	6.5762e-05	0.609611	2.19517	0	41
T regulatory cells in asthma	1.44396e-05	6.5762e-05	0.698788	2.51629	0	41
Immune response_Distinct metabolic pathways in naive and effector CD8+ T cells	1.44396e-05	6.5762e-05	0.647744	2.33248	0	41
G-protein signaling_N-RAS regulation pathway	1.44749e-05	6.5762e-05	0.710082	2.54535	0	40
Development_PDGF signaling via STATs and NF-kB	1.44749e-05	6.5762e-05	0.615808	2.20742	0	40
Immune response_PGE2 signaling in immune response	1.44749e-05	6.5762e-05	0.588436	2.1093	0	40
Immune response_IL-12-induced IFN-gamma production	1.44749e-05	6.5762e-05	0.665433	2.3853	0	40
IFN-gamma and Th2 cytokines-induced inflammatory signaling in normal and asthmatic airway epithelium	1.44749e-05	6.5762e-05	0.738424	2.64695	0	40
Langerhans cell migration to lymph nodes in allergic contact dermatitis	1.44749e-05	6.5762e-05	0.634554	2.27462	0	40
IL-6 signaling in colorectal cancer	1.44749e-05	6.5762e-05	0.688492	2.46796	0	40
IL-2 as a growth factor for T cells in multiple sclerosis	1.45174e-05	6.5762e-05	0.619788	2.20983	0	39
Role of fibroblasts in the sensitization phase of allergic contact dermatitis	1.45174e-05	6.5762e-05	0.615357	2.19404	0	39
LRRK2 and immune function in Parkinson's disease	1.45174e-05	6.5762e-05	0.742394	2.64698	0	39
Immune response_The effect of IDO1 on T cell metabolism	1.45174e-05	6.5762e-05	0.614345	2.19042	0	39
TNF-alpha and IL-1 beta induce hyperglycemia in obesity and type 2 diabetes in adipocytes	1.45739e-05	6.5762e-05	0.627134	2.22294	0	38
Role of CNTF and LIF in regulation of oligodendrocyte development in multiple sclerosis	1.45739e-05	6.5762e-05	0.60459	2.14303	0	38
EML4/ALK fusion protein in nonsmoking-related lung cancer	1.45739e-05	6.5762e-05	0.608463	2.15676	0	38
CD8+ Tc1 cells in allergic contact dermatitis	1.45739e-05	6.5762e-05	0.78191	2.77156	0	38
Differences between Langerhans cells and dermal dendritic cells in allergic contact dermatitis	1.45739e-05	6.5762e-05	0.771731	2.73548	0	38
Role of IL-2 in the enhancement of NK cell cytotoxicity in multiple sclerosis	1.45739e-05	6.5762e-05	0.694194	2.46064	0	38
Signal transduction_PTMs in IL-23 signaling pathway	1.45739e-05	6.5762e-05	0.609824	2.16158	0	38
Apoptosis and survival_TNF-alpha-induced ROS-dependent Caspase-3 signaling	1.45739e-05	6.5762e-05	0.59934	2.12442	0	38
Cell cycle_The metaphase checkpoint	1.46197e-05	6.5762e-05	0.665483	2.34546	0	37
Apoptosis and survival_Anti-apoptotic TNFs/NF-kB/Bcl-2 pathway	1.46197e-05	6.5762e-05	0.657901	2.31873	0	37
Immune response_T cell subsets: cell surface markers	1.46197e-05	6.5762e-05	0.748376	2.63761	0	37
T cell generation in COPD	1.46197e-05	6.5762e-05	0.788165	2.77784	0	37
Apoptosis and survival_Role of IAP-proteins in apoptosis	1.46737e-05	6.5762e-05	0.638107	2.23479	0	36
Stem cells_Inflammatory response in ischemia-reperfusion injury during myocardial infarction	1.46737e-05	6.5762e-05	0.661403	2.31638	0	36
Autocrine production of eosinophil pro-survival cytokines in asthma	1.46737e-05	6.5762e-05	0.632396	2.21479	0	36
Development_Transcription regulation of granulocyte development	1.47158e-05	6.5762e-05	0.678224	2.35988	0	35
Bacterial infections in CF airways	1.47717e-05	6.5762e-05	0.71459	2.4713	0	34
iNKT cell-keratinocyte interactions in allergic contact dermatitis	1.47717e-05	6.5762e-05	0.819609	2.83449	0	34
Th1 and Th17 cells in an autoimmune mechanism of emphysema formation in smokers	1.47717e-05	6.5762e-05	0.755711	2.61351	0	34
Transport_Macropinocytosis	1.48293e-05	6.5762e-05	0.653223	2.24442	0	33
Role of TNF-alpha, IL-1beta and IL-6 in development of obesity and type 2 diabetes in liver	1.48293e-05	6.5762e-05	0.653159	2.2442	0	33
Release of pro-inflammatory factors and proteases by alveolar macrophages in asthma	1.48293e-05	6.5762e-05	0.774038	2.65953	0	33
Glucocorticoid- and LABA-mediated inhibition of pro-inflammatory signaling in airway fibroblasts/myofibroblasts	1.48858e-05	6.5762e-05	0.667551	2.27682	0	32
Role of IL-17-producing T cells in allergic contact dermatitis	1.48965e-05	6.5762e-05	0.770458	2.61141	0	31
Putative role of Tregs in COPD	1.48965e-05	6.5762e-05	0.784366	2.65855	0	31
Populations of skin dendritic cells involved in contact hypersensitivity	1.50123e-05	6.5762e-05	0.723759	2.41546	0	29
Activation of ACTH production in pituitary gland in major depressive disorder	1.50123e-05	6.5762e-05	0.703715	2.34856	0	29
Interaction of deficient alpha-MSH signaling with TNF-alpha in melanoma	1.50123e-05	6.5762e-05	0.701204	2.34018	0	29
Release of pro-inflammatory mediators and elastolytic enzymes by alveolar macrophages in COPD	1.50123e-05	6.5762e-05	0.729138	2.43341	0	29
Immune response_MIF-mediated glucocorticoid regulation	1.50791e-05	6.5762e-05	0.697706	2.30948	0	28
Immune response_Innate immune response to RNA viral infection	1.50791e-05	6.5762e-05	0.749033	2.47938	0	28
Th2 cytokine- and TNF-alpha-induced inflammatory response in asthmatic airway fibroblasts	1.50791e-05	6.5762e-05	0.703874	2.3299	0	28
Development_G-CSF-induced myeloid differentiation	1.50791e-05	6.5762e-05	0.745867	2.4689	0	28
Immune response_IL-27 signaling pathway	1.51247e-05	6.5762e-05	0.804676	2.64119	0	27
Immune escape mechanisms in Prostate Cancer	1.5166e-05	6.5762e-05	0.761522	2.47761	0	26
Mechanisms of hapten presentation to T cells in allergic contact dermatitis	1.52765e-05	6.5762e-05	0.801566	2.55702	0	24
IL-1 production in melanoma	1.53219e-05	6.5762e-05	0.723734	2.28653	0	23
Immune response_IL-12 signaling pathway	1.53794e-05	6.5762e-05	0.71538	2.23535	0	22
Role of fibroblasts and keratinocytes in the elicitation phase of allergic contact dermatitis	1.53794e-05	6.5762e-05	0.721441	2.25429	0	22
Regulatory T cells in human allergic contact dermatitis	1.53794e-05	6.5762e-05	0.780761	2.43965	0	22
Regulation of lipid metabolism_PPAR regulation of lipid metabolism	1.54674e-05	6.58179e-05	0.740503	2.28675	0	21
Immune response_IL-13 signaling via JAK-STAT	1.55424e-05	6.58179e-05	0.75096	2.28908	0	20
Schema: Initiation of T cell recruitment in allergic contact dermatitis	1.55424e-05	6.58179e-05	0.773801	2.3587	0	20
Immune response_Sublytic effects of membrane attack complex	2.63286e-05	0.000110971	0.479587	1.99197	1	87
Immune response_IFN-alpha/beta signaling via MAPKs	2.65108e-05	0.000110971	0.478246	1.96987	1	83
Apoptosis and survival_BAD phosphorylation	2.67523e-05	0.000110971	0.480968	1.95707	1	77
A shift from oxidative to glycolytic muscle fiber phenotype in quadriceps muscles in COPD	2.6846e-05	0.000110971	0.489659	1.98347	1	75
Immune response_CCR5 signaling in macrophages and T lymphocytes	2.69219e-05	0.000110971	0.497196	2.00866	1	74
Regulation and signaling of HGF receptor (Met) and MSP receptor (RON) in lung cancer	2.69219e-05	0.000110971	0.494797	1.99897	1	74
Production of reactive oxygen species and arachidonic acid metabolites by neutrophils in asthma	2.69219e-05	0.000110971	0.485204	1.96021	1	74
Immune response_iC3b-induced phagocytosis via alpha-M/beta-2 integrin	2.69898e-05	0.000110971	0.490091	1.97132	1	72
Development_Role of CDK5 in neuronal development	2.71603e-05	0.000110971	0.495574	1.97252	1	68
Muscle contraction_Relaxin signaling pathway	2.75547e-05	0.000110971	0.502402	1.95846	1	61
Chemotaxis_Lipoxin inhibitory action on Formyl-Met-Leu-Phe-induced neutrophil chemotaxis	2.77158e-05	0.000110971	0.506598	1.95659	1	58
Reproduction_Progesterone-mediated oocyte maturation	2.77158e-05	0.000110971	0.513281	1.9824	1	58
Effect of H. pylori infection on inflammation in gastric epithelial cells	2.79084e-05	0.000110971	0.540591	2.0673	1	55
IL-6 signaling in breast cancer cells	2.79084e-05	0.000110971	0.551078	2.1074	1	55
Immune response_TNF-R2 signaling pathways	2.79084e-05	0.000110971	0.535228	2.04679	1	55
EGFR signaling pathway in lung cancer	2.79638e-05	0.000110971	0.519354	1.97874	1	54
Mechanisms of CAM-DR in multiple myeloma	2.79638e-05	0.000110971	0.538729	2.05256	1	54
Mechanisms of drug resistance in multiple myeloma	2.79638e-05	0.000110971	0.526551	2.00616	1	54
Signal transduction_NF-kB activation pathways	2.8129e-05	0.000110971	0.553093	2.08426	1	51
Immune response_IL-16 signaling pathway	2.8129e-05	0.000110971	0.554398	2.08918	1	51
LKB1 signaling pathway in lung cancer cells	2.82287e-05	0.000110971	0.543305	2.03833	1	50
Development_Thrombopoietin-regulated cell processes	2.84544e-05	0.000110971	0.554188	2.05329	1	47
Possible regulation of HSF-1/ chaperone pathway in Huntington's disease	2.85919e-05	0.000110971	0.549193	2.01701	1	45
K-RAS signaling in pancreatic cancer	2.88792e-05	0.000110971	0.563969	2.03082	1	41
p53 signaling in Prostate Cancer	2.90347e-05	0.000110971	0.58965	2.10238	1	39
TLRs-mediated IFN-alpha production by plasmacytoid dendritic cells in SLE	2.90347e-05	0.000110971	0.578624	2.06306	1	39
Role of Apo-2L(TNFSF10) in Prostate Cancer cell apoptosis	2.92393e-05	0.000110971	0.598075	2.10788	1	37
Apoptosis and survival_Apoptotic TNF-family pathways	2.93475e-05	0.000110971	0.59674	2.08992	1	36
Development_EPO-induced Jak-STAT pathway	2.93475e-05	0.000110971	0.604061	2.11556	1	36
Apo-2L(TNFSF10)-induced apoptosis in melanoma	2.93475e-05	0.000110971	0.60881	2.13219	1	36
Glycolysis and gluconeogenesis	2.96586e-05	0.000110971	0.615977	2.11644	1	33
Cigarette smoke-induced inflammatory signaling in airway epithelial cells	2.96586e-05	0.000110971	0.623258	2.14146	1	33
Interleukins-induced inflammatory response in asthmatic airway fibroblasts	2.96586e-05	0.000110971	0.629192	2.16185	1	33
Role of IFN-beta in the improvement of blood-brain barrier integrity in multiple sclerosis	2.97929e-05	0.000110971	0.654031	2.21679	1	31
Role of alpha-V/ beta-6 integrin in colorectal cancer	2.97929e-05	0.000110971	0.653271	2.21421	1	31
NALP3 inflammasome activation in age-related macular degeneration (AMD)	2.97929e-05	0.000110971	0.683588	2.31697	1	31
IL-17 and IL-17F-induced inflammatory signaling in normal and asthmatic airway epithelium	2.99491e-05	0.000110971	0.639575	2.15043	1	30
Cigarette smoke-mediated attenuation of antibacterial and antivirus immune response	2.99491e-05	0.000110971	0.672594	2.26145	1	30
NF-kB pathway in multiple myeloma	2.99491e-05	0.000110971	0.650629	2.1876	1	30
Immune response_Inflammasome in inflammatory response	2.99491e-05	0.000110971	0.691184	2.32396	1	30
Role of adipose tissue hypoxia in obesity and type 2 diabetes	3.00246e-05	0.000110971	0.662239	2.21014	1	29
Cell cycle_Chromosome condensation in prometaphase	3.01582e-05	0.000110971	0.658878	2.18096	1	28
Apoptosis and survival_Anti-apoptotic TNFs/NF-kB/IAP pathway	3.01582e-05	0.000110971	0.684011	2.26415	1	28
Resolution of inflammation in healing myocardial infarction	3.01582e-05	0.000110971	0.642968	2.12829	1	28
Immune response_IL-23 signaling pathway	3.02494e-05	0.000110971	0.665648	2.18486	1	27
HCV-dependent regulation of membrane receptors signaling in HCC	3.02494e-05	0.000110971	0.664121	2.17984	1	27
Th2-cytokines-induced expression of mucins in asthma	3.02494e-05	0.000110971	0.663042	2.1763	1	27
Inter-cellular relations in COPD (general schema)	3.02494e-05	0.000110971	0.687655	2.25709	1	27
Impaired inhibition of Th17 cell differentiation by IFN-beta in multiple sclerosis	3.0553e-05	0.000111773	0.708926	2.2615	1	24
Th2-cytokines and IFN-mediated regulation of airway smooth muscle contraction	3.06438e-05	0.000111795	0.701098	2.21502	1	23
Arachidonic acid metabolites production in alveolar macrophages in asthma	3.07588e-05	0.000111904	0.700366	2.18844	1	22
Neurophysiological process_Olfactory transduction	3.64711e-05	0.000132321	-0.522764	-2.34727	0	61
Glucocorticoids-mediated inhibition of pro-constrictory and pro-inflammatory signaling in airway smooth muscle cells	4.018e-05	0.000145377	0.481514	1.95534	2	76
Signal transduction_AKT signaling	4.16626e-05	0.000150328	0.521606	2.00775	2	57
IL-6 signaling in multiple myeloma	4.20227e-05	0.000150593	0.529219	2.0094	2	53
Development_Flt3 signaling	4.20799e-05	0.000150593	0.529139	2.00241	2	52
Regulation of lipid metabolism_Insulin signaling: generic cascades	4.21935e-05	0.000150593	0.545519	2.05572	2	51
Cell adhesion_IL-8 family-dependent cell migration and adhesion	4.21935e-05	0.000150593	0.525495	1.98026	2	51
CFTR folding and maturation (normal and CF)	4.37216e-05	0.000155625	0.584707	2.07256	2	38
Activation of osteoclast differentiation in bone lesions formation in multiple myeloma	4.49236e-05	0.000159445	0.630125	2.11866	2	30
Prostate Cancer: candidate susceptibility genes in inflammatory pathways	4.50369e-05	0.000159445	0.632257	2.11008	2	29
HCV-dependent transcription regulation leading to HCC	4.53741e-05	0.000160208	0.659648	2.16516	2	27
Role of type 2 innate lymphoid cells in airway allergic inflammation and tissue repair	4.59657e-05	0.000161863	0.692388	2.1875	2	23
Th2 cytokine-induced alternative activation of alveolar macrophages in asthma	4.61382e-05	0.000162037	0.688947	2.15275	2	22
Zinc deficiency in Prostate Cancer	4.68794e-05	0.000164203	0.725838	2.18339	2	19
Transition of Smoldering multiple myeloma to active multiple myeloma (schema)	4.71202e-05	0.000164608	0.758412	2.2487	2	18
Immune response_IL-15 signaling via JAK-STAT cascade	4.78507e-05	0.00016584	0.771979	2.21496	2	16
Role of Langerin+ dermal dendritic cells in contact hypersensitivity	4.78507e-05	0.00016584	0.750153	2.15234	2	16
Fenofibrate in treatment of type 2 diabetes and metabolic syndrome X	4.78507e-05	0.00016584	0.775492	2.22504	2	16
Immune response_Neurotensin-induced activation of IL-8 in colonocytes	5.5209e-05	0.000190725	0.503916	1.95864	3	60
Development_Adenosine A2A receptor signaling	5.53204e-05	0.000190725	0.508716	1.97123	3	59
Nicotine / Beta-adrenergic signaling in lung cancer	5.60303e-05	0.000192668	0.514905	1.95505	3	53
Oxidative stress_Role of ASK1 under oxidative stress	5.64573e-05	0.000193128	0.527792	1.98013	3	50
Development_SDF-1 signaling in hematopoietic stem cell homing	5.64573e-05	0.000193128	0.526117	1.97384	3	50
Development_Leptin signaling via PI3K-dependent pathway	5.67513e-05	0.000193631	0.537897	2.00152	3	48
Apoptosis and survival_TNF-alpha-induced Caspase-8 signaling	5.70679e-05	0.000194208	0.540335	1.9933	3	46
Apoptosis and survival_FAS signaling cascades	5.74721e-05	0.000195079	0.548355	1.99465	3	43
Sphingolipid metabolism	5.77584e-05	0.000195547	0.555932	2.00187	3	41
Demyelination in multiple sclerosis	5.88633e-05	0.000198269	0.598917	2.08393	3	35
Development_Role of CNTF and LIF in regulation of oligodendrocyte development	5.88633e-05	0.000198269	0.587858	2.04545	3	35
Plasminogen activators signaling in pancreatic cancer	5.95433e-05	0.000199681	0.623821	2.12766	3	32
Immune response_TLR3 and TLR4 induced TICAM1-specific signaling pathway	5.95859e-05	0.000199681	0.618377	2.09594	3	31
Influence of multiple myeloma cells on bone marrow stromal cells	5.98982e-05	0.000200218	0.624931	2.1012	3	30
Development_Cross-talk between VEGF and Angiopoietin 1 signaling pathways	6.0664e-05	0.000202264	0.657384	2.13879	3	26
G-protein signaling_Rac2 regulation pathway	6.12877e-05	0.000203828	0.678837	2.14469	3	23
Development_Thrombopoetin signaling via JAK-STAT pathway	6.18697e-05	0.00020473	0.703011	2.17097	3	21
Development_Role of G-CSF in hematopoietic stem cell mobilization	6.18697e-05	0.00020473	0.695421	2.14753	3	21
N-Glycan biosynthesis p2	6.21697e-05	0.000205207	0.697588	2.12639	3	20
Leptin signaling in colorectal cancer	7.05716e-05	0.000232357	0.519585	1.94934	4	50
Immune response_IL-13 signaling via PI3K-ERK pathway	7.30983e-05	0.000240076	0.570509	2.01073	4	37
Immune response_IL-11 signaling via JAK/STAT	7.66096e-05	0.000250982	0.672079	2.12334	4	23
Oxidative stress_Activation of NADPH oxidase	8.12359e-05	0.000265478	0.482366	1.93017	5	70
Transport_RAN regulation pathway	8.53631e-05	0.000278275	0.52603	1.94897	5	47
Cell cycle_Start of DNA replication in early S phase	8.68495e-05	0.000282422	0.561743	2.01362	5	40
Ubiquinone metabolism	8.71042e-05	0.000282552	0.570331	2.0335	5	39
G-protein signaling_Regulation of RAC1 activity	8.74432e-05	0.000282955	0.570404	2.02186	5	38
TTP metabolism	8.86302e-05	0.000284698	0.589971	2.04032	5	34
Apoptosis and survival_Granzyme B signaling	8.86302e-05	0.000284698	0.592266	2.04826	5	34
Immune response_HMGB1/TLR signaling pathway	8.86302e-05	0.000284698	0.591746	2.04646	5	34
Interleukins-induced inflammatory signaling in normal and asthmatic airway epithelium	8.93788e-05	0.000285709	0.606815	2.05675	5	31
Immune response_PD-1-induced metabolic changes in T cells	8.93788e-05	0.000285709	0.616921	2.09101	5	31
Role of IL-8 in colorectal cancer	9.19315e-05	0.000293157	0.660109	2.08552	5	23
Pro-oncogenic action of Estradiol/ Estrogen receptors in ovarian cancer	9.76794e-05	0.000310734	0.503096	1.92391	6	55
Transcription_PPAR Pathway	9.93147e-05	0.000314417	0.527614	1.96326	6	48
dATP/dITP metabolism	9.93147e-05	0.000314417	0.521997	1.94236	6	48
Disruption of apoptosis, proliferation and shedding of epithelial cells in asthma	9.98687e-05	0.000314658	0.532349	1.96384	6	46
Mechanism of Pioglitazone/ Metformin and Rosiglitazone/ Metformin cooperative action in Diabetes mellitus, Type 2	9.98687e-05	0.000314658	0.531772	1.96171	6	46
Apoptosis and survival_APRIL and BAFF signaling	0.000101622	0.000319417	0.563606	2.00952	6	39
Apoptosis and survival_Lymphotoxin-beta receptor signaling	0.000102017	0.000319896	0.569231	2.0177	6	38
Environmental factors-induced inflammatory signaling in normal and asthmatic airway epithelium	0.000104201	0.000325968	0.605919	2.06661	6	32
Development_Role of IL-8 in angiogenesis	0.000107009	0.00033396	0.463477	1.8859	7	77
Role of type 2 innate lymphoid cells in asthma	0.000107656	0.000335184	0.674933	2.10896	6	22
Eosinophil adhesion and transendothelial migration in asthma	0.000109248	0.000339338	0.480341	1.8963	7	65
G-protein signaling_G-Protein beta/gamma signaling cascades	0.000114367	0.000354404	0.534432	1.96279	7	45
Immune response_Oncostatin M signaling via MAPK	0.000114728	0.000354688	0.537502	1.96434	7	44
Development_Glucocorticoid receptor signaling	0.000115799	0.000357161	0.557277	1.99761	7	40
Proteolysis_Putative SUMO-1 pathway	0.000118635	0.000364998	0.592864	2.03703	7	33
Reactive oxygen and nitrogen species production in eosinophils in asthma	0.000119087	0.000364998	0.592144	2.01962	7	32
HGF signaling in pancreatic cancer	0.000119172	0.000364998	0.598567	2.02879	7	31
DNA damage_ATM / ATR regulation of G2 / M checkpoint	0.000120098	0.000365288	0.611986	2.04243	7	29
Th2-cytokines-induced mucous metaplasia in asthma	0.000120098	0.000365288	0.612911	2.04551	7	29
Neutrophil adhesion and transendothelial migration in asthma	0.000120098	0.000365288	0.60842	2.03053	7	29
Cell cycle_Cell cycle (generic schema)	0.000122212	0.00037086	0.65086	2.07627	7	24
NRF2 regulation of oxidative stress response	0.000122738	0.000371599	0.475538	1.88218	8	66
Pioglitazone and Rosiglitazone in treatment of type 2 diabetes and metabolic syndrome X	0.000125012	0.000377616	0.687899	2.06927	7	19
G protein-coupled receptors signaling in lung cancer	0.00012615	0.000380181	0.402269	1.75407	9	120
Apoptosis and survival_Caspase cascade	0.000133464	0.000401306	0.579703	1.99181	8	33
Oxidative stress in adipocyte dysfunction in type 2 diabetes and metabolic syndrome X	0.000139819	0.000417943	0.495335	1.88723	9	54
Transcription_P53 signaling pathway	0.000140076	0.000417943	0.498298	1.89199	9	53
The role of UV radiation in melanoma development	0.000140076	0.000417943	0.500269	1.89948	9	53
EGFR signaling pathway in colorectal cancer	0.000140266	0.000417943	0.506112	1.91527	9	52
Apoptosis and survival_NO synthesis and signaling	0.000141878	0.000421791	0.513138	1.90939	9	48
IGF-1 signaling in pancreatic cancer	0.000145174	0.000430617	0.554823	1.9782	9	39
Inhibition of remyelination in multiple sclerosis: regulation of cytoskeleton proteins	0.00014807	0.000438222	0.464497	1.87656	10	74
Development_Inhibition of angiogenesis by PEDF	0.000148858	0.000439566	0.586868	2.00163	9	32
Role of IL-6 in obesity and type 2 diabetes in adipocytes	0.000149745	0.000441196	0.604894	2.03383	9	30
Translation_Regulation of EIF4F activity	0.000150784	0.000443265	0.484648	1.90185	10	63
Apoptosis and survival_Inhibition of ROS-induced apoptosis by 17beta-estradiol	0.00015166	0.000444847	0.629416	2.0478	9	26
Role of IGH translocations in multiple myeloma	0.000154709	0.000452783	0.506516	1.90874	10	51
Immune response_CD137 signaling in immune cell	0.000162489	0.000474496	0.580226	2.00662	10	34
Chemotaxis_CCL19- and CCL21-mediated chemotaxis	0.000165328	0.000481169	0.48668	1.89718	11	61
Role of FSH and Lutropin in ovarian cancer	0.000165627	0.000481169	0.487202	1.89368	11	60
Role of IFN-beta in activation of T cell apoptosis in multiple sclerosis	0.00016587	0.000481169	0.608274	2.01345	10	28
Signal transduction_PTMs (phosphorylation) in TNF-alpha-induced NF-kB signaling	0.000171551	0.000496449	0.524961	1.92801	11	45
Role of inflammasome in macrophages, adipocytes and pancreatic beta cells in type 2 diabetes	0.000171891	0.000496449	0.682345	2.05256	10	19
Neuropeptide signaling in pancreatic cancer	0.000175436	0.000504522	0.557747	1.96575	11	37
Role of GITR in skin sensitization	0.000175453	0.000504522	0.709343	2.03525	10	16
Some pathways of EMT in cancer cells	0.000180965	0.00051924	0.492955	1.89121	12	56
Immune response_PIP3 signaling in B lymphocytes	0.000181405	0.000519369	0.490056	1.87405	12	55
Regulation of VEGF expression in lung cancer	0.000182098	0.000520225	0.491659	1.86679	12	53
Inhibition of apoptosis in multiple myeloma	0.000190056	0.000541442	0.55485	1.95554	12	37
Apoptosis and survival_NGF/ TrkA PI3K-mediated signaling	0.000190442	0.000541442	0.407768	1.76384	14	113
Resistance of melanoma cells to Apo-2L(TNFSF10)-induced apoptosis	0.000190758	0.000541442	0.557768	1.95343	12	36
Immune response_Function of MEF2 in T lymphocytes	0.000191907	0.00054353	0.477945	1.87555	13	63
Abnormalities in cell cycle in SCLC	0.000194669	0.00055017	0.587996	1.97701	12	30
Cell cycle_Role of 14-3-3 proteins in cell cycle regulation	0.000197158	0.000556011	0.617667	2.00957	12	26
Pyruvate metabolism	0.000202052	0.000568594	0.673054	2.05161	12	20
Oxidative stress_ROS-mediated MAPK activation via canonical pathways	0.000205249	0.00057636	0.475788	1.87309	14	64
Development_Beta-adrenergic receptors transactivation of EGFR	0.000208313	0.00058372	0.492292	1.89492	14	57
Nicotine / nAChR alpha-7 signaling in NSCLC	0.000214004	0.000598395	0.516406	1.90503	14	46
Signal transduction_PTMs in IL-17-induced CIKS-dependent MAPK signaling pathways	0.000215115	0.000600227	0.523608	1.91357	14	44
Immune response_Fc gamma R-mediated phagocytosis in macrophages	0.000221282	0.000616063	0.482576	1.86994	15	59
Apoptosis and survival_Endoplasmic reticulum stress response pathway	0.000221726	0.000616063	0.489018	1.88869	15	58
Regulation of VEGF signaling in pancreatic cancer	0.000226871	0.000629028	0.605509	1.98746	14	27
Apoptosis and survival_NGF activation of NF-kB	0.000231034	0.000639225	0.534602	1.92507	15	41
Neurophysiological process_Constitutive and regulated NMDA receptor trafficking	0.000233239	0.000643975	0.422743	1.78876	17	98
Immune response_LTBR1 signaling	0.000234684	0.000646607	0.432852	1.81755	17	93
FAK1 signaling in melanoma	0.000241193	0.000663155	0.507109	1.88696	16	48
TGF-beta-induced fibroblast/ myofibroblast migration and extracellular matrix production in asthmatic airways	0.000245476	0.000673524	0.462575	1.83087	17	66
Putative role of Estrogen receptor and Androgen receptor signaling in progression of lung cancer	0.000250567	0.000686065	0.486488	1.8664	17	56
Development_NOTCH1-mediated pathway for NF-KB activity modulation	0.000258624	0.000706656	0.521279	1.89616	17	43
Translation_IL-2 regulation of translation	0.000262946	0.000716978	0.654311	2.02058	16	21
Role of Insulin in regulation of eating behavior in obesity	0.000270222	0.000733777	0.583392	1.947	17	29
Impaired macrophage phagocytic function in asthma	0.000270222	0.000733777	0.585054	1.95255	17	29
Role of histone modificators in progression of multiple myeloma	0.000271623	0.000736064	0.514588	1.88991	18	45
Development_The role of GDNF ligand family/ RET receptor in cell survival, growth and proliferation	0.000273798	0.000740434	0.430693	1.80848	20	93
Signal transduction_PTMs (ubiquitination and phosphorylation) in TNF-alpha-induced NF-kB signaling	0.000277774	0.000749648	0.547324	1.92901	18	37
Chemotaxis_Inhibitory action of lipoxins on IL-8- and Leukotriene B4-induced neutrophil migration	0.000278992	0.000751395	0.445926	1.82938	20	81
NF-kB-, AP-1- and MAPKs-mediated proinflammatory cytokine production by eosinophils in asthma	0.00028129	0.000756039	0.497185	1.87358	19	51
K-RAS signaling in lung cancer	0.000285919	0.000766914	0.513596	1.88627	19	45
wtCFTR and deltaF508 traffic / Membrane expression (normal and CF)	0.000295354	0.000789941	0.496155	1.8697	20	51
Development_PIP3 signaling in cardiac myocytes	0.000296193	0.000789941	0.455164	1.83517	21	73
Oxidative stress_Role of IL-8 signaling pathway in respiratory burst	0.000296401	0.000789941	0.49884	1.8715	20	50
Cell cycle_Nucleocytoplasmic transport of CDK/Cyclins	0.000296903	0.000789941	0.666221	2.00406	18	19
G-protein signaling_G-Protein alpha-i signaling cascades	0.000301162	0.000799657	0.516565	1.88783	20	44
HCV-mediated liver damage and predisposition to HCC progression via p53	0.00030332	0.000803767	0.607334	1.97596	19	26
Development_Signaling of Beta-adrenergic receptors via Beta-arrestins	0.000304021	0.000804006	0.608457	1.96135	19	25
Development_CNTF receptor signaling	0.000307013	0.000810293	0.546403	1.92577	20	37
Proliferative action of Gastrin in gastric cancer	0.000310515	0.000817897	0.497922	1.86806	21	50
A proinflammatory phenotype of senescent alveolar epithelial cells in COPD	0.000312998	0.000822791	0.507621	1.88076	21	47
Impaired inhibitory action of lipoxins on neutrophil migration in CF	0.000319289	0.000837657	0.439691	1.80019	23	80
Impaired inhibitory action of lipoxins and Resolvin E1 on neutrophil functions in CF	0.000329844	0.000863627	0.512981	1.87473	22	44
HCV-dependent cytoplasmic signaling leading to HCC	0.000339749	0.000887797	0.560507	1.93843	22	34
Translation _Regulation of EIF2 activity	0.00034801	0.000907583	0.481569	1.84752	24	56
Neurophysiological process_Dynein-dynactin motor complex in axonal transport in neurons	0.000356765	0.000928577	0.434006	1.79509	26	85
c-Myc in multiple myeloma	0.000361255	0.000938407	0.672419	1.99373	22	18
Pro-inflammatory action of Gastrin in gastric cancer	0.000362809	0.000940553	0.481913	1.8429	25	55
Cytoskeleton remodeling_Reverse signaling by Ephrin-B	0.000363509	0.000940553	0.4512	1.81918	26	73
dGTP metabolism	0.000366843	0.000947319	0.547976	1.91913	24	36
Cytoskeleton remodeling_Neurofilaments	0.000372867	0.000959112	0.508661	1.85894	25	44
Role of red blood cell adhesion to endothelium in vaso-occlusion in Sickle cell disease	0.000372867	0.000959112	0.509029	1.86028	25	44
Autocrine Somatotropin signaling in breast cancer	0.000376348	0.00096618	0.529962	1.8997	25	40
G-protein signaling_H-RAS regulation pathway	0.000381517	0.000977544	0.547775	1.91843	25	36
Role of free fatty acids in obesity and type 2 diabetes	0.000385562	0.000985991	0.561065	1.92777	25	33
Desensitization of Beta-2 adrenergic receptor signaling and reduction of relaxation	0.000389869	0.000995073	0.525065	1.89072	26	41
Prolactin/ ERK signaling in breast cancer	0.000391969	0.000998497	0.534094	1.90429	26	39
FGFR3 signaling in multiple myeloma	0.000398836	0.00101403	0.556725	1.92534	26	34
Immune response_TLR ligands	0.000399865	0.00101469	0.632814	1.97735	25	22
Immune response_CRTH2 signaling in Th2 cells	0.000403899	0.00102295	0.446507	1.80026	29	73
Membrane-bound ESR1: interaction with G-proteins signaling	0.000422764	0.00106868	0.456987	1.80875	30	66
Endothelin-1- and TNF-alpha-induced inflammatory response in asthmatic airway fibroblasts	0.000435188	0.00109797	0.6472	1.9728	27	20
Regulation of CFTR activity (normal and CF)	0.000445796	0.0011224	0.422252	1.76324	33	90
Stem cells_Neovascularization of glioblastoma in response to hypoxia	0.000446575	0.0011224	0.557705	1.90216	29	32
Prolactin/ JAK2 signaling in breast cancer	0.000461382	0.00115741	0.627431	1.96054	29	22
PGE2 pathways in cancer	0.000487415	0.00122039	0.450382	1.80219	35	70
Immune response_Lipoxins and Resolvin E1 inhibitory action on neutrophil functions	0.000490946	0.00122617	0.519876	1.87204	33	41
Cell adhesion_Cell-matrix glycoconjugates	0.000491583	0.00122617	0.562443	1.90636	32	31
Immune response_IL-7 signaling in T lymphocytes	0.00049761	0.00123885	0.583961	1.93297	32	28
Apoptosis and survival_Ceramides signaling pathway	0.000522625	0.00129867	0.527356	1.88027	35	39
Endothelial cell apoptosis in COPD	0.000525431	0.00130319	0.574681	1.91793	34	29
Mucin expression in CF airways	0.000528491	0.00130831	0.451851	1.80372	38	69
Oxidative stress_ROS-mediated activation of MAPK via inhibition of phosphatases	0.000536344	0.00132526	0.487899	1.83046	37	50
MAPK-independent proliferation of normal and asthmatic smooth muscle cells	0.000546455	0.00134772	0.43232	1.76634	40	79
Cytoskeleton remodeling_RalA regulation pathway	0.000554058	0.00136391	0.566585	1.90502	36	30
Mitochondrial long chain fatty acid beta-oxidation	0.000561672	0.00138008	0.68949	1.94536	34	15
Development_Mu-type opioid receptor signaling via Beta-arrestin	0.000572275	0.00140351	0.539365	1.88898	38	36
Oxidative stress_Activation of NOX1, NOX5, DUOX1 and DUOX2 NADPH Oxidases	0.000584787	0.00143153	0.535757	1.88825	39	37
Immune response_IL-6-induced acute-phase response in hepatocytes	0.000587762	0.00143615	0.631835	1.95117	37	21
Development_EPO-induced MAPK pathway	0.000603145	0.001471	0.476912	1.80477	42	52
dCTP/dUTP metabolism	0.000619963	0.00150923	0.508906	1.84128	42	42
Development_Regulation of cytoskeleton proteins in oligodendrocyte differentiation and myelination	0.000623003	0.00151383	0.426356	1.75613	46	83
microRNA in Prostate Cancer	0.000633322	0.00153607	0.578688	1.91552	41	28
Role of metalloproteases and heparanase in progression of pancreatic cancer	0.000640091	0.00154963	0.552741	1.88523	42	32
Cell cycle progression in Prostate Cancer	0.000644259	0.00155686	0.455544	1.78764	46	63
Defective macrophage-mediated bacterial phagocytosis in COPD	0.000654976	0.00157986	0.55261	1.88479	43	32
PR action in breast cancer: stimulation of cell growth and proliferation	0.000664727	0.00160045	0.548773	1.89784	44	34
HIF-1 in gastric cancer	0.000674028	0.00161988	0.500036	1.82742	46	44
Anti-apoptotic action of ErbB2 in breast cancer	0.000679598	0.00162906	0.488495	1.82475	47	49
Stem cells_SDF-1 axis in endothelial progenitor cell recruitment in healing myocardial infarction	0.000680321	0.00162906	0.515842	1.84908	46	40
TGF-beta signaling via kinase cascades in breast cancer	0.000684163	0.00163425	0.453394	1.78493	49	64
Putative glucocorticoid- and LABA-mediated inhibition of pro-fibrotic signaling in airway fibroblasts/myofibroblasts	0.000684971	0.00163425	0.528117	1.87197	46	38
Skeletal muscle atrophy in COPD	0.000688241	0.00163855	0.436741	1.75673	50	72
Development_Adenosine A2B receptor signaling	0.000690112	0.00163855	0.462405	1.79729	49	60
Role of DNA methylation in progression of multiple myeloma	0.000690505	0.00163855	0.44445	1.77845	50	70
Dual role of TGF-beta 1 in HCC	0.000717996	0.00170072	0.602005	1.92041	46	24
Development_Delta- and kappa-type opioid receptors signaling via beta-arrestin	0.000723861	0.00171153	0.46651	1.78975	51	56
Inhibition of GTPase prenylation by statins in asthma and COPD	0.000726636	0.00171502	0.546362	1.87725	48	33
Role of Leptin in regulation of eating behavior in obesity	0.000738212	0.00173773	0.613315	1.91643	47	22
Cell cycle_Influence of Ras and Rho proteins on G1/S Transition	0.000738896	0.00173773	0.450545	1.77371	53	64
Immune response_PGE2 common pathways	0.000743976	0.00174655	0.457441	1.7832	53	61
Transition of HCC cells to invasive and migratory phenotype	0.00074836	0.00175372	0.533885	1.86978	50	36
Immune response_Oncostatin M signaling via JAK-Stat	0.00075007	0.0017546	0.641743	1.93043	47	19
Influence of low doses of Arsenite on glucose uptake in adipocytes	0.000763034	0.00178177	0.533361	1.86795	51	36
Regulation of degradation of wtCFTR	0.000769421	0.0017935	0.520874	1.85716	52	39
Anti-apoptotic action of Gastrin in gastric cancer	0.000786485	0.00183004	0.57317	1.88132	51	27
Signal transduction_JNK pathway	0.000808706	0.00187842	0.483531	1.79923	56	48
Role of mevalonate pathway in multiple myeloma	0.000812444	0.00188378	0.542071	1.87466	54	34
Development_Slit-Robo signaling	0.000840454	0.0019453	0.472075	1.79243	59	53
Signal transduction_ERK1/2 signaling pathway	0.000864462	0.00199736	0.575636	1.87283	56	26
Proteases and EGFR-activated mucin production in airway epithelium in COPD	0.000868469	0.00199966	0.471826	1.79148	61	53
Signal transduction_Activation of PKC via G-Protein coupled receptor	0.000869449	0.00199966	0.428542	1.74375	64	77
Development_Delta-type opioid receptor mediated cardioprotection	0.000870285	0.00199966	0.491813	1.8143	60	46
Regulation of caspase activity in Huntington's disease	0.00087153	0.00199966	0.539764	1.86669	58	34
Development_S1P2 and S1P3 receptors in cell proliferation and differentiation	0.000895255	0.00204938	0.506566	1.82411	61	41
Role of tumor microenvironment in plexiform neurofibroma formation in neurofibromatosis type 1	0.000896312	0.00204938	0.48603	1.80076	62	47
Development_Non-genomic action of Retinoic acid in cell differentiation	0.000914939	0.00208834	0.491506	1.80514	63	45
Role of epigenetic alterations in proliferation and differentiation of SCLC cells	0.000924445	0.00210639	0.530183	1.85682	62	36
G-protein signaling_Rap1A regulation pathway	0.000929112	0.00211337	0.51533	1.83739	63	39
Inhibition of apoptosis in gastric cancer	0.000937153	0.00212798	0.50174	1.81536	64	42
Cell adhesion_ECM remodeling	0.000942337	0.00213506	0.454652	1.75596	67	58
Peroxisomal branched chain fatty acid oxidation	0.000943513	0.00213506	0.620579	1.91641	60	21
Role of proinflammatory cytokines in activation of p53 in major depressive disorder	0.000972664	0.00219725	0.51449	1.8344	66	39
Cell cycle_Transition and termination of DNA replication	0.00099735	0.00224916	0.543437	1.8535	66	32
Mechanism of gemcitabine action in pancreatic cancer	0.00100327	0.00225864	0.580177	1.87019	65	25
Development_Leptin signaling via JAK/STAT and MAPK cascades	0.00101847	0.00228895	0.579919	1.86936	66	25
Proinflammatory cytokine release from eosinophils in asthma	0.00104697	0.002349	0.632455	1.90249	66	19
Nociception_Nociceptin receptor signaling	0.00106246	0.00237969	0.380481	1.65369	83	117
Interconnectivity between Folic acid and Fluorouracil pathways in gastric cancer	0.00108898	0.00243495	0.566268	1.85866	71	27
Immune response_Regulatory role of C1q in platelet activation	0.00110732	0.00247176	0.604396	1.88856	71	22
Non-genomic signaling of ESR2 (membrane) in lung cancer cells	0.00111363	0.00248165	0.460242	1.7657	79	56
Stem cells_mGluR3 signaling in glioblastoma stem cells	0.00111798	0.00248713	0.451102	1.75336	80	60
Stem cells_Dopamine-induced expression of CNTF in adult neurogenesis	0.00114659	0.0025415	0.640388	1.89876	72	18
Cigarette smoke-mediated regulation of NRF2-antioxidant pathway in airway epithelial cells	0.00114659	0.0025415	0.639718	1.89678	72	18
Development_TGF-beta receptor signaling	0.00114921	0.0025415	0.43107	1.72938	84	71
Aminoacyl-tRNA biosynthesis in cytoplasm	0.00115014	0.0025415	0.618317	1.88476	73	20
Triacylglycerol metabolism p.1	0.00116101	0.00256123	0.585806	1.86874	75	24
IGF signaling in lung cancer	0.00116655	0.00256915	0.455621	1.75376	83	57
Eosinophil chemotaxis in asthma	0.00119548	0.00262846	0.471096	1.77527	84	51
Development_Thromboxane A2 signaling pathway	0.00121286	0.00266224	0.418935	1.71165	90	79
Apoptosis and survival_Anti-apoptotic action of Gastrin	0.00125335	0.00274653	0.513029	1.81848	85	38
Development_ERBB-family signaling	0.00126976	0.00277786	0.48206	1.77833	88	46
Deficient alpha-MSH signaling in melanoma	0.00127379	0.00278207	0.504587	1.80874	87	40
CREB1-dependent transcription deregulation in Huntington's Disease	0.00128704	0.00280635	0.591318	1.86818	83	23
IgE-dependent production of pro-inflammatory mediators by neutrophils in asthma	0.00129599	0.00282119	0.541085	1.83396	86	31
Development_FGF-family signaling	0.0013089	0.00284459	0.478071	1.77127	91	47
G-protein signaling_G-Protein alpha-12 signaling pathway	0.00131932	0.0028625	0.453747	1.74655	94	57
Fructose metabolism	0.00133301	0.00288745	0.590834	1.86665	86	23
Neuroprotective action of lithium	0.00134182	0.00290176	0.41437	1.69993	100	81
Development_Regulation of CDK5 in CNS	0.00135712	0.00293004	0.557114	1.84411	89	28
Signal transduction_PTMs (phosphorylation and acetylation) in TNF-alpha-induced NF-kB signaling	0.00135963	0.00293066	0.516545	1.82053	92	37
Cytoskeleton remodeling_Regulation of actin cytoskeleton nucleation and polymerization by Rho GTPases	0.00138579	0.00297333	0.449034	1.73426	99	58
Immune response_Inhibitory action of lipoxins on superoxide production induced by IL-8 and Leukotriene B4 in neutrophils	0.0013862	0.00297333	0.497646	1.79199	95	41
Development_Dopamine D2 receptor transactivation of EGFR	0.00141294	0.00302576	0.494524	1.78924	97	42
Stem cells_Fetal brown fat cell differentiation	0.00141526	0.00302581	0.444176	1.73776	102	62
Role of Endothelin-1 in inflammation and vasoconstriction in Sickle cell disease	0.00143302	0.00305881	0.502334	1.80066	98	40
Androgen receptor activation and downstream signaling in Prostate cancer	0.00153183	0.00326444	0.399829	1.67223	116	91
Signal transduction_Additional pathways of NF-kB activation (in the nucleus)	0.00153507	0.00326604	0.51401	1.8116	104	37
Blood coagulation_GPVI-dependent platelet activation	0.00155175	0.00329621	0.491333	1.78723	107	43
Degranulation of lung mast cells	0.00155678	0.00329639	0.436636	1.72375	113	65
Development_Gastrin in cell growth and proliferation	0.00155684	0.00329639	0.444057	1.73102	112	61
Nicotine / nAChR alpha-3/nAChR beta-2 signaling in NSCLC	0.00156265	0.00330338	0.61999	1.86499	99	19
Complement pathway disruption in thrombotic microangiopathy	0.00159278	0.00336169	0.532977	1.81782	106	32
Transcription_Sirtuin6 regulation and functions	0.00159686	0.00336491	0.459764	1.74568	113	53
Apoptosis and survival_Beta-2 adrenergic receptor anti-apoptotic action	0.00162878	0.00342669	0.517674	1.81301	110	36
Induction of mucin secretion in airway goblet cells by purinergic receptors	0.00163826	0.00344112	0.426647	1.70721	120	70
Development_FGFR signaling pathway	0.00164578	0.00345143	0.445046	1.72452	118	59
Neurophysiological process_Receptor-mediated axon growth repulsion	0.00168291	0.00352368	0.419887	1.69293	124	73
Origin of Langerhans cells in the steady-state and under inflammatory conditions	0.00171688	0.00358911	0.600059	1.85304	110	21
FGF signaling in pancreatic cancer	0.00175333	0.00365948	0.460789	1.74376	124	52
Tricarbonic acid cycle	0.00177305	0.00368964	0.640594	1.8697	111	17
Development_Transactivation of PDGFR in non-neuronal cells by Dopamine D2 receptor	0.00177338	0.00368964	0.491125	1.77695	122	42
Signal transduction_Cyclic AMP signaling	0.00179805	0.00373506	0.430419	1.70795	131	67
Stem cells_Role of Ceramide 1-phosphate, Sphingosine 1-phosphate and Complement cascade in hematopoietic stem cell homing	0.00181954	0.00377376	0.513875	1.79971	123	36
Cytoskeleton remodeling_Keratin filaments	0.0018567	0.00384127	0.509779	1.79669	126	37
Suppression of TGF-beta signaling in pancreatic cancer	0.00186206	0.00384127	0.535226	1.81411	124	31
FGF signaling in gastric cancer	0.00186373	0.00384127	0.574842	1.83376	121	24
Development_Insulin, IGF-1 and TNF-alpha in brown adipocyte differentiation	0.00186376	0.00384127	0.472342	1.75005	130	47
Eosinophil-derived cytokines in airway remodeling in asthma	0.00186849	0.00384501	0.525284	1.80483	125	33
Regulation of beta-adrenergic receptors signaling in pancreatic cancer	0.00189291	0.00388918	0.513116	1.79705	128	36
n-6 Polyunsaturated fatty acid biosynthesis	0.00199475	0.00409204	0.625129	1.85352	126	18
HBV mediates angiogenesis in HCC	0.00201077	0.00411847	0.595883	1.84015	129	21
Transcription_Role of heterochromatin protein 1 (HP1) family in transcriptional silencing	0.00201709	0.00412136	0.454516	1.72576	143	53
wtCFTR traffic / ER-to-Golgi (normal)	0.00202156	0.00412136	0.538687	1.81122	134	30
DeltaF508-CFTR traffic / ER-to-Golgi in CF	0.00202156	0.00412136	0.538687	1.81122	134	30
HCV-dependent regulation of RNA polymerases leading to HCC	0.00205927	0.00419174	0.430448	1.70371	150	66
Signal transduction_PTMs in BAFF-induced canonical NF-kB signaling	0.00212778	0.00432452	0.501335	1.77703	145	38
Effect of H. pylori infection on gastric epithelial cell proliferation	0.00214066	0.004344	0.414988	1.67318	158	73
IgE- and MGF-induced Fyn-mediated activation of lung mast cells in asthma	0.00216266	0.00438188	0.488176	1.76628	149	42
Immune response_IL-7 signaling in B lymphocytes	0.00217144	0.00439291	0.517969	1.79131	146	34
Activation of Cortisol production in major depressive disorder	0.00223681	0.00451821	0.511229	1.77882	151	35
HGF signaling in colorectal cancer	0.00225948	0.00454429	0.434914	1.69538	163	61
CCL2 in Prostate Cancer	0.00226007	0.00454429	0.51699	1.78793	152	34
Proliferative action of Gastrin in pancreatic cancer	0.00226605	0.00454937	0.505582	1.78189	154	37
Signal transduction_IP3 signaling	0.00227493	0.00456026	0.404933	1.65789	170	80
Cell cycle_Sister chromatid cohesion	0.00234192	0.0046874	0.539217	1.79957	155	29
Cytoskeleton remodeling_Role of PKA in cytoskeleton reorganisation	0.00236294	0.00471916	0.422776	1.68276	173	68
Regulation of Tissue factor signaling in cancer	0.00236809	0.00471916	0.487057	1.75386	163	41
Development_FGF2-dependent induction of EMT	0.00236854	0.00471916	0.528352	1.79081	158	31
Development_PDGF signaling via MAPK cascades	0.00240172	0.00477804	0.472906	1.73683	167	45
Development_Keratinocyte differentiation	0.00241112	0.0047895	0.470342	1.7351	168	46
Cholesterol and Sphingolipid transport / Transport from Golgi and ER to the apical membrane (normal and CF)	0.00247479	0.00490858	0.589367	1.82002	159	21
Leucine, isoleucine and valine metabolism.p.2	0.00251279	0.00497647	0.573965	1.81336	163	23
Cigarette smoke-induced proliferation, metaplasia and survival of airway epithelial cells	0.00253952	0.00502184	0.469045	1.73031	177	46
Transcription_Transcription regulation of aminoacid metabolism	0.00255844	0.00505168	0.502737	1.77187	174	37
Cytoskeleton remodeling_Integrin outside-in signaling	0.00258601	0.00509135	0.416054	1.66483	190	70
EGFR signaling in Prostate Cancer	0.00258756	0.00509135	0.470983	1.72977	180	45
Stem cells_Role of TGF-beta 1 in fibrosis development after myocardial infarction	0.00259013	0.00509135	0.521167	1.77754	173	32
Mitogenic action of ESR1 (membrane) in breast cancer	0.00261357	0.00512647	0.484244	1.74373	180	41
Stem cells_MMP-14-induced COX-2 expression in glioblastoma stem cells	0.00261578	0.00512647	0.649317	1.83201	162	15
Development_Growth hormone signaling via STATs and PLC/IP3	0.00263884	0.00516397	0.541033	1.79088	174	28
Role of platelets in the initiation of in-stent restenosis	0.00273277	0.00533984	0.511699	1.76963	184	34
Epithelial cell anoikis in COPD	0.00281218	0.00548687	0.413619	1.65937	207	71
Role of Th17 cells in asthma	0.00284029	0.00553353	0.48079	1.73955	196	42
Cholesterol and Sphingolipid transport / Distribution to the intracellular membrane compartments (normal and CF)	0.00286537	0.00557415	0.623839	1.82079	180	17
Regulation of Beta-catenin activity in colorectal cancer	0.00293207	0.00569548	0.4215	1.66829	214	66
Cell adhesion_Role of tetraspanins in the integrin-mediated cell adhesion	0.00294159	0.00570556	0.44778	1.70018	209	53
Signal transduction_PTMs in BAFF-induced signaling	0.00298167	0.00577479	0.428673	1.67711	216	62
TrkB signaling in Huntington's disease	0.00299728	0.00579627	0.471334	1.72253	208	44
Cell cycle_ESR1 regulation of G1/S transition	0.00300203	0.00579627	0.504539	1.75554	203	35
Signal transduction_PTMs in BAFF-induced non-canonical NF-kB signaling	0.00300909	0.00579627	0.522393	1.77061	201	31
Role of neuropeptides in pathogenesis of SCLC	0.00301037	0.00579627	0.418343	1.66003	220	67
CFTR translational fidelity (class I mutations)	0.00301925	0.0058049	-0.344551	-1.61425	76	75
G-protein signaling_TC21 regulation pathway	0.00309503	0.00594191	0.56867	1.79663	201	23
Regulation of lipid metabolism_Regulation of lipid metabolism by niacin and isoprenaline	0.0031497	0.00603806	0.458844	1.70736	221	48
n-3 Polyunsaturated fatty acid biosynthesis	0.00323283	0.00618842	0.590015	1.79849	207	20
Signal transduction_mTORC1 upstream signaling	0.00331385	0.00633431	0.394249	1.62389	249	83
Development_Regulation of endothelial progenitor cell differentiation from adult stem cells	0.00334735	0.00638907	0.450735	1.69854	237	51
Proteases and EGFR-induced mucin synthesis in normal and asthmatic epithelium	0.00340259	0.0064851	0.475644	1.72093	235	42
Chemotaxis_CCL16-, CCL20-, CXCL16- and CCL25-mediated cell migration	0.00343273	0.00653107	0.441278	1.68751	245	55
Role of ER stress in obesity and type 2 diabetes	0.00343662	0.00653107	0.477272	1.71863	237	41
Mechanisms of drug resistance in SCLC	0.00344566	0.00653881	0.397777	1.62859	258	80
Vitamin E (alfa-tocopherol) metabolism	0.00349841	0.00662936	0.638828	1.80242	217	15
Development_Alpha-2 adrenergic receptor activation of ERK	0.00350916	0.00664017	0.422884	1.65948	255	63
Stem cells_Stimulation of differentiation of mouse embryonic fibroblasts into adipocytes by extracellular factors	0.00354367	0.00669586	0.403157	1.63307	263	75
Glucagon-induced glucose upregulation in type 2 diabetes in liver	0.00360966	0.00681077	0.431252	1.67107	260	59
Signal transduction_mTORC1 downstream signaling	0.00365606	0.0068841	0.399543	1.62927	273	78
Role of alveolar cell senescence in COPD	0.00366385	0.0068841	0.470041	1.70978	254	43
Stem cells_TNF-alpha, IL-1 alpha and WNT5A-dependent regulation of osteogenesis and adipogenesis in mesenchymal stem cells	0.0036642	0.0068841	0.414567	1.64505	268	67
Role of GIP in pathogenesis of type 2 diabetes	0.00374116	0.00701867	0.448175	1.68889	265	51
Suppression of p53 signaling in multiple myeloma	0.00384846	0.0072097	0.520986	1.75171	256	30
Proinflammatory mediators release and arachidonic acid metabolites production in basophils in asthma	0.00385868	0.00720984	0.419317	1.65078	281	64
Cell cycle_Regulation of G1/S transition (part 2)	0.00386025	0.00720984	0.531621	1.75972	255	28
DNA damage_NHEJ mechanisms of DSBs repair	0.00386496	0.00720984	0.557128	1.77726	252	24
Role of osteoblasts in bone lesions formation in multiple myeloma	0.00391584	0.00729442	0.453576	1.68776	275	48
Putative pathways of activation of classical complement system in major depressive disorder	0.00403663	0.00750881	0.604408	1.79208	256	18
GTP-XTP metabolism	0.00409927	0.00761457	0.424516	1.65002	296	60
Development_Positive regulation of STK3/4 (Hippo) pathway and negative regulation of YAP/TAZ function	0.00411706	0.00763686	0.381445	1.59283	313	90
Immune response_Alternative complement pathway	0.00412466	0.00764019	0.555122	1.77086	269	24
Development_Role of proteases in hematopoietic stem cell mobilization	0.00414658	0.00766924	0.603932	1.79067	263	18
Regulation of metabolism_Role of Adiponectin in regulation of metabolism	0.00415199	0.00766924	0.488219	1.7207	283	37
Cytoskeleton remodeling_Fibronectin-binding integrins in cell motility	0.00416595	0.00768426	0.458155	1.69014	291	46
Dual role of p53 in transcription deregulation in Huntington's Disease	0.00422885	0.00778936	0.558342	1.764	275	23
Development_S1P1 receptor signaling via beta-arrestin	0.00426019	0.00783612	0.461296	1.69419	297	45
T regulatory cell migration in asthma	0.00435765	0.00800336	0.499344	1.7269	294	34
Neurophysiological process_Activity-dependent synaptic AMPA receptor removal	0.00436326	0.00800336	0.395319	1.61205	326	78
G-protein signaling_K-RAS regulation pathway	0.0043931	0.00804689	0.545283	1.75771	288	25
HSP22 and BAG-3-dependend macroautophagy in Huntington's disease	0.00442918	0.00810171	0.632545	1.78469	275	15
Apoptosis and survival_Cytoplasmic/mitochondrial transport of proapoptotic proteins Bid, Bmf and Bim	0.00446362	0.00815339	0.502543	1.72669	300	33
Neuroendocrine transdifferentiation in Prostate Cancer	0.0045401	0.0082816	0.450471	1.67621	319	48
SCAP/SREBP Transcriptional Control of Cholesterol and FA Biosynthesis	0.00455466	0.00829667	0.465586	1.69357	316	43
Metabolism in pancreatic cancer cells	0.00459093	0.00834492	0.607307	1.77254	289	17
Prolactin signaling in Prostate Cancer	0.00459383	0.00834492	0.572082	1.76665	296	21
Development_Angiotensin signaling via STATs	0.00462976	0.00839862	0.448704	1.67612	326	49
Development_Thyroliberin signaling	0.00477314	0.0086468	0.41053	1.62488	349	66
Plasmalogen biosynthesis	0.00481023	0.00870202	0.523833	1.73394	318	28
Inhibition of LKB1 / AMPK signaling in breast cancer	0.00485175	0.0087651	0.513625	1.72695	323	30
Aberrant lipid trafficking and metabolism in age-related macular degeneration pathogenesis	0.00506622	0.00914002	0.471599	1.69049	349	40
Role of microRNAs in cell migration, survival and angiogenesis in colorectal cancer	0.00507504	0.00914341	0.466289	1.68709	351	42
Apoptosis and survival_Role of CDK5 in neuronal death and survival	0.00511688	0.0092062	0.482886	1.7019	349	37
Impaired inhibitory action of lipoxins on ROS production in neutrophils in CF	0.0053018	0.00952588	0.460889	1.67649	368	43
Mitogenic action of Estradiol / ESR1 (nuclear) in breast cancer	0.00532292	0.0095508	0.521242	1.72536	352	28
Influence of bone marrow cell environment on progression of multiple myeloma	0.0053449	0.0095772	0.460622	1.67552	371	43
Immune response_Reactive oxygen species (ROS) in IL-4 signaling	0.00538801	0.00963381	0.460253	1.67418	374	43
Aminoacyl-tRNA biosynthesis in mitochondrion	0.00539113	0.00963381	0.583863	1.75632	344	19
Gamma-secretase regulation of osteogenesis	0.00540355	0.00964293	0.502554	1.71406	362	32
Axonal degeneration in multiple sclerosis	0.00542289	0.00966419	0.39528	1.60117	403	75
Transcription_Role of AP-1 in regulation of cellular metabolism	0.00543014	0.00966419	0.489499	1.70321	368	35
Eosinophil survival in asthma	0.00544959	0.00968466	0.457475	1.67188	379	44
Retinal ganglion cell damage in glaucoma	0.00545636	0.00968466	0.436733	1.65272	388	52
Resistance of pancreatic cancer cells to death receptor signaling	0.00551063	0.00976784	0.510134	1.71522	367	30
Downregulation of MITF in melanoma	0.00556957	0.00985903	0.514793	1.71806	370	29
Regulation of angiogenesis in prostate cancer	0.00562118	0.00993705	0.450828	1.66311	393	46
G-protein signaling_Rap2A regulation pathway	0.0058509	0.0103293	0.544587	1.73725	382	24
Regulation of immune cell differentiation by Notch signaling	0.00591577	0.0104298	0.487199	1.69521	401	35
Phospholipid metabolism p.1	0.00593767	0.0104544	0.623341	1.75872	369	15
Role of adhesion of SCLC cells in tumor progression	0.00595212	0.0104659	0.471588	1.68143	409	39
Angiogenesis in HCC	0.00600339	0.010542	0.4348	1.6454	427	52
Development_HGF signaling pathway	0.00607391	0.0106516	0.441699	1.64995	428	49
Regulation of lipid metabolism_Stimulation of Arachidonic acid production by ACM receptors	0.00608541	0.0106576	0.394761	1.59163	451	73
HGF receptor (Met) and MSP receptor (RON) signaling pathways in SCLC	0.00620008	0.010844	0.443315	1.64958	436	48
Transcription_Sin3 and NuRD in transcription regulation	0.00623302	0.0108871	0.450265	1.65368	435	45
G-protein signaling_M-RAS regulation pathway	0.0063517	0.0110797	0.554428	1.73242	412	22
Heme metabolism	0.00639783	0.0111431	0.554132	1.7315	415	22
G-protein signaling_G-Protein alpha-q signaling cascades	0.00640498	0.0111431	0.42606	1.62932	458	55
ESR1 (membrane) 36 kDa isoform signaling in breast cancer	0.00641371	0.0111436	0.440462	1.64533	452	49
Influence of smoking on activation of EGFR signaling in lung cancer cells	0.00664024	0.011522	0.439437	1.6415	468	49
Role of Tissue factor-induced Thrombin signaling in cancerogenesis	0.00665087	0.0115253	0.392546	1.5827	493	73
Translation_Translation regulation by Alpha-1 adrenergic receptors	0.00666611	0.0115365	0.416125	1.61245	481	59
Immune response_Delta-type opioid receptor signaling in T-cells	0.00668292	0.0115504	0.45151	1.65008	465	44
Cytoskeleton remodeling_CDC42 in cellular processes	0.00671768	0.0115953	0.490781	1.68628	452	33
Role of Nicotine-induced Leptin resistance in hypothalamus in development of obesity	0.00683242	0.0117779	0.586223	1.73816	434	18
Development_HGF-dependent inhibition of TGF-beta-induced EMT	0.00687332	0.0118329	0.504651	1.69678	458	30
Immune response_ETV3 affect on CSF1-promoted macrophage differentiation	0.00694083	0.0119196	0.544381	1.71989	452	23
Immune response_Classical complement pathway	0.00694224	0.0119196	0.520636	1.70888	458	27
EZH2 in Prostate Cancer	0.00695081	0.0119196	0.539225	1.72015	454	24
Development_Ligand-dependent activation of the ESR1/AP-1 pathway	0.00699311	0.0119765	0.503842	1.69406	466	30
Cell adhesion_Gap junctions	0.00704339	0.0120469	0.477655	1.67285	479	36
Transcription_ChREBP regulation pathway	0.00706996	0.0120767	0.467115	1.66548	486	39
ATP/ITP metabolism	0.00714409	0.0121875	0.382899	1.56767	536	80
Dysregulation of Adiponectin secretion from adipocytes in obesity, type 2 diabetes and metabolic syndrome X	0.0071801	0.0122331	0.49884	1.69078	481	31
Role of glycosphingolipids in inhibition of Insulin signaling	0.0072078	0.0122644	0.513709	1.70043	477	28
Hypertrophy of asthmatic airway smooth muscle cells	0.00726498	0.0123364	0.403771	1.59401	531	65
Th2-cytokine-induced airway epithelium mucous metaplasia in COPD	0.00726881	0.0123364	0.401538	1.58929	532	66
Aspartate and asparagine metabolism	0.0074764	0.0126724	0.583444	1.72992	475	18
Putative roles of SETDB1 and PLU-1 in melanoma	0.00751382	0.0127194	-0.499805	-1.75409	260	23
IGF signaling in HCC	0.00755878	0.0127791	0.420512	1.61328	542	56
Growth factors in regulation of oligodendrocyte precursor cells proliferation in multiple sclerosis	0.00763702	0.0128948	0.430809	1.62345	542	51
Stem cells_FGF10 in development of subcutaneous white adipose tissue in embryogenesis	0.00765697	0.0129119	0.572847	1.72318	489	19
Signal transduction_Calcium signaling	0.00770521	0.012974	0.39997	1.58308	564	66
Development_Activation of ERK by Kappa-type opioid receptor	0.00771349	0.012974	0.453671	1.64143	534	42
L-Tryptophan metabolism (part 2)	0.00778353	0.0130751	0.540712	1.7083	507	23
Development_Endothelin-1/EDNRA transactivation of EGFR	0.00814925	0.0136721	0.420108	1.60655	583	55
Butanoate metabolism	0.00838334	0.0140469	0.553778	1.71012	541	21
GLP-1 in inhibition of beta cell proliferation and function in type 2 diabetes	0.00844941	0.0141396	0.480166	1.66058	571	34
HIV-1 signaling via CCR5 in macrophages and T lymphocytes	0.00857856	0.0143375	0.450608	1.63035	594	42
Cholesterol and Sphingolipid transport / Influx to the early endosome in lung (normal and CF)	0.00862581	0.0143982	0.569357	1.71268	551	19
Development_Hedgehog signaling	0.00873202	0.0145571	0.393751	1.56724	642	68
Main pathways of Schwann cells transformation in neurofibromatosis type 1	0.0089553	0.0149104	0.370661	1.5363	678	86
HBV signaling via protein kinases leading to HCC	0.00933921	0.01553	0.445638	1.62101	649	43
Apoptosis and survival_nAChR in apoptosis inhibition and cell cycle progression	0.00938904	0.0155931	0.495149	1.66483	626	30
Transcription_Role of VDR in regulation of genes involved in osteoporosis	0.00946228	0.015695	0.473745	1.64839	642	35
WNT signaling in invasive-type melanoma cells	0.00948687	0.015716	0.447547	1.61928	657	42
Development_Beta adrenergic receptors in brown adipocyte differentiation	0.00956547	0.0158263	0.441989	1.61528	666	44
Regulation of lipid metabolism_G-alpha(q) regulation of lipid metabolism	0.00958195	0.0158337	0.46927	1.64349	652	36
Stem cells_FGF2-induced self-renewal of adult neural stem cells	0.00973007	0.0160491	0.436419	1.60996	681	46
Cytoskeleton remodeling_FAK signaling	0.00973671	0.0160491	0.397388	1.56881	712	65
Chemotaxis_C5a-induced chemotaxis	0.00978123	0.0161023	0.426763	1.60109	692	50
Galactose metabolism	0.00980939	0.0161286	0.593505	1.70289	614	16
Nociception_Expression and role of Nociceptin in immune system	0.0100014	0.0164237	0.419472	1.5927	713	53
Immune response_Production and main functions of biologically active leukotrienes and Lipoxin A4	0.0102427	0.016799	0.538669	1.68318	665	22
CoA biosynthesis	0.0103217	0.0168902	0.58015	1.69328	651	17
Development_Angiotensin signaling via PYK2	0.0103239	0.0168902	0.396189	1.56408	755	65
Immune response_PGE2 in immune and neuroendocrine system interactions	0.0104496	0.0170747	0.418132	1.58761	745	53
Apoptosis and survival_Regulation of Apoptosis by Mitochondrial Proteins	0.0107083	0.0174756	0.505778	1.66011	707	27
Role of cell adhesion molecules in progression of pancreatic cancer	0.0107886	0.0175849	0.425716	1.59024	761	49
Transport_Macropinocytosis regulation by growth factors	0.0108702	0.0176959	0.395092	1.55975	795	65
Notch signaling in breast cancer	0.010965	0.0178282	0.435292	1.59869	766	45
High shear stress-induced platelet activation	0.0111833	0.0181608	0.405213	1.56502	806	58
Immune response_Gastrin in inflammatory response	0.0113122	0.0183476	0.388638	1.54689	832	68
Transport_Alpha-2 adrenergic receptor regulation of ion channels	0.0113533	0.0183915	0.413583	1.57575	811	54
HGF signaling in melanoma	0.0113796	0.0184114	0.434233	1.5948	795	45
Development_Mu-type opioid receptor signaling	0.0115673	0.0186883	0.423679	1.58264	816	49
Stem cells_Putative pathways of telomerase regulation in glioblastoma stem cells	0.0115791	0.0186883	0.549486	1.67495	744	20
L-Tryptophan metabolism (part 1)	0.011614	0.0187217	0.526902	1.66467	757	23
Transcription_Androgen Receptor nuclear signaling	0.0116656	0.0187788	0.397671	1.55582	848	62
Inhibition of RUNX3 signaling in gastric cancer	0.0116779	0.0187788	0.540598	1.66942	754	21
Mechanisms of deltaF508 CFTR activation by S-nitrosoglutathione	0.0117546	0.0188791	0.493138	1.64579	782	29
Multiple myeloma (general schema)	0.0119074	0.0191012	0.597672	1.6863	741	15
Deregulation of PSD-95-dependent signaling in Huntington's disease	0.0122651	0.0196509	0.4918	1.64132	816	29
IL-1 beta-dependent CFTR expression	0.0126061	0.0201729	0.496599	1.6438	835	28
KLF6 and regulation of KLF6 alternative splicing in HCC	0.0127478	0.0203749	0.523777	1.6548	831	23
Atorvastatin in treatment of type 2 diabetes and metabolic syndrome X	0.012838	0.0204941	0.536625	1.65715	829	21
Muscle contraction_Regulation of eNOS activity in endothelial cells	0.0128568	0.0204992	0.364001	1.50554	972	85
Mechanisms of resistance to EGFR inhibitors in lung cancer	0.0128982	0.0205203	0.420608	1.57117	910	49
Development_G-protein-mediated regulation of MAPK-ERK signaling	0.0129011	0.0205203	0.388323	1.53698	945	66
Antioxidant effects of statins in COPD	0.0129423	0.020561	0.562852	1.66887	823	18
Neurophysiological process_Dopamine D2 receptor transactivation of PDGFR in CNS	0.0131826	0.0209175	0.406219	1.55845	946	56
ERBB family and HGF signaling in gastric cancer	0.0132343	0.0209742	0.40165	1.55126	954	58
Putative pathways of activation of monoclonal protein secretion in multiple myeloma	0.0133193	0.0210836	0.561507	1.66488	847	18
Signal transduction_mTORC2 downstream signaling	0.0135845	0.0214775	0.376786	1.51915	1008	73
Transcription_CREM signaling in testis	0.0138448	0.0218628	0.579847	1.6637	867	16
Retinol metabolism	0.0140366	0.0221392	-0.484275	-1.67901	490	22
Tumor-stroma interactions in pancreatic cancer	0.0145664	0.0229473	0.491112	1.62563	965	28
Mechanisms of K-RAS addiction in lung cancer cells	0.014682	0.0231018	0.485416	1.62002	977	29
Cell adhesion_Integrin-mediated cell adhesion and migration	0.0147397	0.0231649	0.373717	1.50981	1094	74
Development_Mu-type opioid receptor regulation of proliferation	0.0148214	0.0232656	0.435226	1.5747	1027	42
CTP/UTP metabolism	0.0151377	0.0237337	0.384641	1.52241	1109	66
Regulation of GSK3 beta in bipolar disorder	0.0154289	0.0241446	0.373647	1.5065	1145	73
Signal transduction_PTMs in IL-17-induced CIKS-dependent NF-kB signaling and mRNA stabilization	0.0154364	0.0241446	0.460911	1.59399	1044	34
Neurophysiological process_Melatonin signaling	0.0157436	0.0245959	0.405053	1.54325	1125	54
Development_Notch Signaling Pathway	0.0160613	0.0250562	0.396235	1.53034	1158	58
Blood coagulation_GPIb-IX-V-dependent platelet activation	0.0160763	0.0250562	0.388498	1.51993	1169	62
Development_Angiotensin signaling via beta-Arrestin	0.0161002	0.0250637	0.435574	1.56847	1114	41
Reproduction_Gonadotropin-releasing hormone (GnRH) signaling	0.0164433	0.0255676	0.362097	1.48837	1238	82
Development_Differentiation of white adipocytes	0.0168071	0.0260742	0.409306	1.54242	1194	51
Stem cells_Histone acetylation in embryonic stem cells	0.0168086	0.0260742	0.368531	1.49653	1254	76
Tissue factor signaling in lung cancer	0.0170172	0.0263667	0.543263	1.63419	1088	19
Development_Regulation of telomere length and cellular immortalization	0.0174324	0.0269782	0.449728	1.57505	1187	36
Aberrant B-Raf signaling in melanoma progression	0.0174705	0.0270055	0.395893	1.52386	1257	57
Microsatellite instability in gastric cancer	0.0176483	0.0272484	0.525432	1.62259	1140	21
DNA damage_Inhibition of telomerase activity and cellular senescence	0.0177961	0.0274443	0.533708	1.62685	1144	20
Stem cells_CD30 signaling in transformed embryonic stem cells	0.0179079	0.0275845	0.541046	1.62752	1145	19
Development_Growth hormone signaling via PI3K/AKT and MAPK cascades	0.0181081	0.02785	0.435186	1.55996	1250	40
Role of Tissue factor in cancer independent of coagulation protease signaling	0.0181226	0.02785	0.43515	1.55983	1251	40
Transport_RAB1A regulation pathway	0.0183784	0.0282061	0.518139	1.61903	1194	22
Histone deacetylases in Prostate Cancer	0.0183971	0.0282061	0.468285	1.58721	1234	31
Transcription targets of Androgen receptor involved in Prostate Cancer	0.0184499	0.028254	0.455214	1.57428	1248	34
Development_Role of HGF in hematopoietic stem cell mobilization	0.0186161	0.0284635	0.509845	1.61078	1214	23
Apoptosis and survival_DNA-damage-induced apoptosis	0.0186299	0.0284635	0.567327	1.62778	1167	16
Blood coagulation_GPCRs in platelet aggregation	0.0189074	0.028854	0.348064	1.45878	1446	92
Action of lithium on synaptic transmission and autophagy	0.0190779	0.0290537	0.433794	1.55497	1317	40
Higher ESR1 / ESR2 ratio in breast cancer	0.0190824	0.0290537	0.466966	1.58275	1280	31
wtCFTR and deltaF508-CFTR traffic / Clathrin coated vesicles formation (normal and CF)	0.019115	0.0290698	0.458558	1.57557	1288	33
Apoptosis and survival_Anti-apoptotic action of membrane-bound ESR1	0.0193367	0.029373	0.462139	1.57622	1298	32
Development_PACAP signaling in neural cells	0.0195873	0.0297194	0.439296	1.55713	1343	38
Development_ACM2 and ACM4 activation of ERK	0.0198543	0.0300899	0.398563	1.51853	1419	54
Influence of low doses of Arsenite on Glucose stimulated Insulin secretion in pancreatic cells	0.0199099	0.0301394	0.528905	1.61221	1280	20
Regulation of relaxation of airway smooth muscle cells	0.0201562	0.0304773	0.38454	1.49901	1462	61
Development_EPO-induced PI3K/AKT pathway and Ca(2+) influx	0.0202865	0.0306391	0.456615	1.56889	1367	33
Transport_The role of AVP in regulation of Aquaporin 2 and renal water reabsorption	0.0205156	0.0309496	0.410156	1.52619	1445	48
Fibroblast/ myofibroblast proliferation in asthmatic airways	0.0209401	0.0315468	0.406979	1.52025	1478	49
Immune response_Mast cell proliferation, differentiation and survival	0.0209593	0.0315468	0.463829	1.57211	1406	31
Development_Astrocyte differentiation from adult stem cells	0.0211373	0.031748	0.43313	1.54431	1455	39
Th2-cytokines induced expression of Mucin 5AC and maintenance of mucous cell phenotype in normal airway epithelium	0.0211413	0.031748	0.542101	1.60734	1345	18
Neurophysiological process_Long-term depression in cerebellum	0.0213367	0.0320051	-0.356078	-1.50859	633	47
Phenylalanine metabolism	0.0216114	0.0323802	0.533168	1.60382	1382	19
Transcription_Assembly of RNA Polymerase II preinitiation complex on TATA-less promoters	0.0216813	0.0324481	0.420839	1.53081	1508	43
Development_Gastrin in differentiation of the gastric mucosa	0.021744	0.032505	0.476354	1.57678	1441	28
Role of growth factor receptors transactivation by Hyaluronic acid / CD44 signaling in tumor progression	0.0219119	0.0326609	0.445469	1.55001	1488	35
SHH signaling in melanoma	0.0219127	0.0326609	0.462198	1.56658	1470	31
Stem cells_TGF-beta family mediated differentiation of embryonic stem cells	0.0219227	0.0326609	-0.423471	-1.58551	731	29
Eosinophil granule protein release in asthma	0.0221301	0.0329326	0.414805	1.52344	1547	45
Cigarette smoke components TCDD and Benzo[a]pyrene and receptor AHR signaling in lung epithelial cells	0.0222412	0.0330606	0.524678	1.59933	1430	20
Brca1 in ovarian cancer	0.0223547	0.0331918	0.503476	1.59066	1458	23
Role of Ghrelin in activation eating behavior in obesity	0.0224285	0.0332536	0.419875	1.5273	1560	43
Role of TNF-alpha in type 2 diabetes in skeletal muscle cells	0.0224468	0.0332536	0.465613	1.56553	1498	30
Extracellular matrix-regulated proliferation of airway smooth muscle cells in asthma	0.0224789	0.0332638	0.409326	1.51657	1579	47
FGF2 in multiple myeloma	0.0226846	0.0335305	0.509731	1.59276	1474	22
Transcription_CoREST complex-mediated epigenetic gene silencing	0.0229673	0.0339103	0.399767	1.50647	1632	51
Development_S1P4 receptor signaling pathway	0.023566	0.0347552	0.439195	1.53816	1605	36
Growth factors in regulation of oligodendrocyte precursor cells survival in multiple sclerosis	0.0240977	0.0354997	0.396222	1.49941	1717	52
Possible pathway of TGF-beta 1-dependent inhibition of CFTR expression	0.0246218	0.0362312	0.42604	1.52718	1700	40
Apoptosis and survival_Anti-apoptotic action of nuclear ESR1 and ESR2	0.0249104	0.0366149	0.47592	1.56211	1646	27
Translation_Opioid receptors in regulation of translation	0.0250171	0.0367307	0.44906	1.54293	1686	33
Apoptosis and survival_Role of nuclear PI3K in NGF/ TrkA signaling	0.0252489	0.0370299	0.485243	1.56417	1660	25
Cytoskeleton remodeling_Thyroliberin in cytoskeleton remodeling	0.0253187	0.0370909	0.444242	1.53634	1713	34
Development_Ligand-independent activation of ESR1 and ESR2	0.0254665	0.037266	0.408514	1.50701	1784	46
DNA damage_Mismatch repair	0.0257277	0.0375728	0.553523	1.58817	1612	16
Signal transduction_PKA signaling	0.0257332	0.0375728	0.351047	1.44295	1938	82
Rb proteins signaling in multiple myeloma	0.0264377	0.0385586	0.51684	1.57544	1700	20
Stem cells_Inhibition of Hedgehog signaling in medulloblastoma stem cells	0.0264735	0.0385682	0.412337	1.50692	1845	44
Cell cycle_Role of SCF complex in cell cycle regulation	0.0265111	0.0385802	0.419859	1.51189	1835	41
Blood coagulation_Platelet microparticle generation	0.0266983	0.0388097	0.368138	1.46081	1959	67
Development_TGF-beta-dependent induction of EMT via MAPK	0.0272647	0.0395895	0.389125	1.48257	1949	54
Propionate metabolism p.2	0.0273081	0.0396087	0.515508	1.57137	1756	20
Development_Angiotensin activation of ERK	0.027394	0.0396896	0.39224	1.48435	1952	52
Stem cells_H3K36 demethylation in stem cell maintenance	0.0276199	0.0399524	0.488327	1.55778	1807	24
Stem cells_Signaling pathways in embryonic hepatocyte maturation	0.0276612	0.0399524	0.427916	1.51679	1897	38
Multiple sclerosis (general schema)	0.0276663	0.0399524	0.561241	1.58351	1723	15
The role of aberrations in CDKN2 locus and CDK4 in familial melanoma	0.028052	0.040465	0.500714	1.56458	1823	22
Cell adhesion_PLAU signaling	0.0283202	0.0408072	0.407797	1.4977	1980	45
Transcription_Effect of Folic acid on genome stability	0.0285134	0.0410406	0.500198	1.56297	1853	22
Development_Endothelin-1/EDNRA signaling	0.0289322	0.0415979	0.365968	1.4522	2123	67
Inhibition of tumor suppressive pathways in pancreatic cancer	0.0289715	0.041609	0.520638	1.56613	1853	19
Aminosugar metabolism	0.029136	0.0417996	0.528617	1.56736	1854	18
Development_Growth factors in regulation of oligodendrocyte precursor cell survival	0.0293696	0.042089	0.419493	1.50371	2028	40
Stem cells_Hypothetical role of microRNAs in fibrosis development after myocardial infarction	0.0294928	0.0422196	0.535965	1.56432	1862	17
G-protein signaling_G-Protein alpha-s signaling cascades	0.0297643	0.0425384	0.38407	1.46874	2132	55
Stem cells_Muscle progenitor cell migration in hypaxial myogenesis	0.0297801	0.0425384	0.387845	1.47261	2125	53
Ethanol/Acetaldehyde-dependent stimulation of MMP-9 expression in HCC	0.0300225	0.0428382	0.468316	1.53715	1984	27
FGF signaling in Prostate Cancer	0.0301368	0.0429547	0.418539	1.50029	2081	40
Neurophysiological process_PGE2-induced pain processing	0.0302221	0.0430298	0.442185	1.51931	2037	33
Cholesterol Biosynthesis	0.0305654	0.0434715	0.518447	1.55954	1955	19
IGF-1 receptor/EGFR cooperation in lung cancer	0.0306558	0.04354	0.462644	1.5314	2032	28
Development_SSTR1 in regulation of cell proliferation and migration	0.0306797	0.04354	0.446166	1.52174	2060	32
Development_Role of HDAC and calcium/calmodulin-dependent kinase (CaMK) in control of skeletal myogenesis	0.0311379	0.0441427	0.374192	1.45442	2255	60
Development_S1P3 receptor signaling pathway	0.0318154	0.0450548	0.368438	1.44582	2320	63
Development_Role of cell-cell and ECM-cell interactions in oligodendrocyte differentiation and myelination	0.031943	0.0451868	-0.41202	-1.52948	1075	28
Role of microRNAs in cell proliferation in colorectal cancer	0.0333028	0.0470557	0.417694	1.48927	2293	39
Neurophysiological process_Corticoliberin signaling via CRHR1	0.0333356	0.0470557	0.358736	1.43202	2459	69
Protein folding and maturation_Angiotensin system maturation	0.0334663	0.0471896	0.530015	1.54695	2113	17
Translation_Non-genomic (rapid) action of Androgen Receptor	0.0335478	0.0472046	0.369958	1.44217	2434	61
Angiotensin II Signaling in Cardiac Hypertrophy	0.0335786	0.0472046	0.346111	1.41706	2523	80
Stimulation of TGF-beta signaling in lung cancer	0.0335844	0.0472046	0.400124	1.47606	2353	46
Stem cells_Dopamine-induced transactivation of EGFR in SVZ neural stem cells	0.0336282	0.0472157	0.388578	1.46431	2390	51
Development_S1P1 signaling pathway	0.0346127	0.0485462	0.383192	1.45495	2470	53
Normal and pathological TGF-beta-mediated regulation of cell proliferation	0.0348127	0.0487747	0.416169	1.48384	2397	39
Autophagy_Autophagy	0.0350561	0.0490637	0.441005	1.50414	2354	32
Stem cells_Excitotoxicity of Glutamate in glioblastoma	0.0355976	0.0497686	0.427959	1.48908	2418	35
G-protein signaling_RhoB regulation pathway	0.0358093	0.0500115	0.526756	1.53744	2261	17
Arachidonic acid production	0.036102	0.0503553	0.431469	1.49217	2443	34
Inhibition of mast cell functions by Siglecs in asthma	0.0361319	0.0503553	0.496069	1.53191	2335	21
Cell adhesion_Integrin inside-out signaling	0.0369896	0.051496	0.352516	1.41794	2740	72
Neurophysiological process_GABA-A receptor life cycle	0.0376126	0.0523081	0.398451	1.46338	2630	45
Stem cells_Early embryonal hypaxial myogenesis	0.0382545	0.0531371	0.37806	1.44041	2735	54
Altered Ca2+ handling in heart failure	0.0382894	0.0531371	0.371248	1.43384	2762	58
TGF-beta 1-induced transactivation of membrane receptors signaling in HCC	0.0390654	0.054157	0.370611	1.43138	2818	58
Tissue Factor signaling in cancer via PAR1 and PAR2	0.0393243	0.0544586	0.383398	1.44479	2795	51
Development_Angiotensin activation of Akt	0.0396858	0.0549014	0.37482	1.43337	2843	55
Transcription_Hypoxia- and receptor-mediated HIF-1 activation	0.0398637	0.0550897	0.381204	1.44258	2841	52
DeltaF508-CFTR traffic / Sorting endosome formation in CF	0.0400092	0.0551942	0.472318	1.50671	2618	24
Lipoprotein metabolism	0.0400231	0.0551942	0.542524	1.5307	2493	15
The role of PTEN and PI3K signaling in melanoma	0.0402859	0.0554985	0.396226	1.45521	2817	45
Development_Membrane-bound ESR1: interaction with growth factors signaling	0.0407774	0.0561169	0.405497	1.46017	2823	41
TGF-beta 1-mediated induction of EMT in normal and asthmatic airway epithelium	0.0410419	0.0564219	0.380025	1.43812	2925	52
Development_Delta-type opioid receptor signaling via G-protein alpha-14	0.0413469	0.0567528	0.450312	1.49058	2741	28
N-Glycan biosynthesis p1	0.0413688	0.0567528	0.471015	1.50255	2707	24
Development_EGFR signaling via small GTPases	0.0426431	0.0584401	0.41193	1.46013	2925	38
Putative pathways of n-3 and n-6 fatty acids in obesity and type 2 diabetes	0.0430946	0.0589741	0.400818	1.45021	2988	42
Inhibition of Vitamin D pathway in Prostate Cancer	0.0431408	0.0589741	0.469185	1.49672	2823	24
Development_Oxytocin receptor signaling	0.043167	0.0589741	-0.364847	-1.44782	1374	36
Transport_ACM3 signaling in lacrimal glands	0.0439122	0.05993	0.394762	1.44269	3061	44
Histidine-glutamate-glutamine metabolism	0.0439861	0.0599686	0.443068	1.47869	2929	29
Cytoskeleton remodeling_Regulation of actin cytoskeleton organization by the kinase effectors of Rho GTPases	0.0440477	0.0599905	0.335767	1.38301	3322	83
Regulation of Beta-catenin activity in melanoma	0.0442704	0.0602316	0.43128	1.47097	2973	32
Development_SSTR2 in regulation of cell proliferation	0.0443227	0.0602405	0.385722	1.43528	3123	48
Stimulation of gastric acid secretion in gastric cancer	0.0448376	0.0608775	0.379047	1.42839	3187	51
Inhibition of mast cell functions by Fc gamma RII beta in asthma	0.0453287	0.0614809	0.451093	1.48062	2996	27
Stem cells_Pancreatic cancer stem cells in tumor metastasis	0.0460442	0.062387	0.3557	1.40033	3364	64
Neurophysiological process_HTR1A receptor signaling in neuronal cells	0.0462313	0.0625761	0.353406	1.39878	3389	66
Deregulation of Ca2+-dependent neuronal cell survival in Huntington's disease	0.0463198	0.0626315	0.403054	1.44478	3199	40
Proteolysis_Putative ubiquitin pathway	0.0464323	0.0627193	0.433383	1.46892	3116	31
Role of ZNF202 in regulation of expression of genes involved in atherosclerosis	0.0465747	0.0628472	0.524108	1.50377	2919	16
HBV-dependent transcription regulation leading to HCC	0.0468989	0.0632199	0.465419	1.4847	3069	24
Insulin-like growth factor family signaling in melanoma	0.0470351	0.0632888	0.386366	1.4315	3305	47
Upregulation of IL-8 expression in colorectal cancer	0.0470461	0.0632888	0.410917	1.44825	3217	37
Neurophysiological process_ACM1 and ACM2 in neuronal membrane polarization	0.0473359	0.0636137	0.407741	1.44528	3247	38
Retinoic acid maintains mucocilliary differentiation and mucins expression in normal and asthmatic airway epithelium	0.0475623	0.0638528	0.483462	1.49298	3074	21
Glycine, serine, cysteine and threonine metabolism	0.0484807	0.0649854	0.419712	1.45151	3281	34
Regulation of lipid metabolism_RXR-dependent regulation of lipid metabolism via PPAR, RAR and VDR	0.0485047	0.0649854	0.522192	1.49828	3040	16
Development_Melanocyte development and pigmentation	0.0489646	0.065535	0.369491	1.40776	3501	54
Notch signaling in oligodendrocyte precursor cell differentiation in multiple sclerosis	0.0492362	0.0658315	0.463282	1.47788	3222	24
Cell cycle_Regulation of G1/S transition (part 1)	0.049438	0.0660343	0.355984	1.39273	3597	62
Hedgehog signaling in pancreatic cancer	0.0497542	0.0663894	0.430555	1.45933	3339	31
Development_Adiponectin signaling	0.0498702	0.0664767	0.381811	1.42072	3514	48
Glutathione metabolism	0.0502312	0.0668437	0.437427	1.45986	3345	29
Development_Growth hormone-releasing hormone (GH-RH) signaling	0.050247	0.0668437	0.377265	1.41539	3559	50
Regulation of IGF family activity in colorectal cancer	0.0520165	0.0691279	0.4607	1.46965	3404	24
Development_Growth factors in regulation of oligodendrocyte precursor cell proliferation	0.0525277	0.0697369	0.352988	1.38519	3831	63
Development_Lipoxin inhibitory action on PDGF, EGF and LTD4 signaling	0.052819	0.070053	0.397861	1.42617	3648	40
Cytoskeleton remodeling_Hyaluronic acid/ CD44 signaling pathways	0.0529235	0.070121	0.385453	1.41564	3701	45
Nicotine signaling in dopaminergic neurons, Pt. 1 - cell body	0.0530097	0.0701646	-0.322534	-1.37965	1556	49
Beta-adrenergic-dependent CFTR expression	0.0536101	0.0708881	0.47751	1.4746	3465	21
DNA damage_Brca1 as a transcription regulator	0.0542395	0.0716483	0.438175	1.45041	3596	28
Development_Osteopontin signaling in osteoclasts	0.0545719	0.0720152	0.418573	1.43818	3679	33
Effect of H. pylori infection on gastric epithelial cells motility	0.0551898	0.0726868	0.367176	1.39414	3939	53
Neurophysiological process_Mu-type opioid receptor-mediated analgesia	0.0551912	0.0726868	0.401743	1.42402	3786	38
Ligand-independent activation of Androgen receptor in Prostate Cancer	0.0556329	0.0731953	0.329218	1.35603	4196	83
Regulation of lipid metabolism_Regulation of lipid metabolism via LXR, NF-Y and SREBP	0.0561438	0.0737938	0.417166	1.43335	3785	33
G-protein signaling_Ras family GTPases in kinase cascades	0.0564913	0.0741765	0.432157	1.44227	3762	29
Apoptosis and survival_NO signaling in apoptosis	0.0576158	0.0755777	0.480223	1.46382	3706	20
Platelet activation as a result of endothelial dysfunction after stenting	0.0578372	0.0757927	0.352392	1.37369	4197	61
Nicotine signaling in chromaffin cells	0.0592535	0.0775715	0.401532	1.41518	4052	37
Regulation of Adenylate cyclase and IMPA1 by lithium in major depressive disorder	0.0600593	0.0785482	0.448252	1.44493	3950	25
Chemoresistance pathways mediated by constitutive activation of PI3K pathway and BCL-2 in small cell lung cancer	0.0601563	0.0785971	0.375183	1.39606	4239	48
Development_VEGF-family signaling	0.0608429	0.0793367	0.387415	1.40171	4219	42
Immune response_MIF-JAB1 signaling	0.0609861	0.0794449	0.42098	1.42688	4093	31
Stem cells_Schema: SMAD-dependent TGF-beta family signaling in embryonic stem cells	0.0621529	0.0808847	-0.439668	-1.46185	2237	19
Signal transduction_HTR2A-dependent arachidonic acid production	0.0623428	0.0810519	0.383971	1.3967	4338	43
Selective Insulin resistance in type 2 diabetes in liver	0.0634892	0.0824608	0.451116	1.43907	4155	24
GTP metabolism	0.0640058	0.0830499	-0.367487	-1.40022	2103	31
G-protein signaling_RAC1 in cellular process	0.0651538	0.0844562	0.384552	1.39135	4518	42
Nicotine signaling in glutamatergic neurons	0.0658827	0.0853171	0.379668	1.38753	4593	44
Production and activation of TGF-beta in airway smooth muscle cells	0.0670713	0.0867711	0.38347	1.38744	4651	42
Insulin-dependent stimulation of SREBP-1 in type 2 diabetes in liver	0.069789	0.0901984	0.463602	1.43165	4511	21
Stem cells_Schema: FGF signaling in embryonic stem cell self-renewal and differentiation	0.0706249	0.0910999	-0.376641	-1.39815	2378	28
Development_TGF-beta-induction of EMT via ROS	0.0719581	0.0927288	0.511669	1.44365	4483	15
Development_Activation of ERK by Alpha-1 adrenergic receptors	0.0739167	0.0951597	0.363034	1.362	5236	50
Role of nicotine in pathogenesis of SCLC	0.0744872	0.0958005	0.391879	1.38116	5094	37
Anti-apoptotic action of Gastrin in pancreatic cancer	0.0768276	0.0987141	0.399706	1.38232	5200	34
Calcium-dependent regulation of normal and asthmatic smooth muscle contraction	0.0770384	0.0988885	-0.272201	-1.2779	1951	76
Activation of Ca2+-dependent neuronal cell death in Huntington's disease	0.0793536	0.101761	0.398053	1.3766	5371	34
L-Lysine metabolism	0.07986	0.102311	0.408373	1.38415	5360	31
Activation of TGF-beta signaling in pancreatic cancer	0.0806752	0.103255	0.423766	1.39093	5333	27
Neurophysiological process_Netrin-1 in regulation of axon guidance	0.0815232	0.104239	0.363011	1.35077	5745	48
Development_Thrombospondin-1 signaling	0.0819715	0.10471	0.341888	1.32886	5938	60
Inhibition of TGF-beta 1 signaling in early colorectal cancer	0.0821624	0.104853	0.415152	1.38552	5472	29
Neurophysiological process_Role of CDK5 in presynaptic signaling	0.0823358	0.104972	0.468346	1.40883	5268	19
Keratan sulfate metabolism p.2	0.0836909	0.106597	0.492664	1.41355	5246	16
Neolacto-series GSL Metabolism p.3	0.0849611	0.10811	0.466482	1.40322	5436	19
Development_Retinoic acid and retinoic acid receptors in regulation of oligodendrocyte differentiation	0.0855039	0.108696	0.452446	1.3972	5527	21
Expression targets of Tissue factor signaling in cancer	0.085743	0.108894	0.47341	1.40367	5458	18
POMC, alpha-MSH and AGRP in regulation of food intake and energy expenditure in obesity in hypothalamus	0.086627	0.109911	0.382478	1.35573	5943	38
Unsaturated fatty acid biosynthesis	0.0870723	0.11037	0.490432	1.40715	5458	16
DNA damage_Role of Brca1 and Brca2 in DNA repair	0.0872296	0.110463	0.374998	1.35034	6040	41
DNA damage_Role of SUMO in p53 regulation	0.0875551	0.110769	0.464678	1.3978	5602	19
Development_Role of Thyroid hormone in regulation of oligodendrocyte differentiation	0.0878956	0.111093	0.387487	1.35707	5989	36
Development_NCAM1-mediated neurite outgrowth, synapse assembly and neuronal survival	0.088474	0.111716	0.308132	1.29142	6770	92
Role of epigenetic alterations in survival and migration of SCLC cells	0.0888386	0.112069	0.399634	1.36303	5967	32
Development_Neurotrophin family signaling	0.090255	0.113747	0.370826	1.34169	6259	42
Impaired Lipoxin A4 signaling in CF	0.0917348	0.115453	0.372763	1.34229	6352	41
Signal transduction_Production and main functions of biologically active prostaglandins and Thromboxane A2	0.0917838	0.115453	0.426928	1.37619	6037	25
Stem cells_Self-renewal of adult neural stem cells	0.0944065	0.118639	0.375974	1.34052	6502	39
Role of alpha-6/beta-4 integrins in carcinoma progression	0.095427	0.11971	0.352663	1.32309	6760	50
Renin-Angiotensin-Aldosterone System	0.0954405	0.11971	0.345372	1.31587	6825	54
Development_WNT signaling pathway. Part 2	0.0958304	0.120084	0.323427	1.29754	7087	71
Cytoskeleton remodeling_Substance P mediated membrane blebbing	0.0964754	0.120778	0.372604	1.33563	6664	40
Role of activation of WNT signaling in the progression of lung cancer	0.0966707	0.120907	0.324073	1.29677	7139	70
Adiponectin in pathogenesis of type 2 diabetes	0.0996537	0.12452	0.43196	1.36472	6503	23
Neurophysiological process_Synaptic vesicle fusion and recycling in nerve terminals	0.100367	0.125292	0.350583	1.31529	7110	50
Neurophysiological process_Delta-type opioid receptor in the nervous system	0.102164	0.127415	0.365502	1.32243	7085	42
Regulation of lipid metabolism_Alpha-1 adrenergic receptors signaling via arachidonic acid	0.103033	0.128378	0.335973	1.2976	7434	58
Apoptosis and survival_Apoptotic Activin A signaling	0.103651	0.129025	0.425216	1.35645	6784	24
Stem cells_NOTCH in inhibition of WNT/Beta-catenin-induced osteogenesis	0.106317	0.132219	0.339422	1.298	7618	55
Aryl hydrocarbon receptor signaling	0.10872	0.135079	0.382691	1.32348	7359	34
Stem cells_Aberrant Wnt signaling in medulloblastoma stem cells	0.109838	0.13634	0.358136	1.30884	7658	44
Neurophysiological process_Kappa-type opioid receptor in transmission of nerve impulses	0.11098	0.137628	0.371044	1.3152	7614	38
Immune response_Lectin induced complement pathway	0.111228	0.137806	0.421133	1.34343	7280	24
Regulation of microRNAs in colorectal cancer	0.112161	0.138831	0.465144	1.35761	7084	17
Transition of Monoclonal gammopathy of undetermined significance to active multiple myeloma (schema)	0.112858	0.13951	0.464745	1.35645	7128	17
Hyaluronic acid/ CD44 signaling in cancer	0.112921	0.13951	0.35688	1.30425	7873	44
Chylomicron dyslipidemia in type 2 diabetes and metabolic syndrome X	0.114299	0.14108	0.472538	1.35581	7165	16
G-protein signaling_S1P2 receptor signaling pathway	0.115069	0.141897	0.35005	1.29695	8087	47
Alternative complement cascade disruption in age-related macular degeneration	0.116812	0.143911	0.480277	1.35508	7278	15
Inhibition of remyelination in multiple sclerosis: role of cell-cell and ECM-cell interactions	0.117114	0.144148	0.357486	1.30036	8150	43
TLR and EGFR-induced inflammatory signaling in normal and asthmatic airway epithelium	0.118145	0.145282	0.461863	1.34803	7462	17
Gamma-secretase regulation of angiogenesis	0.118735	0.145872	0.412604	1.33002	7810	25
Development_TGF-beta-dependent induction of EMT via RhoA, PI3K and ILK	0.119751	0.146982	0.337616	1.2819	8548	53
CAR signaling via cross-talk / Human Version	0.120968	0.1482	0.477814	1.34813	7537	15
CAR signaling via cross-talk / Rodent version	0.120968	0.1482	0.477814	1.34813	7537	15
Role of prenatal nicotine exposure in apoptosis and proliferation of pancreatic beta cells	0.121289	0.148455	0.477613	1.34756	7557	15
Beta-catenin-dependent transcription regulation in colorectal cancer	0.121421	0.148479	0.402593	1.32143	8027	27
Neurophysiological process_ACM regulation of nerve impulse	0.122826	0.150058	0.326541	1.26921	8898	60
Stromal-epithelial interaction in Prostate Cancer	0.124051	0.151413	0.358818	1.29208	8590	41
Glucocorticoid-induced elevation of intraocular pressure as glaucoma risk factor	0.125658	0.153233	0.321803	1.26282	9166	63
PI3K signaling in gastric cancer	0.126108	0.153639	0.342277	1.27856	8906	49
Stem cells_EGF-induced proliferation of Type C cells in SVZ of adult brain	0.126753	0.154282	0.381555	1.30137	8514	32
Role of neurotrophins in activation of p53 in major depressive disorder	0.127099	0.15456	0.364051	1.29042	8720	38
Role of Thyroid hormone in regulation of oligodendrocyte differentiation in multiple sclerosis	0.127849	0.155329	0.366501	1.29171	8744	37
Canonical WNT signaling pathway in colorectal cancer	0.128871	0.156427	0.318446	1.25716	9436	65
Canonical Notch signaling pathway in colorectal cancer	0.129858	0.157479	0.337134	1.27045	9232	51
NRSF-dependent transcription deregulation in Huntington's Disease	0.131913	0.159824	0.471855	1.33132	8219	15
Cell adhesion_Plasmin signaling	0.13218	0.159834	0.355651	1.28067	9153	41
Development_Hedgehog and PTH signaling pathways in bone and cartilage development	0.132275	0.159834	0.379174	1.29325	8885	32
Neurophysiological process_Glutamic acid regulation of Dopamine D1A receptor signaling	0.132285	0.159834	0.324716	1.25825	9564	59
MAPK-mediated proliferation of normal and asthmatic smooth muscle cells	0.134783	0.162661	0.313506	1.24784	9924	68
Muscle contraction_Oxytocin signaling in uterus and mammary gland	0.134934	0.162661	0.325289	1.25633	9736	58
Nicotine signaling (general schema)	0.134995	0.162661	-0.361745	-1.28541	4662	24
Regulation of metabolism_Bile acids regulation of glucose and lipid metabolism via FXR	0.135174	0.162728	0.400229	1.30214	8912	26
Stem cells_Cooperation between Hedgehog, IGF-2 and HGF signaling pathways in medulloblastoma stem cells	0.135592	0.163081	-0.316561	-1.25621	4318	36
Stem cells_Astrocyte differentiation (general schema)	0.138571	0.166505	0.41229	1.30257	9043	23
Development_BMP7 in brown adipocyte differentiation	0.138691	0.166505	0.376566	1.28435	9316	32
Role of Diethylhexyl Phthalate and Tributyltin in fat cell differentiation	0.141955	0.170268	0.449264	1.31126	8966	17
TGF-beta signaling via SMADs in breast cancer	0.142824	0.171155	0.353691	1.26784	9866	40
wtCFTR traffic / Sorting endosome formation (normal)	0.148764	0.178111	0.431187	1.29705	9519	19
Development_Activation of Erk by ACM1, ACM3 and ACM5	0.148975	0.178201	0.343776	1.25636	10387	44
Polyamine metabolism	0.14947	0.178631	0.453936	1.30243	9370	16
NF-AT signaling in cardiac hypertrophy	0.151795	0.181246	0.29826	1.22114	11409	80
Hedgehog signaling in gastric cancer	0.152205	0.181464	-0.359858	-1.26294	5286	23
Regulation of CFTR gating (normal and CF)	0.152254	0.181464	0.423893	1.29211	9795	20
Bone metastases in Prostate Cancer	0.159056	0.189401	0.340522	1.24446	11090	44
Neurophysiological process_Dopamine D2 receptor signaling in CNS	0.162933	0.193842	0.340935	1.24016	11339	43
Immune response_LPS-induced platelet activation	0.163817	0.194584	0.418764	1.27648	10539	20
Involvement of VEGF signaling in the progression of lung cancer	0.163852	0.194584	0.406965	1.27164	10653	22
Translation_Regulation of translation initiation	0.165392	0.196235	0.277387	1.19339	12971	109
Stem cells_Aberrant Hedgehog signaling in medulloblastoma stem cells	0.167401	0.19844	-0.409454	-1.27001	6308	15
G-protein signaling_Cross-talk between Ras-family GTPases	0.167736	0.198659	0.395591	1.26195	10979	24
G-protein signaling_Regulation of p38 and JNK signaling mediated by G-proteins	0.168984	0.199956	0.316779	1.21933	12167	57
Folic acid metabolism	0.169956	0.200927	0.415934	1.26785	10934	20
Stem cells_Schema: Osteogenic and adipogenic differentiation of mesenchymal stem cells	0.171904	0.203047	0.451838	1.27484	10711	15
Role of Huntingtin in regulation of BDNF in Huntington's disease	0.173967	0.2053	0.376662	1.24679	11536	28
Development_Alpha-1 adrenergic receptors signaling via Cyclic AMP	0.174356	0.205574	0.388832	1.25339	11469	25
Inhibition of Ephrin receptors in colorectal cancer	0.175746	0.207028	-0.277733	-1.18801	5161	49
Signal transduction_PTEN pathway	0.17627	0.20746	0.318929	1.21512	12606	54
Stem cells_Role of PKR1 and ILK in cardiac progenitor cells	0.178315	0.20968	0.351303	1.23034	12151	36
Activation of TGF-beta signaling in advanced colorectal cancer	0.178682	0.209923	0.351174	1.22989	12176	36
Tyrosine metabolism p.2 (melanin)	0.186596	0.219026	0.421365	1.24936	11879	18
Role of platelets in allograft rejection	0.187041	0.219353	0.343895	1.21897	12833	38
IGF family, invasion and metastasis in colorectal cancer	0.189216	0.221705	0.331077	1.20995	13193	44
WNT signaling in proliferative-type melanoma cells	0.18941	0.221736	0.322805	1.20582	13377	49
Muscle contraction_Role of kappa-type opioid receptor in heart	0.190227	0.222495	0.336615	1.21213	13173	41
L-Alanine and L-cysteine metabolism	0.19153	0.223771	0.43489	1.24779	12007	16
VLDL, LDL dyslipidemia in type 2 diabetes and metabolic syndrome X	0.191658	0.223771	0.434844	1.24766	12015	16
Dual role of BMP signaling in gastric cancer	0.192411	0.224451	0.378218	1.23053	12686	26
G-protein signaling_Regulation of CDC42 activity	0.193389	0.225204	0.369906	1.22443	12824	28
Probable BMP4-mediated induction of EMT in airway epithelium	0.19342	0.225204	0.400232	1.23596	12504	21
Oxidative stress_NOX and DUOX families of NADPH oxidases	0.19357	0.225204	0.418257	1.24014	12323	18
Brca1 and Brca2 in breast cancer	0.19498	0.226645	0.359738	1.2193	13088	31
Protein folding_Membrane trafficking and signal transduction of G-alpha (i) heterotrimeric G-protein	0.200974	0.233396	0.346978	1.20731	13656	35
Signal transduction_HTR2A signaling outside the nervous system	0.201143	0.233396	0.277358	1.16797	15455	95
Activation of pro-oncogenic TGF-beta potential in gastric cancer	0.201757	0.233903	0.383218	1.22248	13206	24
Development_EDNRB signaling	0.202382	0.234422	0.304917	1.18516	14662	60
Translation_Role of Retinoic acid signaling in the initiation of translation	0.202893	0.234806	0.386646	1.22155	13241	23
Neurophysiological process_GABA-B receptor-mediated regulation of glutamate signaling in Purkinje cells	0.206556	0.238836	-0.306483	-1.17964	6779	32
Nicotine signaling in dopaminergic neurons, Pt. 2 - axon terminal	0.209315	0.241814	0.316041	1.1857	14829	50
Huntingtin-depended transcription deregulation in Huntington's Disease	0.21014	0.242554	0.384142	1.21364	13714	23
Neurophysiological process_GABA-B receptor signaling in presynaptic nerve terminals	0.212107	0.24461	0.346378	1.19789	14358	34
Neurophysiological process_HTR2A signaling in the nervous system	0.218355	0.251595	0.292846	1.16561	16078	68
Retinoic acid regulation of oligodendrocyte differentiation in multiple sclerosis	0.219758	0.252918	0.431385	1.21713	13693	15
Statin action on the PI3K/ Akt pathway in COPD	0.219887	0.252918	0.351987	1.19303	14760	31
Immune response_TLR2-induced platelet activation	0.223449	0.256791	0.328982	1.17926	15436	40
Nociception_Pro-nociceptive action of Nociceptin in spinal cord at low doses	0.225146	0.258516	-0.330564	-1.17461	7776	24
Cannabinoid receptor signaling in nicotine addiction	0.22634	0.25966	0.353545	1.18872	15114	30
Muscle contraction_nNOS signaling in skeletal muscle	0.226792	0.259952	0.367066	1.19425	14953	26
Development_Epigenetic and transcriptional regulation of oligodendrocyte precursor cell differentiation and myelination	0.22948	0.262804	0.346907	1.1832	15415	32
Muscle contraction_Regulation of eNOS activity in cardiomyocytes	0.23276	0.266329	-0.262859	-1.13453	6726	51
Neolacto-series GSL Metabolism p.1	0.235452	0.269176	0.391072	1.19207	15148	20
Development_Beta-adrenergic receptors signaling via Cyclic AMP	0.238534	0.272462	0.307385	1.15834	16959	51
Development_Negative regulation of STK3/4 (Hippo) pathway and positive regulation of YAP/TAZ function	0.247585	0.282556	0.29074	1.14459	18093	64
Inhibition of TGF-beta signaling in gastric cancer	0.25133	0.286582	0.375156	1.17225	16341	22
Regulation of AKT(PKB)/ GSK3 beta cascade in bipolar disorder	0.252346	0.287492	0.293756	1.14178	18282	60
Transcription_Transcription factor Tubby signaling pathways	0.254507	0.289546	0.384701	1.17265	16374	20
NMDA-independent presynaptic long-term potentiation in Huntington's disease	0.254589	0.289546	-0.257705	-1.11714	7308	52
Oxidative stress_Angiotensin II-induced production of ROS	0.255577	0.290419	0.358475	1.1663	16851	26
CAR-mediated direct regulation of xenobiotic metabolizing enzymes / Human version	0.25652	0.290987	-0.341236	-1.1523	9147	20
CAR-mediated direct regulation of xenobiotic metabolizing enzymes / Rodent version	0.25652	0.290987	-0.341236	-1.1523	9147	20
Neurophysiological process_NMDA-dependent postsynaptic long-term potentiation in CA1 hippocampal neurons	0.257775	0.29216	0.283096	1.1328	19038	70
Sorafenib-induced inhibition of cell proliferation and angiogenesis in HCC	0.259685	0.294071	0.416263	1.17446	16181	15
Prostaglandin 2 biosynthesis and metabolism	0.26238	0.296698	0.400538	1.16905	16573	17
Regulation of intrinsic membrane properties and excitability of cortical pyramidal neurons	0.262545	0.296698	0.274391	1.12567	19761	81
Stem cells_FGF and BMP signaling in early embryonic hepatogenesis	0.26268	0.296698	0.371535	1.16094	17079	22
Fibroblast differentiation to myofibroblasts in asthmatic airways	0.265871	0.300045	0.329323	1.14588	18066	35
Inhibition of Calcitriol/ VDR signaling in colorectal cancer	0.268167	0.302376	0.347803	1.15126	17783	28
Stem cells_Hedgehog, BMP and Parathyroid hormone in osteogenesis	0.273606	0.308245	0.29372	1.12685	19654	56
PXR-mediated direct regulation of xenobiotic metabolizing enzymes / Human version	0.276104	0.310446	0.383271	1.15292	17668	19
PXR-mediated direct regulation of xenobiotic metabolizing enzymes / Rodent version	0.276104	0.310446	0.383271	1.15292	17668	19
MicroRNAs in melanoma	0.276266	0.310446	0.33399	1.13914	18558	32
Activation of Notch signaling in breast cancer	0.27853	0.312723	0.317773	1.13301	19185	39
Breast cancer (general schema)	0.280086	0.314202	-0.277223	-1.1076	8850	37
Development_NOTCH-induced EMT	0.285375	0.319862	0.374711	1.14219	18360	20
Gamma-secretase regulation of mammary cell development	0.286098	0.320401	0.385807	1.14392	18214	18
SHH signaling in colorectal cancer	0.287863	0.322104	0.308402	1.12181	20034	43
Development_Activation of astroglial cells proliferation by ACM3	0.290137	0.324372	0.341995	1.13204	19240	28
Action of GSK3 beta in bipolar disorder	0.291887	0.326052	0.37281	1.1364	18779	20
Inhibition of WNT5A-dependent non-canonical pathway in colorectal cancer	0.296884	0.331353	0.361102	1.12834	19303	22
Stem cells_FGF signaling in pancreatic and hepatic differentiation of embryonic stem cells	0.299923	0.334461	0.342752	1.12501	19829	27
ENaC regulation in normal and CF airways	0.306095	0.341055	0.273539	1.09739	22639	71
Development_YAP/TAZ-mediated co-regulation of transcription	0.308069	0.342964	0.292524	1.10234	21903	51
Cell adhesion_Cadherin-mediated cell adhesion	0.313178	0.348089	0.3117	1.10485	21488	38
Transcription_Mechanism of repression of the transcription of Retinoid-target genes in the absence of lignad	0.313201	0.348089	0.371887	1.11867	20042	19
Transport_Aldosterone-mediated regulation of ENaC sodium transport	0.31552	0.350371	0.360293	1.11262	20398	21
Role of inhibition of WNT signaling in the progression of lung cancer	0.318119	0.352887	0.30895	1.10155	21912	39
Cytoskeleton remodeling_Role of Activin A in cytoskeleton remodeling	0.318322	0.352887	-0.324867	-1.09703	11351	20
EGF- and HGF-dependent stimulation of metastasis in gastric cancer	0.325237	0.36025	0.346233	1.10449	21289	24
Disruption of epithelial layer restitution in asthma	0.334279	0.369954	0.327819	1.09406	22266	29
L-Methionine metabolism	0.334797	0.370216	0.36572	1.10012	21424	19
Inhibition of GSK3 beta by lithium in major depressive disorder	0.337809	0.373032	0.354048	1.09334	21839	21
Cytoskeleton remodeling_ESR1 action on cytoskeleton remodeling and cell migration	0.337909	0.373032	0.346277	1.09401	22053	23
Stem cells_Schema: Histone H3 demethylases in stem cells	0.343807	0.379224	0.300086	1.08059	23809	41
Development_Regulation of epithelial-to-mesenchymal transition (EMT)	0.345373	0.380633	0.261998	1.07045	25912	79
Neurophysiological process_Constitutive and activity-dependent synaptic AMPA receptor delivery	0.346533	0.381575	0.270031	1.07151	25439	67
Neurophysiological process_GABA-B receptor signaling at postsynaptic sides of synapses	0.346808	0.381575	0.306489	1.0802	23721	37
Development_Role of Activin A in cell differentiation and proliferation	0.348411	0.38302	0.300535	1.07729	24069	40
Nicotine signaling in cholinergic neurons	0.348719	0.383038	0.287526	1.07404	24629	49
Upregulation of MITF in melanoma	0.351018	0.385243	0.321157	1.07982	23440	30
Stem cells_Self-renewal and pluripotency maintenance of human embryonic stem cells	0.354088	0.388288	-0.3075	-1.06612	12385	22
Prostaglandin 1 biosynthesis and metabolism	0.355259	0.389248	0.371443	1.08413	22440	17
Signal transduction_mTORC2 upstream signaling	0.356023	0.389761	0.238155	1.05732	28755	136
Renal secretion of inorganic electrolytes	0.358599	0.392255	0.370544	1.0815	22651	17
Stem cells_WNT/Beta-catenin and NOTCH in induction of osteogenesis	0.360423	0.393923	0.278463	1.06488	25828	55
CFTR-dependent regulation of ion channels in CF	0.361077	0.394311	-0.274411	-1.05619	11851	32
Stem cells_Oligodendrocyte differentiation (general schema)	0.369334	0.402993	-0.283251	-1.05147	12440	28
Serotonin modulation of dopamine release in nicotine addiction	0.37047	0.403898	0.276656	1.05797	26548	55
Stem cells_Response to hypoxia in glioblastoma stem cells	0.371232	0.404394	0.289867	1.05934	25885	44
Main genetic and epigenetic alterations in lung cancer	0.376048	0.409302	0.281214	1.05503	26642	50
Apoptosis and survival_p53-dependent apoptosis	0.37773	0.410793	0.312389	1.05882	25356	31
Neolacto-series GSL Metabolism p.2	0.381306	0.41434	0.370534	1.06314	23905	16
Inhibition of TGF-beta signaling in lung cancer	0.384233	0.417176	0.308983	1.05385	25811	32
Putative pathways for stimulation of fat cell differentiation by Bisphenol A	0.38555	0.418262	0.31067	1.05299	25881	31
Stem cells_Trophectoderm differentiation	0.391649	0.424529	-0.307824	-1.03947	13966	20
Ca(2+)-dependent NF-AT signaling in cardiac hypertrophy	0.394988	0.427795	0.268803	1.04159	28559	59
Rho-dependent regulation of normal and asthmatic smooth muscle contraction	0.398061	0.430769	-0.244272	-1.02919	11905	46
Stem cells_Endothelial differentiation during embryonic development	0.400716	0.433286	0.264274	1.03706	29232	63
Muscle contraction_S1P2 receptor-mediated smooth muscle contraction	0.403641	0.435879	0.285592	1.03884	28092	43
Regulation of intrinsic membrane properties and excitability of striatopallidal medium spiny neurons in Huntington's disease	0.403776	0.435879	0.264625	1.0353	29385	62
Production of arachidonic acid derivatives by mast cells in asthma	0.410197	0.442448	0.369118	1.04145	25560	15
Neurophysiological process_GABAergic neurotransmission	0.412322	0.444377	0.289979	1.03391	28401	39
Development_Neural stem cell lineage commitment (schema)	0.415574	0.447515	0.306792	1.03152	27751	30
Muscle contraction_Delta-type opioid receptor in smooth muscle contraction	0.418181	0.449955	0.282816	1.02875	29104	43
Cell adhesion_Endothelial cell contacts by non-junctional mechanisms	0.422325	0.454042	0.293042	1.0263	28780	36
Hedgehog signaling in breast cancer	0.42624	0.457878	0.328179	1.02546	27714	22
Neurophysiological process_Ephrin-B receptors in dendritic spine morphogenesis and synaptogenesis	0.428367	0.459788	-0.233129	-1.0106	12297	52
Pro-oncogenic action of PTHrP in breast cancer	0.430533	0.461736	0.303716	1.02118	28750	30
G-protein signaling_RhoA regulation pathway	0.447354	0.479386	0.276213	1.00944	31193	44
Pro-oncogenic action of Androgen receptor in breast cancer	0.448687	0.480423	0.319393	1.00908	29283	23
Vitamin B3 and NAD+ metabolism	0.453888	0.485597	0.286771	1.00434	30931	36
E-cadherin signaling and its regulation in gastric cancer	0.459713	0.49143	0.258584	1.00199	33239	59
Transport_GPR40 signaling pathway in beta cells	0.463702	0.495292	-0.306426	-0.987562	17079	17
HETE and HPETE biosynthesis and metabolism	0.467982	0.499459	-0.310766	-0.982893	17458	16
Regulation of intrinsic membrane properties and excitability of striatonigral medium spiny neurons in Huntington's disease	0.471709	0.503029	0.263817	0.994161	33538	51
ATP metabolism	0.472848	0.503836	0.258995	0.993625	33967	56
Blood coagulation_Blood coagulation	0.474367	0.505045	-0.295064	-0.981056	17080	19
Dysregulation of direct glucose-induced inhibition of Glucagon secretion from alpha-cells in type 2 diabetes	0.477015	0.507455	-0.283135	-0.981645	16685	22
Neurophysiological process_Thyroliberin in cell hyperpolarization and excitability	0.478629	0.508761	0.323662	0.986588	30794	20
G-protein signaling_Regulation of Cyclic AMP levels by ACM	0.481707	0.511614	0.264348	0.987462	34022	49
O-glycan biosynthesis	0.48209	0.511614	0.29518	0.985128	32112	29
Development_TGF-beta-dependent induction of EMT via SMADs	0.483079	0.51225	0.284917	0.985338	32702	34
Neurophysiological process_nNOS signaling in neuronal synapses	0.485008	0.513882	0.331213	0.982051	30878	18
Cell adhesion_Tight junctions	0.490585	0.519373	-0.236759	-0.976291	15032	42
Regulation of metabolism_Triiodothyronine and Thyroxine signaling	0.494821	0.523243	0.30008	0.97631	32626	26
Development_WNT5A signaling	0.495035	0.523243	0.247263	0.981168	36341	67
Transport_RAB5A regulation pathway	0.508459	0.537002	0.299843	0.966539	33448	25
Airway smooth muscle contraction in asthma	0.524919	0.553941	0.241084	0.964689	38769	70
Stem cells_FGF2 signaling during embryonic stem cell differentiation	0.528344	0.557109	0.304612	0.951821	34353	22
Cytoskeleton remodeling_ACM3 and ACM4 in keratinocyte migration	0.531353	0.559833	0.27584	0.953949	35970	34
Possible influence of low doses of Arsenite on glucose uptake in muscle	0.538003	0.566387	0.306104	0.945281	34782	21
Glucose-excited neurons of arcuate nucleus (rodent model)	0.541128	0.569222	0.322788	0.942118	34181	17
Role of SHH and Notch in SCLC	0.546899	0.574833	0.294475	0.939384	35799	24
Hedgehog signaling in prostate cancer	0.55105	0.578735	0.283644	0.93889	36543	28
DKK1 signaling in multiple myeloma	0.552294	0.579579	0.275811	0.940709	37101	32
Development_ERK5 in cell proliferation and neuronal survival	0.555361	0.582333	-0.272017	-0.931186	19631	21
Role of prenatal nicotine exposure in inhibition of pancreatic beta cells differentiation and function	0.56119	0.587661	0.32901	0.928286	34969	15
Transport_cAMP/ Ca(2+)-dependent Insulin secretion	0.561334	0.587661	0.281676	0.932378	37225	28
Deregulation of canonical WNT signaling in major depressive disorder	0.567511	0.593655	0.25824	0.934344	39361	42
Neurophysiological process_Circadian rhythm	0.569861	0.595641	0.257868	0.932997	39524	42
Anandamide biosynthesis and metabolism	0.571185	0.596551	-0.280187	-0.91719	20753	18
Transport_ACM3 signaling in salivary glands	0.573566	0.598364	0.249583	0.932306	40510	49
Stem cells_NOTCH1-induced self-renewal of glioblastoma stem cells	0.57383	0.598364	0.258054	0.929235	39739	41
Muscle contraction_ACM regulation of smooth muscle contraction	0.574377	0.598461	0.239921	0.935259	41689	61
Cytoskeleton remodeling_Role of PDGFs in cell migration	0.574975	0.59861	0.294458	0.920092	37385	22
Stem cells_H3K4 demethylases in stem cell maintenance	0.578703	0.602016	-0.237088	-0.927539	18694	34
Colorectal cancer (general schema)	0.580241	0.60293	-0.221186	-0.931923	17354	46
Stem cells_Notch signaling in medulloblastoma stem cells	0.580497	0.60293	0.284749	0.917882	38187	25
Gamma-secretase regulation of gastrointestinal epithelial cell development	0.58368	0.605757	0.303152	0.911911	37351	19
PDGF activation of prostacyclin synthesis	0.593243	0.615198	0.30998	0.904736	37473	17
Stem cells_Role of BMP signaling in embryonic stem cell neural differentiation	0.600797	0.622541	0.288817	0.902466	39064	22
Disruption of methionine metabolism in induction and progression of HCC	0.60423	0.625606	0.307335	0.897014	38167	17
Stem cells_NODAL signaling in early mesendoderm formation	0.617873	0.63923	-0.279427	-0.883774	23050	16
L-Arginine metabolism	0.619427	0.640334	0.276573	0.891527	40748	25
Stem cells_Embryonal epaxial myogenesis	0.62007	0.640496	-0.230049	-0.906818	19871	35
Development_EGFR signaling via PIP3	0.622669	0.642676	0.271529	0.891238	41168	27
Gamma-Secretase regulation of neuronal cell development and function	0.636911	0.656861	0.248594	0.891108	44000	40
Development_WNT signaling pathway. Part 1. Degradation of beta-catenin in the absence WNT signaling	0.641749	0.661333	0.262161	0.881462	42855	30
TGF-beta signaling via microRNA in breast cancer	0.647573	0.666813	0.268632	0.873992	42698	26
Cell adhesion_Histamine H1 receptor signaling in the interruption of cell barrier integrity	0.64825	0.666989	0.22209	0.899621	48293	75
Stem cells_Role of GSK3 beta in cardioprotection against myocardial infarction	0.65003	0.668297	0.26815	0.872423	42860	26
Stem cells_Role of Neuregulin 1 and Thymosin beta-4 in myocardium regeneration after infarction	0.653264	0.671099	0.269794	0.869675	42974	25
Phosphatidylinositol metabolism	0.661014	0.678531	0.270722	0.863612	43269	24
Apoptosis and survival_NO signaling in survival	0.6652	0.682297	0.281125	0.856926	42798	20
Stem cells_Noncanonical WNT signaling in cardiac myogenesis	0.677364	0.694232	0.230183	0.873985	48356	53
Defective efferocytosis in COPD	0.687881	0.704463	-0.224817	-0.865309	22578	32
Naphthalene metabolism	0.693006	0.70916	-0.268449	-0.832655	26117	15
Cell adhesion_Ephrin signaling	0.698752	0.714485	0.228399	0.860694	49681	51
WNT signaling in HCC	0.701358	0.716593	0.23288	0.855293	49059	45
Stem cells_Auditory hair cell differentiation in embryogenesis	0.702719	0.717427	0.262044	0.835929	45999	24
Stem cells_H3K27 demethylases in differentiation of stem cells	0.709852	0.724148	0.232441	0.849473	49497	44
Chondroitin sulfate and dermatan sulfate metabolism	0.717547	0.731432	0.269426	0.821265	46166	20
Epigenetic alterations in ovarian cancer	0.724471	0.737918	0.207623	0.862365	55032	87
Dysregulation of indirect glucose-induced inhibition of Glucagon secretion from alpha-cells in type 2 diabetes	0.730943	0.743935	-0.227185	-0.834461	24767	27
Stem cells_Extraembryonic differentiation of embryonic stem cells	0.748569	0.761286	-0.226203	-0.821936	25499	26
TMPRSS2-ERG fusion in Prostate Cancer	0.750528	0.762689	0.226201	0.822808	52235	43
Stem cells_H3K9 demethylases in pluripotency maintenance of stem cells	0.751202	0.762786	0.247234	0.804376	49531	26
Stem cells_Role of growth factors in the maintenance of embryonic stem cell pluripotency	0.783401	0.794868	-0.187438	-0.847127	21190	63
WNT signaling in gastric cancer	0.788257	0.79918	0.214237	0.803756	55847	50
Cytoskeleton remodeling_Alpha-1A adrenergic receptor-dependent inhibition of PI3K	0.80667	0.817218	-0.214317	-0.787196	27333	27
Nicotine signaling in GABAergic neurons	0.808622	0.818567	0.211374	0.789581	57112	49
Development_MAG-dependent inhibition of neurite outgrowth	0.811229	0.820574	0.216226	0.782331	56265	42
Development_Transcriptional regulation of megakaryopoiesis	0.813739	0.822482	0.231836	0.760955	53801	27
Stem cells_WNT and Notch signaling in early cardiac myogenesis	0.832339	0.840637	0.210642	0.769809	58038	44
Gamma-secretase proteolytic targets	0.847946	0.855743	0.224696	0.731048	55910	26
Pancreatic cancer cell resistance to Tarceva (erlotinib)	0.848602	0.855749	0.223389	0.733229	56106	27
Development_Regulation of lung epithelial progenitor cell differentiation	0.858442	0.86501	-0.186325	-0.785046	25675	46
Muscle contraction_GPCRs in the regulation of smooth muscle tone	0.862487	0.868421	0.188329	0.778944	65272	85
Recurrent gene fusions in Prostate Cancer	0.878622	0.883992	0.209142	0.718594	59248	33
Inhibition of oligodendrocyte precursor cells differentiation by Wnt signaling in multiple sclerosis	0.895409	0.900193	0.204608	0.703016	60380	33
Stem cells_BMP signaling in cardiac myogenesis	0.9016	0.905726	-0.194152	-0.705475	30712	26
Development_Transcription factors in segregation of hepatocytic lineage	0.909646	0.913113	-0.199067	-0.68146	32155	21
Putative pathways of hormone action in neurofibromatosis type 1	0.923435	0.926248	-0.199958	-0.654562	33552	18
Translation_(L)-selenoaminoacids incorporation in proteins during translation	0.928537	0.930657	0.172494	0.736007	72320	103
Development_Oligodendrocyte differentiation from adult stem cells	0.952815	0.954265	0.178586	0.649608	66314	43
Cell adhesion_Endothelial cell contacts by junctional mechanisms	0.983643	0.98439	-0.155	-0.575383	33133	28
Development_BMP signaling	0.99395	0.99395	0.149032	0.512062	67025	33
