# Supplementary material for: Novel Insights Into Rheumatoid Arthritis Through Characterization of Concordant Changes in DNA Methylation and Gene Expression in Synovial Biopsies of Patients With Differing Numbers of Swollen Joints
Source: Front Immunol. 2021 Apr 22;12:651475. doi: 10.3389/fimmu.2021.651475 (PMC8100206; doi:10.3389/fimmu.2021.651475)
Supplement: Supplementary file 9 [file Table_6.xlsx]

## Sheet: tableS5
ENS	n	pvalue_lanc	padj_lanc	chr	hgnc
ENSG00000149582	5	9.27812e-20	2.31656e-15	chr11	TMEM25
ENSG00000132514	5	2.09309e-14	2.61301e-10	chr17	CLEC10A
ENSG00000204577	36	1.49069e-13	1.24065e-09	chr19	LILRB3
ENSG00000224078	12	1.86461e-11	1.16389e-07	chr15	SNHG14
ENSG00000086300	7	4.60694e-11	2.30052e-07	chr7	SNX10
ENSG00000090104	5	2.49818e-10	1.03958e-06	chr1	RGS1
ENSG00000179583	14	2.92919e-10	1.0448e-06	chr16	CIITA
ENSG00000175567	9	7.66259e-10	2.39149e-06	chr11	UCP2
ENSG00000116871	10	1.51827e-09	4.21202e-06	chr1	MAP7D1
ENSG00000025708	8	1.7935e-09	4.478e-06	chr22	TYMP
ENSG00000181374	2	1.03778e-08	2.35557e-05	chr17	CCL13
ENSG00000142327	5	1.34391e-08	2.79622e-05	chr2	RNPEPL1
ENSG00000275385	2	1.48997e-08	2.86165e-05	chr17	CCL18
ENSG00000043462	10	1.89509e-08	3.21744e-05	chr5	LCP2
ENSG00000125755	9	1.93708e-08	3.21744e-05	chr19	SYMPK
ENSG00000168234	6	2.06705e-08	3.21744e-05	chr18	TTC39C
ENSG00000134028	3	2.19066e-08	3.21744e-05	chr8	ADAMDEC1
ENSG00000150337	4	4.69155e-08	6.3616e-05	chr1	FCGR1A
ENSG00000211897	2	4.84101e-08	6.3616e-05	chr14	IGHG3
ENSG00000234614	1	5.44143e-08	6.79308e-05	chr1	C2CD4D-AS1
ENSG00000134460	4	6.21976e-08	7.39499e-05	chr10	IL2RA
ENSG00000173559	8	6.90029e-08	7.8312e-05	chr2	NABP1
ENSG00000138755	1	1.09234e-07	0.000118581	chr4	CXCL9
ENSG00000126561	11	1.56898e-07	0.000163226	chr17	STAT5A
ENSG00000112149	2	1.77179e-07	0.000174045	chr6	CD83
ENSG00000112096	9	1.90768e-07	0.000174045	chr6	SOD2
ENSG00000203710	6	1.91118e-07	0.000174045	chr1	CR1
ENSG00000101347	19	1.9518e-07	0.000174045	chr20	SAMHD1
ENSG00000103249	11	2.20204e-07	0.000189588	chr16	CLCN7
ENSG00000189057	3	2.34398e-07	0.000195081	chr11	FAM111B
ENSG00000170581	9	2.5391e-07	0.000204504	chr12	STAT2
ENSG00000108700	1	4.09708e-07	0.000310625	chr17	CCL8
ENSG00000114867	19	4.1055e-07	0.000310625	chr3	EIF4G1
ENSG00000154451	3	5.58868e-07	0.000410406	chr1	GBP5
ENSG00000064601	14	5.92905e-07	0.000422961	chr20	CTSA
ENSG00000167613	14	6.54966e-07	0.000454255	chr19	LAIR1
ENSG00000160271	10	9.47326e-07	0.000639266	chr9	RALGDS
ENSG00000158714	3	1.11341e-06	0.000721941	chr1	SLAMF8
ENSG00000167618	2	1.12767e-06	0.000721941	chr19	LAIR2
ENSG00000142156	7	1.18205e-06	0.000737836	chr21	COL6A1
ENSG00000164896	8	1.2336e-06	0.00075123	chr7	FASTK
ENSG00000130202	4	1.49373e-06	0.000887985	chr19	NECTIN2
ENSG00000115415	9	1.68095e-06	0.000976048	chr2	STAT1
ENSG00000072195	24	1.83591e-06	0.00103419	chr2	SPEG
ENSG00000169248	1	1.86542e-06	0.00103419	chr4	CXCL11
ENSG00000115318	8	1.93279e-06	0.00103419	chr2	LOXL3
ENSG00000162512	3	1.94676e-06	0.00103419	chr1	SDC3
ENSG00000105486	6	2.34837e-06	0.00122108	chr19	LIG1
ENSG00000270299	1	2.39639e-06	0.00122108	chr20
ENSG00000002933	6	2.64406e-06	0.00132034	chr7	TMEM176A
ENSG00000215630	1	2.7355e-06	0.00133922	chr5	GUSBP9
ENSG00000144331	11	3.27851e-06	0.00157419	chr2	ZNF385B
ENSG00000169245	1	3.57608e-06	0.00168467	chr4	CXCL10
ENSG00000177989	7	3.86953e-06	0.00176238	chr22	ODF3B
ENSG00000212443	1	3.88221e-06	0.00176238	chr12	SNORA53
ENSG00000171551	1	4.15011e-06	0.00184142	chr2	ECEL1
ENSG00000162711	5	4.20382e-06	0.00184142	chr1	NLRP3
ENSG00000133048	4	4.56269e-06	0.00194436	chr1	CHI3L1
ENSG00000160877	2	4.59458e-06	0.00194436	chr19	NACC1
ENSG00000088367	15	4.82283e-06	0.00200694	chr20	EPB41L1
ENSG00000160789	15	5.03995e-06	0.00206291	chr1	LMNA
ENSG00000227531	1	6.00206e-06	0.00241709	chr9
ENSG00000139970	6	6.54433e-06	0.00256557	chr14	RTN1
ENSG00000185811	13	6.57628e-06	0.00256557	chr7	IKZF1
ENSG00000196735	5	6.82439e-06	0.0026214	chr6	HLA-DQA1
ENSG00000117228	7	7.96018e-06	0.00301136	chr1	GBP1
ENSG00000271984	1	8.34363e-06	0.00310931	chr20
ENSG00000121807	2	8.76161e-06	0.00321706	chr3	CCR2
ENSG00000087116	4	9.26318e-06	0.00335193	chr5	ADAMTS2
ENSG00000136153	12	1.02403e-05	0.00365255	chr13	LMO7
ENSG00000241404	4	1.04838e-05	0.00368677	chr6	EGFL8
ENSG00000213886	1	1.15465e-05	0.00400405	chr6	UBD
ENSG00000133110	9	1.18414e-05	0.00405007	chr13	POSTN
ENSG00000113240	10	1.21252e-05	0.00409111	chr5	CLK4
ENSG00000188549	5	1.31461e-05	0.00427502	chr15	CCDC9B
ENSG00000148848	3	1.3153e-05	0.00427502	chr10	ADAM12
ENSG00000100342	5	1.31839e-05	0.00427502	chr22	APOL1
ENSG00000156675	5	1.34265e-05	0.00429785	chr8	RAB11FIP1
ENSG00000042088	8	1.45829e-05	0.00457467	chr14	TDP1
ENSG00000155506	10	1.46577e-05	0.00457467	chr5	LARP1
ENSG00000087245	6	1.54465e-05	0.00476133	chr16	MMP2
ENSG00000125347	8	1.68968e-05	0.00514486	chr5	IRF1
ENSG00000166317	2	1.71297e-05	0.00515293	chr10	SYNPO2L
ENSG00000211673	1	1.75516e-05	0.00521699	chr22	IGLV3-1
ENSG00000257151	1	1.82499e-05	0.00533686	chr15	PWAR6
ENSG00000163297	7	1.858e-05	0.00533686	chr4	ANTXR2
ENSG00000115232	10	1.85961e-05	0.00533686	chr2	ITGA4
ENSG00000258790	1	2.03669e-05	0.00577864	chr14
ENSG00000247809	8	2.08308e-05	0.00584387	chr15	NR2F2-AS1
ENSG00000153266	1	2.16603e-05	0.0059578	chr3	FEZF2
ENSG00000105639	6	2.1804e-05	0.0059578	chr19	JAK3
ENSG00000211899	2	2.19528e-05	0.0059578	chr14	IGHM
ENSG00000116990	2	2.24895e-05	0.00603782	chr1	MYCL
ENSG00000196405	15	2.4583e-05	0.00652967	chr14	EVL
ENSG00000135678	9	2.49428e-05	0.0065555	chr12	CPM
ENSG00000181847	2	2.59926e-05	0.00676024	chr3	TIGIT
ENSG00000130518	4	2.66322e-05	0.00685517	chr19	IQCN
ENSG00000026751	6	2.95342e-05	0.00736614	chr1	SLAMF7
ENSG00000100911	11	2.9766e-05	0.00736614	chr14	PSME2
ENSG00000265263	1	2.97707e-05	0.00736614	chr17
ENSG00000090659	5	3.0039e-05	0.00736614	chr19	CD209
ENSG00000146112	10	3.00924e-05	0.00736614	chr6	PPP1R18
ENSG00000148773	2	3.08961e-05	0.007462	chr10	MKI67
ENSG00000103522	2	3.10817e-05	0.007462	chr16	IL21R
ENSG00000011426	2	3.24659e-05	0.00772009	chr7	ANLN
ENSG00000142303	12	3.36029e-05	0.00791506	chr19	ADAMTS10
ENSG00000004468	4	3.43355e-05	0.00801204	chr4	CD38
ENSG00000072274	13	3.59748e-05	0.00831683	chr3	TFRC
ENSG00000183484	5	3.80007e-05	0.00867611	chr14	GPR132
ENSG00000136925	6	3.82238e-05	0.00867611	chr9	TSTD2
ENSG00000104626	4	4.04507e-05	0.00909885	chr8	ERI1
ENSG00000221963	1	4.25871e-05	0.00947775	chr22	APOL6
ENSG00000215845	4	4.28943e-05	0.00947775	chr1	TSTD1
ENSG00000188807	3	4.64771e-05	0.0101793	chr1	TMEM201
ENSG00000076928	26	4.80265e-05	0.0104272	chr19	ARHGEF1
ENSG00000107551	9	4.87393e-05	0.0104907	chr10	RASSF4
ENSG00000183751	6	5.06159e-05	0.0108015	chr16	TBL3
ENSG00000047346	11	5.26339e-05	0.011093	chr15	FAM214A
ENSG00000082074	15	5.28705e-05	0.011093	chr5	FYB1
ENSG00000277575	1	5.43433e-05	0.011307	chr9
ENSG00000197153	2	5.57034e-05	0.0114942	chr6	HIST1H3J
ENSG00000108691	4	5.68988e-05	0.0116447	chr17	CCL2
ENSG00000038427	9	6.13337e-05	0.0124502	chr5	VCAN
ENSG00000141524	15	6.30955e-05	0.0127046	chr17	TMC6
ENSG00000099290	7	6.52284e-05	0.013029	chr10	WASHC2A
ENSG00000205846	1	6.891e-05	0.0135943	chr12	CLEC6A
ENSG00000112659	6	6.91478e-05	0.0135943	chr6	CUL9
ENSG00000126214	17	7.08031e-05	0.013811	chr14	KLC1
ENSG00000116260	4	7.18379e-05	0.0139043	chr1	QSOX1
ENSG00000164398	3	7.47372e-05	0.0143231	chr5	ACSL6
ENSG00000108821	11	7.51492e-05	0.0143231	chr17	COL1A1
ENSG00000160255	9	7.75382e-05	0.0146665	chr21	ITGB2
ENSG00000101474	2	7.87634e-05	0.0147862	chr20	APMAP
ENSG00000179915	5	8.32017e-05	0.0155028	chr2	NRXN1
ENSG00000133106	9	8.43922e-05	0.015517	chr13	EPSTI1
ENSG00000002549	9	8.48964e-05	0.015517	chr4	LAP3
ENSG00000113140	7	8.5142e-05	0.015517	chr5	SPARC
ENSG00000156234	1	8.69749e-05	0.0157321	chr4	CXCL13
ENSG00000129038	5	8.88437e-05	0.0157321	chr15	LOXL1
ENSG00000130177	9	8.88967e-05	0.0157321	chr13	CDC16
ENSG00000180096	5	8.92773e-05	0.0157321	chr16	SEPT1
ENSG00000077150	7	8.94728e-05	0.0157321	chr10	NFKB2
ENSG00000188042	2	9.24088e-05	0.0161347	chr2	ARL4C
ENSG00000151224	1	9.43855e-05	0.0163654	chr10	MAT1A
ENSG00000109861	8	9.58143e-05	0.0164714	chr11	CTSC
ENSG00000266088	2	9.63161e-05	0.0164714	chr17
ENSG00000243004	6	9.75271e-05	0.016565	chr7
ENSG00000141510	10	0.00010164	0.017147	chr17	TP53
ENSG00000008517	12	0.000105703	0.0176861	chr16	IL32
ENSG00000096093	18	0.000106252	0.0176861	chr6	EFHC1
ENSG00000227544	1	0.00010813	0.0178794	chr7
ENSG00000140511	4	0.000117033	0.0192242	chr15	HAPLN3
ENSG00000125384	2	0.000120835	0.019719	chr14	PTGER2
ENSG00000213585	6	0.000121825	0.0197515	chr5	VDAC1
ENSG00000168394	5	0.000124672	0.0200827	chr6	TAP1
ENSG00000072694	4	0.000126266	0.0202091	chr1	FCGR2B
ENSG00000118257	15	0.000128346	0.0204111	chr2	NRP2
ENSG00000186891	2	0.000130847	0.0206771	chr1	TNFRSF18
ENSG00000113368	6	0.000132816	0.0208563	chr5	LMNB1
ENSG00000168491	3	0.000133723	0.0208674	chr4	CCDC110
ENSG00000138798	1	0.000135881	0.0210725	chr4	EGF
ENSG00000103313	3	0.000140376	0.0216353	chr16	MEFV
ENSG00000170954	3	0.000144498	0.022134	chr19	ZNF415
ENSG00000135677	8	0.000146996	0.0223215	chr12	GNS
ENSG00000167114	2	0.000147511	0.0223215	chr9	SLC27A4
ENSG00000136250	9	0.000149553	0.0224821	chr7	AOAH
ENSG00000042980	11	0.000150373	0.0224821	chr8	ADAM28
ENSG00000108669	14	0.000153294	0.0227823	chr17	CYTH1
ENSG00000212402	1	0.000158082	0.023355	chr5	SNORA74B
ENSG00000117500	5	0.000177043	0.0256329	chr1	TMED5
ENSG00000015568	10	0.000177156	0.0256329	chr2	RGPD5
ENSG00000178031	9	0.000177359	0.0256329	chr9	ADAMTSL1
ENSG00000278463	1	0.00017877	0.0256329	chr6	HIST1H2AB
ENSG00000277089	2	0.000179485	0.0256329	chr17
ENSG00000151650	1	0.000179693	0.0256329	chr10	VENTX
ENSG00000248905	6	0.000182763	0.0256329	chr15	FMN1
ENSG00000160791	2	0.000183737	0.0256329	chr3	CCR5
ENSG00000227630	1	0.00018464	0.0256329	chr1	LINC01132
ENSG00000178921	4	0.000185178	0.0256329	chr17	PFAS
ENSG00000134046	4	0.0001864	0.0256329	chr18	MBD2
ENSG00000178719	5	0.000189104	0.0256329	chr8	GRINA
ENSG00000167645	8	0.000189221	0.0256329	chr19	YIF1B
ENSG00000168405	15	0.000189267	0.0256329	chr6	CMAHP
ENSG00000104805	7	0.000189724	0.0256329	chr19	NUCB1
ENSG00000006695	2	0.000189927	0.0256329	chr17	COX10
ENSG00000168542	6	0.000196482	0.0263751	chr2	COL3A1
ENSG00000019582	12	0.00019963	0.0266544	chr5	CD74
ENSG00000241684	4	0.000203667	0.0270487	chr3	ADAMTS9-AS2
ENSG00000136167	5	0.000207598	0.0274249	chr13	LCP1
ENSG00000211689	1	0.000214071	0.0281312	chr7	TRGC1
ENSG00000140105	22	0.000219393	0.0286618	chr14	WARS
ENSG00000165280	7	0.000220681	0.0286618	chr9	VCP
ENSG00000106266	7	0.000221553	0.0286618	chr7	SNX8
ENSG00000149577	14	0.000227553	0.0292334	chr11	SIDT2
ENSG00000121552	1	0.000229112	0.0292334	chr3	CSTA
ENSG00000224063	2	0.000229483	0.0292334	chr2
ENSG00000104951	1	0.000231971	0.0293462	chr19	IL4I1
ENSG00000137807	7	0.00023272	0.0293462	chr15	KIF23
ENSG00000108679	6	0.000234754	0.0293626	chr17	LGALS3BP
ENSG00000182050	4	0.000235598	0.0293626	chr12	MGAT4C
ENSG00000117090	3	0.000236378	0.0293626	chr1	SLAMF1
ENSG00000130489	2	0.000239008	0.0295424	chr22	SCO2
ENSG00000124257	2	0.000244944	0.0301269	chr20	NEURL2
ENSG00000159131	12	0.000251791	0.0306001	chr21	GART
ENSG00000233110	1	0.000252586	0.0306001	chr4
ENSG00000005844	6	0.000252945	0.0306001	chr16	ITGAL
ENSG00000103043	6	0.000253694	0.0306001	chr16	VAC14
ENSG00000198838	8	0.000265539	0.0318749	chr15	RYR3
ENSG00000178852	7	0.000269109	0.0321489	chr17	EFCAB13
ENSG00000117385	9	0.000271937	0.0323321	chr1	P3H1
ENSG00000244682	11	0.000273383	0.0323499	chr1	FCGR2C
ENSG00000183671	7	0.000276041	0.0325103	chr2	GPR1
ENSG00000188522	2	0.000277384	0.0325152	chr17	FAM83G
ENSG00000182054	3	0.00027926	0.0325821	chr15	IDH2
ENSG00000224796	1	0.000285624	0.0331696	chr6	RPL32P1
ENSG00000154556	20	0.000286966	0.0331711	chr4	SORBS2
ENSG00000084070	6	0.000293649	0.0336215	chr1	SMAP2
ENSG00000271503	3	0.000294111	0.0336215	chr17	CCL5
ENSG00000257150	1	0.000294901	0.0336215	chr12	PGAM1P5
ENSG00000130635	5	0.000302628	0.0343456	chr9	COL5A1
ENSG00000206530	7	0.000307291	0.0347169	chr3	CFAP44
ENSG00000162302	6	0.000311378	0.0350123	chr11	RPS6KA4
ENSG00000250479	4	0.00031271	0.0350123	chr22	CHCHD10
ENSG00000147570	3	0.00032877	0.0365292	chr8	DNAJC5B
ENSG00000137496	8	0.000329184	0.0365292	chr11	IL18BP
ENSG00000159840	8	0.000331135	0.0365831	chr7	ZYX
ENSG00000134470	8	0.000333578	0.0366906	chr10	IL15RA
ENSG00000255311	4	0.000338039	0.0368454	chr11
ENSG00000176697	4	0.00033841	0.0368454	chr11	BDNF
ENSG00000116830	6	0.000339412	0.0368454	chr1	TTF2
ENSG00000187391	15	0.00034533	0.0373256	chr7	MAGI2
ENSG00000125089	17	0.000347408	0.0373883	chr4	SH3TC1
ENSG00000226963	1	0.00035407	0.0376552	chr2
ENSG00000146963	8	0.00035439	0.0376552	chr7	LUC7L2
ENSG00000278272	1	0.000354413	0.0376552	chr6	HIST1H3C
ENSG00000168961	12	0.000359614	0.0380459	chr17	LGALS9
ENSG00000110848	4	0.000362718	0.0381243	chr12	CD69
ENSG00000144366	15	0.000363409	0.0381243	chr2	GULP1
ENSG00000214765	8	0.000368294	0.0383821	chr7	SEPT7P2
ENSG00000073737	4	0.000368941	0.0383821	chr2	DHRS9
ENSG00000135549	3	0.000371151	0.0384519	chr6	PKIB
ENSG00000149269	10	0.000373456	0.0385145	chr11	PAK1
ENSG00000126246	6	0.00037484	0.0385145	chr19	IGFLR1
ENSG00000231389	6	0.000381709	0.0390595	chr6	HLA-DPA1
ENSG00000154263	8	0.000386853	0.0393674	chr17	ABCA10
ENSG00000107902	3	0.000387872	0.0393674	chr10	LHPP
ENSG00000185710	4	0.0003948	0.0398741	chr16	SMG1P4
ENSG00000204186	2	0.000397342	0.0398741	chr2	ZDBF2
ENSG00000143851	5	0.000398981	0.0398741	chr1	PTPN7
ENSG00000072958	10	0.000400081	0.0398741	chr19	AP1M1
ENSG00000172318	1	0.000400849	0.0398741	chr2	B3GALT1
ENSG00000140853	20	0.000403915	0.0398894	chr16	NLRC5
ENSG00000122203	8	0.000404198	0.0398894	chr5	KIAA1191
ENSG00000188985	1	0.000414283	0.0407101	chr18	DHFRP1
ENSG00000119242	6	0.000415776	0.0407101	chr12	CCDC92
ENSG00000276368	1	0.000421723	0.0411312	chr6	HIST1H2AJ
ENSG00000149503	5	0.000427736	0.0414533	chr11	INCENP
ENSG00000081237	13	0.000430985	0.0414533	chr1	PTPRC
ENSG00000070367	10	0.000431302	0.0414533	chr14	EXOC5
ENSG00000128383	4	0.000431666	0.0414533	chr22	APOBEC3A
ENSG00000087008	6	0.000435549	0.0416659	chr4	ACOX3
ENSG00000102524	5	0.000458502	0.0435616	chr13	TNFSF13B
ENSG00000074410	2	0.000458856	0.0435616	chr15	CA12
ENSG00000274267	1	0.000474399	0.0448666	chr6	HIST1H3B
ENSG00000241186	2	0.000481074	0.0453263	chr3	TDGF1
ENSG00000113088	1	0.000484013	0.0454317	chr5	GZMK
ENSG00000099985	2	0.000491613	0.0457306	chr22	OSM
ENSG00000172724	1	0.00049164	0.0457306	chr9	CCL19
ENSG00000143127	3	0.000492692	0.0457306	chr1	ITGA10
ENSG00000163939	15	0.000495372	0.0458091	chr3	PBRM1
ENSG00000168610	13	0.000498367	0.045916	chr17	STAT3
ENSG00000026508	24	0.000507924	0.0466244	chr11	CD44
ENSG00000279616	1	0.000513841	0.0469948	chr6
ENSG00000237731	1	0.00052739	0.0480579	chr21	RNGTTP1
ENSG00000154678	6	0.000533217	0.0481307	chr7	PDE1C
ENSG00000182732	6	0.000533345	0.0481307	chr14	RGS6
ENSG00000105063	7	0.000533972	0.0481307	chr19	PPP6R1
ENSG00000122085	11	0.00053614	0.0481523	chr2	MTERF4
ENSG00000185689	1	0.000543585	0.0484811	chr6	C6orf201
ENSG00000145147	8	0.000543685	0.0484811	chr4	SLIT2
ENSG00000077063	7	0.000545739	0.0484912	chr7	CTTNBP2
ENSG00000236911	2	0.000549539	0.0485603	chr1
ENSG00000104884	6	0.000553868	0.0485603	chr19	ERCC2
ENSG00000166523	2	0.000554033	0.0485603	chr12	CLEC4E
ENSG00000238025	1	0.000554296	0.0485603	chr13	ZDHHC4P1
ENSG00000106565	6	0.000556453	0.0485787	chr7	TMEM176B
ENSG00000069849	8	0.000561453	0.0488444	chr3	ATP1B3
ENSG00000164087	2	0.000564368	0.0488498	chr3	POC1A
ENSG00000138347	5	0.000565427	0.0488498	chr10	MYPN
ENSG00000164924	15	0.00056861	0.0489554	chr8	YWHAZ
ENSG00000041982	12	0.000595351	0.0509727	chr9	TNC
ENSG00000107485	2	0.000596124	0.0509727	chr10	GATA3
ENSG00000091527	7	0.00061321	0.0522547	chr3	CDV3
ENSG00000145779	6	0.00061969	0.0526273	chr5	TNFAIP8
ENSG00000188878	6	0.000624016	0.0528151	chr17	FBF1
ENSG00000100385	1	0.000626427	0.05284	chr22	IL2RB
ENSG00000188811	5	0.000631021	0.0529303	chr13	NHLRC3
ENSG00000059378	11	0.000633037	0.0529303	chr7	PARP12
ENSG00000170448	6	0.000635981	0.0529303	chr4	NFXL1
ENSG00000108219	9	0.000636494	0.0529303	chr10	TSPAN14
ENSG00000248228	1	0.000639531	0.0529303	chr4	SLIT2-IT1
ENSG00000160685	6	0.000640218	0.0529303	chr1	ZBTB7B
ENSG00000284966	2	0.000644516	0.0530104	chr13
ENSG00000100077	3	0.000645432	0.0530104	chr22	GRK3
ENSG00000226124	4	0.000658401	0.0536504	chr2	FTCDNL1
ENSG00000135114	3	0.000659353	0.0536504	chr12	OASL
ENSG00000136244	2	0.000659671	0.0536504	chr7	IL6
ENSG00000172461	1	0.000663698	0.0536712	chr6	FUT9
ENSG00000023330	4	0.000664226	0.0536712	chr3	ALAS1
ENSG00000105122	2	0.000690201	0.054272	chr19	RASAL3
ENSG00000124535	5	0.000691723	0.054272	chr6	WRNIP1
ENSG00000232406	2	0.000692681	0.054272	chr20
ENSG00000170919	12	0.000696042	0.054272	chr13	TPT1-AS1
ENSG00000153283	4	0.000696968	0.054272	chr3	CD96
ENSG00000166451	4	0.000701128	0.054272	chr16	CENPN
ENSG00000112242	2	0.00070129	0.054272	chr6	E2F3
ENSG00000206588	1	0.000708005	0.054272	chr14	RNU1-28P
ENSG00000206596	1	0.000708005	0.054272	chr14	RNU1-27P
ENSG00000206652	1	0.000708005	0.054272	chr1	RNU1-1
ENSG00000206737	1	0.000708005	0.054272	chr1	RNVU1-18
ENSG00000207005	1	0.000708005	0.054272	chr1	RNU1-2
ENSG00000207389	1	0.000708005	0.054272	chr1	RNU1-4
ENSG00000207513	1	0.000708005	0.054272	chr1	RNU1-3
ENSG00000273768	1	0.000708005	0.054272	chr1
ENSG00000196581	2	0.000709657	0.054272	chr1	AJAP1
ENSG00000173821	19	0.000709697	0.054272	chr17	RNF213
ENSG00000124357	12	0.000710788	0.054272	chr2	NAGK
ENSG00000172057	6	0.00072242	0.0548498	chr17	ORMDL3
ENSG00000117425	2	0.000724607	0.0548498	chr1	PTCH2
ENSG00000109919	6	0.000724946	0.0548498	chr11	MTCH2
ENSG00000135821	9	0.000727771	0.0548973	chr1	GLUL
ENSG00000273983	1	0.000735806	0.0552723	chr6	HIST1H3G
ENSG00000227953	1	0.00073717	0.0552723	chr1	LINC01341
ENSG00000255833	1	0.00074179	0.0553541	chr5	TIFAB
ENSG00000141574	4	0.000742695	0.0553541	chr17	SECTM1
ENSG00000076242	11	0.000754969	0.0561014	chr3	MLH1
ENSG00000114554	2	0.000771658	0.0570996	chr3	PLXNA1
ENSG00000130487	1	0.000772975	0.0570996	chr22	KLHDC7B
ENSG00000146192	10	0.000791958	0.0583292	chr6	FGD2
ENSG00000085265	2	0.000797423	0.0584297	chr9	FCN1
ENSG00000137831	12	0.000799318	0.0584297	chr15	UACA
ENSG00000176771	4	0.000800343	0.0584297	chr2	NCKAP5
ENSG00000066279	2	0.000808238	0.0587615	chr1	ASPM
ENSG00000148516	21	0.000809595	0.0587615	chr10	ZEB1
ENSG00000154920	2	0.000813021	0.0588391	chr17	EME1
ENSG00000285509	2	0.000823248	0.0593792	chr11
ENSG00000151725	2	0.00082524	0.0593792	chr4	CENPU
ENSG00000180198	7	0.000840043	0.0599956	chr1	RCC1
ENSG00000184357	1	0.0008425	0.0599956	chr6	HIST1H1B
ENSG00000114737	2	0.000848964	0.0599956	chr3	CISH
ENSG00000185340	6	0.000852751	0.0599956	chr22	GAS2L1
ENSG00000204267	5	0.000855394	0.0599956	chr6	TAP2
ENSG00000235173	3	0.000855463	0.0599956	chr8	HGH1
ENSG00000130299	5	0.000855982	0.0599956	chr19	GTPBP3
ENSG00000273703	1	0.000856066	0.0599956	chr6	HIST1H2BM
ENSG00000163508	3	0.000856876	0.0599956	chr3	EOMES
ENSG00000110077	18	0.000857835	0.0599956	chr11	MS4A6A
ENSG00000162341	7	0.000860872	0.0600398	chr11	TPCN2
ENSG00000137804	4	0.000867237	0.0603152	chr15	NUSAP1
ENSG00000215808	1	0.000877099	0.0604997	chr1	LINC01139
ENSG00000203811	1	0.000878358	0.0604997	chr1	HIST2H3C
ENSG00000203852	1	0.000878358	0.0604997	chr1	HIST2H3A
ENSG00000124203	2	0.000879582	0.0604997	chr20	ZNF831
ENSG00000163931	11	0.000894804	0.0612147	chr3	TKT
ENSG00000198851	4	0.000896525	0.0612147	chr11	CD3E
ENSG00000115255	1	0.000897332	0.0612147	chr19	REEP6
ENSG00000178741	6	0.000900156	0.0612401	chr15	COX5A
ENSG00000023171	16	0.000902958	0.0612637	chr11	GRAMD1B
ENSG00000134057	3	0.000910861	0.0616324	chr5	CCNB1
ENSG00000072571	3	0.000916295	0.0618326	chr5	HMMR
ENSG00000133805	7	0.000920711	0.0619631	chr11	AMPD3
ENSG00000128016	3	0.00093194	0.0624482	chr19	ZFP36
ENSG00000139508	3	0.000933395	0.0624482	chr13	SLC46A3
ENSG00000187689	2	0.000935423	0.0624482	chr4	AMTN
ENSG00000255660	1	0.000940023	0.0625847	chr12	RERG-AS1
ENSG00000188389	1	0.00094248	0.0625847	chr2	PDCD1
ENSG00000186407	1	0.000945319	0.0626067	chr17	CD300E
ENSG00000182957	8	0.0009492	0.0626625	chr13	SPATA13
ENSG00000279142	1	0.000952487	0.0626625	chr16
ENSG00000124120	5	0.000953691	0.0626625	chr20	TTPAL
ENSG00000274641	1	0.000956649	0.0626919	chr6	HIST1H2BO
ENSG00000106714	6	0.000968384	0.0632948	chr9	CNTNAP3
ENSG00000168792	1	0.000978047	0.0637594	chr17	ABHD15
ENSG00000168884	5	0.00098478	0.0639239	chr4	TNIP2
ENSG00000145041	3	0.000987552	0.0639239	chr3	DCAF1
ENSG00000240382	1	0.000988249	0.0639239	chr2	IGKV1-17
ENSG00000243509	1	0.0010039	0.0646852	chr20	TNFRSF6B
ENSG00000139193	2	0.0010052	0.0646852	chr12	CD27
ENSG00000157368	3	0.0010175	0.0651672	chr16	IL34
ENSG00000112297	4	0.00101797	0.0651672	chr6	CRYBG1
ENSG00000198053	4	0.00102052	0.0651672	chr20	SIRPA
ENSG00000137872	10	0.00102587	0.0653415	chr15	SEMA6D
ENSG00000188707	1	0.0010388	0.0659968	chr7	ZBED6CL
ENSG00000245694	20	0.00106138	0.0672599	chr16	CRNDE
ENSG00000104946	7	0.00106726	0.0674615	chr19	TBC1D17
ENSG00000164070	3	0.00107955	0.0680659	chr4	HSPA4L
ENSG00000176692	1	0.00108231	0.0680681	chr16	FOXC2
ENSG00000151150	17	0.0010914	0.068395	chr10	ANK3
ENSG00000159063	11	0.00109565	0.068395	chr11	ALG8
ENSG00000196407	1	0.00109572	0.068395	chr1	THEM5
ENSG00000164106	2	0.00110234	0.0686362	chr4	SCRG1
ENSG00000164307	6	0.00110843	0.0688442	chr5	ERAP1
ENSG00000280402	1	0.0011186	0.0691173	chr16
ENSG00000083799	13	0.0011241	0.0691173	chr16	CYLD
ENSG00000162777	7	0.00112411	0.0691173	chr1	DENND2D
ENSG00000177494	1	0.00112729	0.0691173	chr3	ZBED2
ENSG00000064545	5	0.00112807	0.0691173	chr19	TMEM161A
ENSG00000206585	1	0.00112944	0.0691173	chr1	RNVU1-7
ENSG00000116198	8	0.00114741	0.0699214	chr1	CEP104
ENSG00000100453	1	0.00114818	0.0699214	chr14	GZMB
ENSG00000115008	1	0.00116929	0.070904	chr2	IL1A
ENSG00000170542	1	0.00116999	0.070904	chr6	SERPINB9
ENSG00000116663	1	0.00117388	0.0709674	chr1	FBXO6
ENSG00000197355	3	0.00118112	0.0712323	chr9	UAP1L1
ENSG00000227165	2	0.00118496	0.071292	chr10	WDR11-AS1
ENSG00000111335	6	0.00119033	0.0714427	chr12	OAS2
ENSG00000166920	2	0.00120737	0.072057	chr15	C15orf48
ENSG00000173621	3	0.00121276	0.072057	chr11	LRFN4
ENSG00000161040	4	0.00121312	0.072057	chr7	FBXL13
ENSG00000005379	5	0.00121477	0.072057	chr17	TSPOAP1
ENSG00000169136	3	0.001215	0.072057	chr19	ATF5
ENSG00000176463	8	0.00122222	0.0721991	chr15	SLCO3A1
ENSG00000167780	1	0.00122317	0.0721991	chr12	SOAT2
ENSG00000118503	3	0.00124304	0.0731984	chr6	TNFAIP3
ENSG00000214401	4	0.00124964	0.0733983	chr17	KANSL1-AS1
ENSG00000239900	12	0.00125454	0.0733983	chr22	ADSL
ENSG00000186818	9	0.00125525	0.0733983	chr19	LILRB4
ENSG00000126264	2	0.00126412	0.0736794	chr19	HCST
ENSG00000131042	7	0.0012669	0.0736794	chr19	LILRB2
ENSG00000184206	2	0.00126891	0.0736794	chr15	GOLGA6L4
ENSG00000272732	1	0.00128753	0.0745871	chr7
ENSG00000278175	4	0.00130828	0.0753994	chr9	GLIDR
ENSG00000107742	3	0.00130959	0.0753994	chr10	SPOCK2
ENSG00000159753	2	0.00131061	0.0753994	chr16	CARMIL2
ENSG00000100596	5	0.00132188	0.0758732	chr14	SPTLC2
ENSG00000197969	12	0.00132927	0.0761218	chr9	VPS13A
ENSG00000241549	3	0.00133805	0.0763735	chr6	GUSBP2
ENSG00000138434	10	0.00133978	0.0763735	chr2	ITPRID2
ENSG00000132694	6	0.00136193	0.0774596	chr1	ARHGEF11
ENSG00000064547	3	0.00137145	0.0777245	chr19	LPAR2
ENSG00000276903	1	0.00137282	0.0777245	chr6	HIST1H2AL
ENSG00000213694	4	0.0013823	0.0778019	chr9	S1PR3
ENSG00000215386	15	0.00138256	0.0778019	chr21	MIR99AHG
ENSG00000128271	2	0.00138587	0.0778019	chr22	ADORA2A
ENSG00000023191	15	0.00138665	0.0778019	chr11	RNH1
ENSG00000108179	3	0.00139627	0.0781471	chr10	PPIF
ENSG00000128159	6	0.00139906	0.0781471	chr22	TUBGCP6
ENSG00000058600	10	0.00140481	0.0782929	chr16	POLR3E
ENSG00000164077	5	0.00142793	0.0794044	chr3	MON1A
ENSG00000200394	1	0.00143418	0.0795744	chr17	SNORA38B
ENSG00000091490	8	0.0014424	0.0797663	chr4	SEL1L3
ENSG00000189159	4	0.00144645	0.0797663	chr17	JPT1
ENSG00000158483	3	0.00144759	0.0797663	chr11	FAM86C1
ENSG00000279192	1	0.00145306	0.0797663	chr15	PWAR5
ENSG00000250548	2	0.00145361	0.0797663	chr14	LINC01303
ENSG00000113648	13	0.00146756	0.0803553	chr5	H2AFY
ENSG00000145703	9	0.00147533	0.0806039	chr5	IQGAP2
ENSG00000261594	1	0.00148699	0.0810271	chr11	TPBGL
ENSG00000268472	1	0.00148956	0.0810271	chr11
ENSG00000123610	2	0.00149603	0.0812021	chr2	TNFAIP6
ENSG00000163694	10	0.00150015	0.0812488	chr4	RBM47
ENSG00000141577	3	0.00150685	0.0814352	chr17	CEP131
ENSG00000108639	7	0.00151888	0.081908	chr17	SYNGR2
ENSG00000100304	2	0.00152515	0.0820691	chr22	TTLL12
ENSG00000158050	1	0.00153313	0.0823211	chr2	DUSP2
ENSG00000072062	6	0.00154004	0.0825145	chr19	PRKACA
ENSG00000086991	12	0.00155123	0.0829359	chr11	NOX4
ENSG00000139697	3	0.00155792	0.0830282	chr12	SBNO1
ENSG00000081320	4	0.0015596	0.0830282	chr2	STK17B
ENSG00000116824	2	0.00156552	0.083119	chr1	CD2
ENSG00000102753	1	0.00156797	0.083119	chr13	KPNA3
ENSG00000152128	3	0.00157368	0.0832053	chr2	TMEM163
ENSG00000022567	3	0.00157626	0.0832053	chr8	SLC45A4
ENSG00000137460	1	0.00158036	0.0832457	chr4	FHDC1
ENSG00000148824	6	0.00158792	0.0834679	chr10	MTG1
ENSG00000108469	7	0.00159724	0.0837497	chr17	RECQL5
ENSG00000272758	4	0.00160761	0.0837497	chr3
ENSG00000231925	8	0.00160919	0.0837497	chr6	TAPBP
ENSG00000113971	9	0.00161002	0.0837497	chr3	NPHP3
ENSG00000160209	34	0.00161006	0.0837497	chr21	PDXK
ENSG00000135925	1	0.00162378	0.0840536	chr2	WNT10A
ENSG00000258168	2	0.00162579	0.0840536	chr12
ENSG00000158169	5	0.001626	0.0840536	chr9	FANCC
ENSG00000140931	8	0.0016416	0.084685	chr16	CMTM3
ENSG00000178397	2	0.00165483	0.0851913	chr7	FAM220A
ENSG00000149292	10	0.00166281	0.0853956	chr11	TTC12
ENSG00000196182	8	0.00167052	0.0853956	chr1	STK40
ENSG00000221420	1	0.00167297	0.0853956	chr3	SNORA81
ENSG00000171206	14	0.00167419	0.0853956	chr10	TRIM8
ENSG00000274204	1	0.0016759	0.0853956	chr13
ENSG00000197386	7	0.00171066	0.0869895	chr4	HTT
ENSG00000237036	5	0.00172293	0.087435	chr10	ZEB1-AS1
ENSG00000273771	1	0.00173533	0.0878181	chr15
ENSG00000157578	2	0.00173771	0.0878181	chr21	LCA5L
ENSG00000249738	4	0.00174671	0.0878181	chr5
ENSG00000196169	1	0.00174783	0.0878181	chr17	KIF19
ENSG00000077044	9	0.00174806	0.0878181	chr2	DGKD
ENSG00000159399	3	0.00176136	0.0883086	chr2	HK2
ENSG00000169436	4	0.00178362	0.0892455	chr8	COL22A1
ENSG00000020633	3	0.00179899	0.0897432	chr1	RUNX3
ENSG00000100079	1	0.00180539	0.0897432	chr22	LGALS2
ENSG00000201998	1	0.00180607	0.0897432	chr11	SNORA23
ENSG00000211772	1	0.00181159	0.0897432	chr7	TRBC2
ENSG00000112576	11	0.00181419	0.0897432	chr6	CCND3
ENSG00000151470	4	0.00181514	0.0897432	chr4	C4orf33
ENSG00000197057	3	0.00182332	0.0899698	chr4	DTHD1
ENSG00000172115	3	0.00186041	0.0916186	chr7	CYCS
ENSG00000089225	2	0.00187256	0.0920356	chr12	TBX5
ENSG00000154096	6	0.00188342	0.0923876	chr11	THY1
ENSG00000140379	2	0.00189262	0.0926565	chr15	BCL2A1
ENSG00000272821	1	0.00191798	0.0936084	chr22
ENSG00000276045	3	0.00191956	0.0936084	chr12	ORAI1
ENSG00000111247	3	0.00193315	0.0940873	chr12	RAD51AP1
ENSG00000167900	1	0.00193829	0.094154	chr17	TK1
ENSG00000138180	1	0.00194739	0.0944124	chr10	CEP55
ENSG00000140284	1	0.00196169	0.0949216	chr15	SLC27A2
ENSG00000108641	7	0.00197577	0.0953715	chr17	B9D1
ENSG00000100241	5	0.00197863	0.0953715	chr22	SBF1
ENSG00000263528	5	0.00198798	0.0956377	chr1	IKBKE
ENSG00000264229	1	0.00199586	0.0957695	chr2	RNU4ATAC
ENSG00000162981	3	0.00199839	0.0957695	chr2	FAM84A
ENSG00000279332	1	0.00200628	0.0958395	chr18
ENSG00000113504	4	0.00200753	0.0958395	chr5	SLC12A7
ENSG00000115085	4	0.00201425	0.0958967	chr2	ZAP70
ENSG00000102554	2	0.00201641	0.0958967	chr13	KLF5
ENSG00000177409	6	0.00202662	0.096063	chr7	SAMD9L
ENSG00000204394	4	0.0020276	0.096063	chr6	VARS
ENSG00000277775	1	0.00203692	0.0963216	chr6	HIST1H3F
ENSG00000149091	11	0.00204542	0.0965291	chr11	DGKZ
ENSG00000166527	1	0.00204904	0.0965291	chr12	CLEC4D
ENSG00000226660	1	0.00205552	0.0966521	chr7	TRBV2
ENSG00000175591	3	0.0020664	0.0969514	chr11	P2RY2
ENSG00000154328	4	0.00207157	0.0969514	chr8	NEIL2
ENSG00000120217	2	0.00207942	0.0969514	chr9	CD274
ENSG00000143226	20	0.00207996	0.0969514	chr1	FCGR2A
ENSG00000149016	6	0.0020813	0.0969514	chr11	TUT1
ENSG00000185085	1	0.00213712	0.0993663	chr11	INTS5
ENSG00000234420	4	0.0021423	0.0994219	chr10	ZNF37BP
ENSG00000109971	17	0.00214776	0.0994905	chr11	HSPA8
ENSG00000161929	4	0.00215487	0.099511	chr17	SCIMP
ENSG00000105281	4	0.00215618	0.099511	chr19	SLC1A5
ENSG00000211804	1	0.00216878	0.0999079	chr14	TRDV1
ENSG00000182621	13	0.00217682	0.100094	chr20	PLCB1
ENSG00000185880	4	0.00221066	0.101463	chr15	TRIM69
ENSG00000032444	13	0.00221789	0.101608	chr19	PNPLA6
ENSG00000243649	8	0.00223466	0.102189	chr6	CFB
ENSG00000235397	1	0.00224564	0.102503	chr17	EPN2-AS1
ENSG00000088325	2	0.00225671	0.102681	chr20	TPX2
ENSG00000134827	1	0.00225776	0.102681	chr11	TCN1
ENSG00000132361	4	0.00226725	0.102925	chr17	CLUH
ENSG00000168852	4	0.00228015	0.103323	chr13	TPTE2P5
ENSG00000189045	1	0.00228667	0.103431	chr5	ANKDD1B
ENSG00000226711	5	0.00229158	0.103465	chr12	FAM66C
ENSG00000122512	6	0.00229588	0.103472	chr7	PMS2
ENSG00000226089	1	0.00230137	0.103533	chr6
ENSG00000140374	15	0.00230833	0.103659	chr15	ETFA
ENSG00000149177	6	0.00232019	0.103923	chr11	PTPRJ
ENSG00000100647	3	0.00232254	0.103923	chr14	SUSD6
ENSG00000131747	1	0.00233417	0.103977	chr17	TOP2A
ENSG00000223653	2	0.00233561	0.103977	chr1
ENSG00000204257	8	0.00233624	0.103977	chr6	HLA-DMA
ENSG00000255372	1	0.00234958	0.104385	chr11
ENSG00000096996	2	0.0023615	0.104715	chr19	IL12RB1
ENSG00000160856	3	0.00236539	0.104715	chr1	FCRL3
ENSG00000198829	1	0.00237663	0.105026	chr3	SUCNR1
ENSG00000254665	1	0.00239735	0.10559	chr11
ENSG00000144843	4	0.00239792	0.10559	chr3	ADPRH
ENSG00000167371	3	0.00240207	0.10559	chr16	PRRT2
ENSG00000137747	2	0.00242295	0.10632	chr11	TMPRSS13
ENSG00000196747	1	0.00248585	0.108531	chr6	HIST1H2AI
ENSG00000167716	4	0.00248632	0.108531	chr17	WDR81
ENSG00000155324	6	0.00248638	0.108531	chr5	GRAMD2B
ENSG00000177000	12	0.00251342	0.109341	chr1	MTHFR
ENSG00000106348	9	0.00251508	0.109341	chr7	IMPDH1
ENSG00000182566	1	0.00251807	0.109341	chr19	CLEC4G
ENSG00000124356	9	0.00252461	0.109435	chr2	STAMBP
ENSG00000141858	2	0.00253595	0.109736	chr19	SAMD1
ENSG00000145220	3	0.00254331	0.109864	chr4	LYAR
ENSG00000167065	6	0.00255616	0.110228	chr22	DUSP18
ENSG00000260997	1	0.0025953	0.111583	chr7
ENSG00000130589	5	0.00259651	0.111583	chr20	HELZ2
ENSG00000251370	1	0.00261207	0.112004	chr5	SEMA5A-AS1
ENSG00000162734	4	0.00261527	0.112004	chr1	PEA15
ENSG00000122574	1	0.00263339	0.112564	chr7	WIPF3
ENSG00000126353	2	0.00263737	0.112564	chr17	CCR7
ENSG00000255987	1	0.00264509	0.112701	chr17	TOMM20P2
ENSG00000273999	1	0.00266133	0.113093	chr9	RBM17P2
ENSG00000185215	9	0.00266368	0.113093	chr14	TNFAIP2
ENSG00000078124	7	0.00266899	0.113093	chr11	ACER3
ENSG00000261349	1	0.00267242	0.113093	chr1
ENSG00000013374	10	0.00268141	0.113123	chr7	NUB1
ENSG00000109736	8	0.00268493	0.113123	chr4	MFSD10
ENSG00000109339	29	0.00269412	0.113123	chr4	MAPK10
ENSG00000110321	18	0.00269576	0.113123	chr11	EIF4G2
ENSG00000111850	12	0.00269696	0.113123	chr6	SMIM8
ENSG00000233913	1	0.00270415	0.113123	chr5	RPL10P9
ENSG00000109771	3	0.00270671	0.113123	chr4	LRP2BP
ENSG00000172936	5	0.00270936	0.113123	chr3	MYD88
ENSG00000275713	1	0.00272551	0.113607	chr6	HIST1H2BH
ENSG00000279511	1	0.00274687	0.114173	chr13
ENSG00000131943	8	0.00274846	0.114173	chr19	C19orf12
ENSG00000139719	5	0.00275731	0.114173	chr12	VPS33A
ENSG00000167202	8	0.00275738	0.114173	chr15	TBC1D2B
ENSG00000184661	3	0.00279519	0.115095	chr8	CDCA2
ENSG00000060140	1	0.0027981	0.115095	chr12	STYK1
ENSG00000198754	1	0.0027989	0.115095	chr1	OXCT2
ENSG00000013364	10	0.0028012	0.115095	chr16	MVP
ENSG00000226891	6	0.0028027	0.115095	chr1	LINC01359
ENSG00000135272	6	0.00282271	0.115726	chr7	MDFIC
ENSG00000159166	1	0.00285855	0.116932	chr1	LAD1
ENSG00000166446	5	0.00286147	0.116932	chr16	CDYL2
ENSG00000252481	1	0.00287382	0.117244	chr14	SCARNA13
ENSG00000132405	8	0.00287924	0.117274	chr4	TBC1D14
ENSG00000169032	3	0.00288607	0.117361	chr15	MAP2K1
ENSG00000107581	3	0.00290599	0.117978	chr10	EIF3A
ENSG00000278677	1	0.00293904	0.118988	chr6	HIST1H2AM
ENSG00000153827	16	0.00294321	0.118988	chr2	TRIP12
ENSG00000273047	1	0.00294514	0.118988	chr20
ENSG00000179141	2	0.00295048	0.119011	chr13	MTUS2-AS1
ENSG00000125912	4	0.00300353	0.120955	chr19	NCLN
ENSG00000142173	8	0.00301853	0.121331	chr21	COL6A2
ENSG00000214190	1	0.0030295	0.121331	chr9	RNF152P1
ENSG00000272711	1	0.00303228	0.121331	chr2
ENSG00000268858	1	0.00303231	0.121331	chr20
ENSG00000275553	1	0.00305013	0.121776	chr18	ELOA3C
ENSG00000155368	5	0.00305544	0.121776	chr2	DBI
ENSG00000169679	4	0.00305829	0.121776	chr2	BUB1
ENSG00000089692	2	0.00306294	0.121776	chr12	LAG3
ENSG00000135926	15	0.00308542	0.122475	chr2	TMBIM1
ENSG00000163599	1	0.00311516	0.123459	chr2	CTLA4
ENSG00000254470	1	0.00312091	0.123491	chr11	AP5B1
ENSG00000249252	2	0.00313327	0.123784	chr4
ENSG00000196498	15	0.00315681	0.124392	chr12	NCOR2
ENSG00000023902	8	0.00315861	0.124392	chr1	PLEKHO1
ENSG00000125618	6	0.00316401	0.124408	chr2	PAX8
ENSG00000078081	1	0.00316903	0.124409	chr3	LAMP3
ENSG00000161267	4	0.00320621	0.125671	chr3	BDH1
ENSG00000076248	3	0.00323255	0.126497	chr12	UNG
ENSG00000117399	1	0.00324151	0.126497	chr1	CDC20
ENSG00000027697	7	0.00324248	0.126497	chr6	IFNGR1
ENSG00000164176	3	0.00325184	0.126664	chr5	EDIL3
ENSG00000132471	6	0.00328275	0.127479	chr17	WBP2
ENSG00000055955	4	0.00328297	0.127479	chr3	ITIH4
ENSG00000156127	1	0.00329353	0.127691	chr14	BATF
ENSG00000127952	10	0.00329992	0.12774	chr7	STYXL1
ENSG00000254986	2	0.00331132	0.127983	chr11	DPP3
ENSG00000203520	1	0.00332525	0.128215	chr11
ENSG00000058866	6	0.00332759	0.128215	chr3	DGKG
ENSG00000163251	1	0.00336561	0.12948	chr2	FZD5
ENSG00000175166	12	0.00337861	0.12978	chr3	PSMD2
ENSG00000163932	2	0.00340545	0.13061	chr3	PRKCD
ENSG00000222489	1	0.00341732	0.130865	chr14	SNORA79B
ENSG00000105880	1	0.0034369	0.131413	chr7	DLX5
ENSG00000237846	1	0.00344801	0.13155	chr9
ENSG00000168404	6	0.0034523	0.13155	chr16	MLKL
ENSG00000211794	1	0.00345631	0.13155	chr14	TRAV12-3
ENSG00000105939	3	0.00346446	0.131559	chr7	ZC3HAV1
ENSG00000089685	1	0.00346708	0.131559	chr17	BIRC5
ENSG00000165646	2	0.00347672	0.131715	chr10	SLC18A2
ENSG00000131378	8	0.00348172	0.131715	chr3	RFTN1
ENSG00000207392	1	0.00349176	0.131894	chr6	SNORA20
ENSG00000206811	1	0.00350888	0.132147	chr16	SNORA10
ENSG00000153993	2	0.00350904	0.132147	chr7	SEMA3D
ENSG00000111602	3	0.00352818	0.132668	chr12	TIMELESS
ENSG00000054611	9	0.00355569	0.133355	chr22	TBC1D22A
ENSG00000172673	4	0.00355712	0.133355	chr6	THEMIS
ENSG00000126107	6	0.00357386	0.133487	chr1	HECTD3
ENSG00000198917	5	0.00357585	0.133487	chr9	SPOUT1
ENSG00000103507	3	0.00358429	0.133487	chr16	BCKDK
ENSG00000100412	4	0.00358554	0.133487	chr22	ACO2
ENSG00000166272	4	0.00358738	0.133487	chr10	WBP1L
ENSG00000105650	2	0.00359635	0.133622	chr19	PDE4C
ENSG00000253958	1	0.00361606	0.134154	chr8	CLDN23
ENSG00000146576	3	0.00362179	0.134168	chr7	C7orf26
ENSG00000155846	3	0.00368832	0.13643	chr5	PPARGC1B
ENSG00000169783	1	0.00369613	0.136516	chr15	LINGO1
ENSG00000140691	4	0.00370444	0.136621	chr16	ARMC5
ENSG00000160216	12	0.00371318	0.136741	chr21	AGPAT3
ENSG00000160218	9	0.00372596	0.13701	chr21	TRAPPC10
ENSG00000261236	1	0.0037345	0.137122	chr8	BOP1
ENSG00000132334	9	0.00376186	0.137924	chr10	PTPRE
ENSG00000198055	8	0.00377212	0.138097	chr5	GRK6
ENSG00000103257	2	0.00379043	0.138564	chr16	SLC7A5
ENSG00000121060	8	0.00380989	0.139072	chr17	TRIM25
ENSG00000197601	6	0.00387361	0.141192	chr11	FAR1
ENSG00000153563	2	0.00388164	0.141197	chr2	CD8A
ENSG00000048828	4	0.00388506	0.141197	chr9	FAM120A
ENSG00000278030	1	0.00389161	0.141229	chr7	TRBV7-9
ENSG00000070882	8	0.00390405	0.141475	chr7	OSBPL3
ENSG00000108582	6	0.00394528	0.142762	chr17	CPD
ENSG00000112319	7	0.00396099	0.143089	chr6	EYA4
ENSG00000103642	4	0.00396578	0.143089	chr15	LACTB
ENSG00000188229	2	0.00397899	0.143358	chr9	TUBB4B
ENSG00000111275	4	0.00400192	0.143382	chr12	ALDH2
ENSG00000124587	1	0.00400202	0.143382	chr6	PEX6
ENSG00000158717	6	0.00400574	0.143382	chr16	RNF166
ENSG00000138031	8	0.00400626	0.143382	chr2	ADCY3
ENSG00000133321	4	0.00400835	0.143382	chr11	RARRES3
ENSG00000130311	2	0.00401596	0.143449	chr19	DDA1
ENSG00000163517	4	0.00404605	0.14409	chr3	HDAC11
ENSG00000121966	3	0.0040467	0.14409	chr2	CXCR4
ENSG00000166501	5	0.00405166	0.14409	chr16	PRKCB
ENSG00000198019	6	0.00405702	0.14409	chr1	FCGR1B
ENSG00000196961	5	0.00408458	0.144669	chr19	AP2A1
ENSG00000274736	2	0.00408489	0.144669	chr17	CCL23
ENSG00000081985	2	0.0040988	0.14468	chr1	IL12RB2
ENSG00000204525	8	0.00409944	0.14468	chr6	HLA-C
ENSG00000140564	3	0.00410258	0.14468	chr15	FURIN
ENSG00000102977	4	0.00411069	0.144761	chr16	ACD
ENSG00000065000	8	0.00414922	0.145413	chr19	AP3D1
ENSG00000167670	1	0.00415178	0.145413	chr19	CHAF1A
ENSG00000141959	7	0.00415382	0.145413	chr21	PFKL
ENSG00000139626	2	0.00416368	0.145413	chr12	ITGB7
ENSG00000197471	4	0.0041768	0.145413	chr16	SPN
ENSG00000136895	8	0.00417788	0.145413	chr9	GARNL3
ENSG00000128710	1	0.00417936	0.145413	chr2	HOXD10
ENSG00000196628	45	0.00418348	0.145413	chr18	TCF4
ENSG00000169991	2	0.00418581	0.145413	chr1	IFFO2
ENSG00000118242	5	0.00419087	0.145413	chr2	MREG
ENSG00000237125	6	0.00419327	0.145413	chr4	HAND2-AS1
ENSG00000167680	2	0.00420164	0.145501	chr19	SEMA6B
ENSG00000174776	6	0.00422035	0.145947	chr3	WDR49
ENSG00000092421	11	0.00423208	0.146009	chr5	SEMA6A
ENSG00000168065	1	0.00423383	0.146009	chr11	SLC22A11
ENSG00000004939	2	0.00428837	0.147685	chr17	SLC4A1
ENSG00000198793	5	0.00429801	0.147814	chr1	MTOR
ENSG00000171475	2	0.00431042	0.148037	chr17	WIPF2
ENSG00000223969	1	0.0043232	0.148271	chr7
ENSG00000244161	1	0.00433927	0.148455	chr3	FLNB-AS1
ENSG00000161405	3	0.00434043	0.148455	chr17	IKZF3
ENSG00000186185	2	0.00434826	0.148519	chr17	KIF18B
ENSG00000138496	5	0.00436457	0.148872	chr3	PARP9
ENSG00000189067	9	0.00438156	0.149248	chr16	LITAF
ENSG00000171522	3	0.00440726	0.149665	chr5	PTGER4
ENSG00000142657	4	0.00441895	0.149665	chr1	PGD
ENSG00000175322	6	0.00442698	0.149665	chr18	ZNF519
ENSG00000114346	5	0.00442937	0.149665	chr3	ECT2
ENSG00000102466	2	0.00443966	0.149665	chr13	FGF14
ENSG00000238121	5	0.00444042	0.149665	chr13	LINC00426
ENSG00000135905	10	0.00444148	0.149665	chr2	DOCK10
ENSG00000005381	1	0.00444449	0.149665	chr17	MPO
ENSG00000002834	8	0.00444776	0.149665	chr17	LASP1
ENSG00000143390	7	0.00445964	0.149863	chr1	RFX5
ENSG00000124491	5	0.00447983	0.150339	chr6	F13A1
ENSG00000165983	4	0.00451052	0.151166	chr10	PTER
ENSG00000114054	8	0.00452346	0.151396	chr3	PCCB
ENSG00000177602	1	0.00453761	0.151475	chr17	HASPIN
ENSG00000132182	3	0.00454268	0.151475	chr3	NUP210
ENSG00000236426	2	0.00454401	0.151475	chr10
ENSG00000136709	5	0.00456716	0.152044	chr2	WDR33
ENSG00000071539	1	0.00457416	0.152074	chr5	TRIP13
ENSG00000149480	6	0.00462402	0.153527	chr11	MTA2
ENSG00000139641	8	0.00463744	0.153741	chr12	ESYT1
ENSG00000153237	2	0.00464277	0.153741	chr2	CCDC148
ENSG00000129422	14	0.00466245	0.154188	chr8	MTUS1
ENSG00000251596	1	0.00468235	0.154641	chr4	HADHAP1
ENSG00000169221	3	0.00473503	0.155973	chr16	TBC1D10B
ENSG00000014216	11	0.0047379	0.155973	chr11	CAPN1
ENSG00000172824	2	0.0047414	0.155973	chr16	CES4A
ENSG00000113163	13	0.00475412	0.156185	chr5	COL4A3BP
ENSG00000173334	4	0.00476491	0.156334	chr8	TRIB1
ENSG00000130749	4	0.00479893	0.157244	chr19	ZC3H4
ENSG00000006607	8	0.00482465	0.157862	chr2	FARP2
ENSG00000276410	1	0.00483044	0.157862	chr6	HIST1H2BB
ENSG00000173264	8	0.00486293	0.158716	chr11	GPR137
ENSG00000111640	10	0.00487043	0.158753	chr12	GAPDH
ENSG00000115129	5	0.00488059	0.158844	chr2	TP53I3
ENSG00000111684	3	0.00490024	0.158844	chr12	LPCAT3
ENSG00000070961	10	0.00490375	0.158844	chr12	ATP2B1
ENSG00000160991	5	0.00490677	0.158844	chr7	ORAI2
ENSG00000048052	12	0.00490704	0.158844	chr7	HDAC9
ENSG00000007171	1	0.0049114	0.158844	chr17	NOS2
ENSG00000277632	2	0.00492703	0.159144	chr17	CCL3
ENSG00000155893	7	0.00495218	0.159668	chr3	PXYLP1
ENSG00000103653	8	0.00495605	0.159668	chr15	CSK
ENSG00000163703	4	0.0049704	0.159891	chr3	CRELD1
ENSG00000104093	12	0.0049758	0.159891	chr15	DMXL2
ENSG00000279220	1	0.00501182	0.160842	chr2	GPR1-AS
ENSG00000153029	9	0.0050247	0.161049	chr1	MR1
ENSG00000211937	1	0.005038	0.16113	chr14	IGHV2-5
ENSG00000135541	14	0.00504345	0.16113	chr6	AHI1
ENSG00000104133	22	0.0050466	0.16113	chr15	SPG11
ENSG00000156990	8	0.00506453	0.161384	chr3	RPUSD3
ENSG00000158457	2	0.0050675	0.161384	chr7	TSPAN33
ENSG00000169184	2	0.00507582	0.161444	chr22	MN1
ENSG00000205038	1	0.00508777	0.161478	chr8	PKHD1L1
ENSG00000103326	5	0.00508984	0.161478	chr16	CAPN15
ENSG00000119714	2	0.00510083	0.161621	chr14	GPR68
ENSG00000161921	5	0.00511609	0.161899	chr17	CXCL16
ENSG00000102452	4	0.00513422	0.162267	chr13	NALCN
ENSG00000109805	1	0.00515487	0.162714	chr4	NCAPG
ENSG00000051825	11	0.00517357	0.163098	chr12	MPHOSPH9
ENSG00000211938	1	0.00520269	0.163809	chr14	IGHV3-7
ENSG00000283345	1	0.00521494	0.163988	chr15
ENSG00000182950	1	0.0052324	0.16409	chr15	ODF3L1
ENSG00000104856	3	0.0052341	0.16409	chr19	RELB
ENSG00000172543	2	0.00523923	0.16409	chr11	CTSW
ENSG00000117724	2	0.00525698	0.16409	chr1	CENPF
ENSG00000259439	4	0.00525787	0.16409	chr2	LINC01833
ENSG00000012048	7	0.00525859	0.16409	chr17	BRCA1
ENSG00000260855	1	0.00526419	0.16409	chr1
ENSG00000160593	10	0.00527075	0.16409	chr11	JAML
ENSG00000170832	7	0.00528502	0.164258	chr17	USP32
ENSG00000283787	1	0.00528932	0.164258	chr11	PRR33
ENSG00000100372	6	0.00530354	0.164495	chr22	SLC25A17
ENSG00000164136	6	0.00533343	0.165217	chr4	IL15
ENSG00000137309	5	0.00534606	0.165403	chr6	HMGA1
ENSG00000070190	4	0.00536048	0.165556	chr4	DAPP1
ENSG00000229273	1	0.00536619	0.165556	chr9
ENSG00000065457	8	0.0053709	0.165556	chr16	ADAT1
ENSG00000146250	1	0.00539313	0.166036	chr6	PRSS35
ENSG00000211962	1	0.00542463	0.166575	chr14	IGHV1-46
ENSG00000127948	7	0.00542888	0.166575	chr7	POR
ENSG00000166825	7	0.00543064	0.166575	chr15	ANPEP
ENSG00000086288	1	0.00544731	0.166882	chr7	NME8
ENSG00000165322	9	0.00545466	0.166902	chr10	ARHGAP12
ENSG00000223972	5	0.00546158	0.166909	chr1	DDX11L1
ENSG00000279439	1	0.00550182	0.167758	chr18
ENSG00000139182	5	0.00551117	0.167758	chr12	CLSTN3
ENSG00000110768	10	0.00551224	0.167758	chr11	GTF2H1
ENSG00000100450	2	0.00551656	0.167758	chr14	GZMH
ENSG00000006634	6	0.00552296	0.167758	chr7	DBF4
ENSG00000277449	1	0.00560864	0.170011	chr20	CEBPB-AS1
ENSG00000200156	1	0.0056108	0.170011	chr15	RNU5B-1
ENSG00000135636	5	0.00562769	0.170011	chr2	DYSF
ENSG00000235279	1	0.0056321	0.170011	chr10
ENSG00000168924	3	0.00565105	0.170011	chr4	LETM1
ENSG00000198925	7	0.00565282	0.170011	chr2	ATG9A
ENSG00000273923	1	0.00565368	0.170011	chr15
ENSG00000267049	1	0.00565535	0.170011	chr19
ENSG00000262533	1	0.00565841	0.170011	chr17
ENSG00000238120	1	0.00568739	0.170676	chr22	LINC01589
ENSG00000159307	4	0.0057165	0.171031	chr22	SCUBE1
ENSG00000066044	3	0.00571869	0.171031	chr19	ELAVL1
ENSG00000225492	2	0.00571977	0.171031	chr1	GBP1P1
ENSG00000179698	1	0.00575015	0.171734	chr8	WDR97
ENSG00000258232	1	0.00576485	0.171968	chr12
ENSG00000280987	4	0.00577384	0.17203	chr5
ENSG00000134532	19	0.00578114	0.172042	chr12	SOX5
ENSG00000180921	1	0.00579879	0.172362	chr8	FAM83H
ENSG00000277053	8	0.00583504	0.172951	chr7	GTF2IP1
ENSG00000163734	2	0.00583922	0.172951	chr4	CXCL3
ENSG00000128815	4	0.00583938	0.172951	chr10	WDFY4
ENSG00000038532	8	0.0058594	0.173338	chr16	CLEC16A
ENSG00000162631	3	0.00590912	0.174551	chr1	NTNG1
ENSG00000196878	3	0.00591436	0.174551	chr1	LAMB3
ENSG00000125746	5	0.00593154	0.174767	chr19	EML2
ENSG00000175215	6	0.00593569	0.174767	chr12	CTDSP2
ENSG00000101152	2	0.00595736	0.175198	chr20	DNAJC5
ENSG00000102837	1	0.00600079	0.176268	chr13	OLFM4
ENSG00000041357	12	0.00602457	0.17654	chr15	PSMA4
ENSG00000149257	5	0.00603504	0.17654	chr11	SERPINH1
ENSG00000118707	4	0.00603508	0.17654	chr20	TGIF2
ENSG00000270704	1	0.00604451	0.17654	chr15
ENSG00000081041	2	0.0060454	0.17654	chr4	CXCL2
ENSG00000100242	14	0.00605839	0.176712	chr22	SUN2
ENSG00000143924	7	0.00606929	0.176824	chr2	EML4
ENSG00000101546	4	0.00609488	0.177362	chr18	RBFA
ENSG00000197283	8	0.00615501	0.178904	chr6	SYNGAP1
ENSG00000143549	15	0.00616302	0.178928	chr1	TPM3
ENSG00000011451	4	0.00617802	0.179155	chr19	WIZ
ENSG00000225726	1	0.00621056	0.17989	chr7
ENSG00000105967	8	0.00623624	0.180425	chr7	TFEC
ENSG00000239857	3	0.00627652	0.18138	chr7	GET4
ENSG00000163110	18	0.00629127	0.181488	chr4	PDLIM5
ENSG00000204252	4	0.00629479	0.181488	chr6	HLA-DOA
ENSG00000196821	3	0.00632779	0.182229	chr6	C6orf106
ENSG00000163618	1	0.00634247	0.182441	chr3	CADPS
ENSG00000167930	7	0.00640839	0.184125	chr16	FAM234A
ENSG00000110446	8	0.00645621	0.185286	chr11	SLC15A3
ENSG00000158470	1	0.00651192	0.18667	chr20	B4GALT5
ENSG00000004399	16	0.00652842	0.186928	chr3	PLXND1
ENSG00000119630	5	0.0065425	0.186933	chr14	PGF
ENSG00000230552	2	0.00654909	0.186933	chr2
ENSG00000182010	3	0.00655105	0.186933	chr10	RTKN2
ENSG00000172081	5	0.0065675	0.187008	chr19	MOB3A
ENSG00000136108	5	0.00657597	0.187008	chr13	CKAP2
ENSG00000173327	6	0.00657615	0.187008	chr11	MAP3K11
ENSG00000080224	4	0.00659333	0.187284	chr3	EPHA6
ENSG00000112782	11	0.00664197	0.188344	chr6	CLIC5
ENSG00000208892	1	0.00665303	0.188344	chr12	SNORA49
ENSG00000093009	1	0.00665328	0.188344	chr22	CDC45
ENSG00000185130	1	0.00666468	0.188412	chr6	HIST1H2BL
ENSG00000104972	8	0.00667326	0.188412	chr19	LILRB1
ENSG00000091409	9	0.00667835	0.188412	chr2	ITGA6
ENSG00000249378	3	0.00672116	0.189312	chr4	LINC01060
ENSG00000035499	1	0.00673819	0.189312	chr5	DEPDC1B
ENSG00000180340	1	0.00674602	0.189312	chr17	FZD2
ENSG00000167535	5	0.00675212	0.189312	chr12	CACNB3
ENSG00000204403	2	0.00676604	0.189312	chr11	CASP12
ENSG00000170092	2	0.00676713	0.189312	chr7	SPDYE5
ENSG00000167654	1	0.00677271	0.189312	chr19	ATCAY
ENSG00000159433	7	0.00677525	0.189312	chr15	STARD9
ENSG00000136286	7	0.00677848	0.189312	chr7	MYO1G
ENSG00000136490	5	0.00678674	0.189314	chr17	LIMD2
ENSG00000162105	7	0.00679369	0.189314	chr11	SHANK2
ENSG00000148634	14	0.0068185	0.189793	chr10	HERC4
ENSG00000103534	1	0.00684351	0.190277	chr16	TMC5
ENSG00000102858	10	0.0068577	0.190412	chr16	MGRN1
ENSG00000145012	18	0.00686906	0.190412	chr3	LPP
ENSG00000129911	1	0.00687126	0.190412	chr19	KLF16
ENSG00000105953	8	0.00688271	0.190518	chr7	OGDH
ENSG00000183454	1	0.00689512	0.19065	chr16	GRIN2A
ENSG00000261783	1	0.00691388	0.190763	chr16
ENSG00000135372	4	0.00691445	0.190763	chr11	NAT10
ENSG00000158435	3	0.00694468	0.191385	chr2	CNOT11
ENSG00000111796	1	0.00698529	0.192177	chr12	KLRB1
ENSG00000196642	7	0.00700031	0.192177	chr9	RABL6
ENSG00000146232	3	0.00700316	0.192177	chr6	NFKBIE
ENSG00000164733	23	0.00700633	0.192177	chr8	CTSB
ENSG00000261098	1	0.00702128	0.192177	chr11
ENSG00000122694	5	0.0070246	0.192177	chr9	GLIPR2
ENSG00000119686	3	0.0070273	0.192177	chr14	FLVCR2
ENSG00000211747	1	0.00707285	0.192989	chr7	TRBV20-1
ENSG00000147324	2	0.00707294	0.192989	chr8	MFHAS1
ENSG00000104814	7	0.00708107	0.192989	chr19	MAP4K1
ENSG00000107263	7	0.00709356	0.192989	chr9	RAPGEF1
ENSG00000138758	12	0.00709564	0.192989	chr4	SEPT11
ENSG00000181192	4	0.00712166	0.193271	chr10	DHTKD1
ENSG00000274997	1	0.00712288	0.193271	chr6	HIST1H2AH
ENSG00000141570	2	0.00712924	0.193271	chr17	CBX8
ENSG00000197930	8	0.00718349	0.194531	chr14	ERO1A
ENSG00000014257	2	0.00720098	0.194736	chr3	ACPP
ENSG00000124208	1	0.00721088	0.194736	chr20	TMEM189-UBE2V1
ENSG00000168802	8	0.00721446	0.194736	chr16	CHTF8
ENSG00000254838	2	0.00722942	0.194782	chr11	GVINP1
ENSG00000279110	1	0.00723179	0.194782	chr22
ENSG00000139572	2	0.00725449	0.195131	chr12	GPR84
ENSG00000275143	1	0.00726874	0.195131	chr17	SCARNA16
ENSG00000250635	1	0.00728174	0.195131	chr5	CXXC5-AS1
ENSG00000187498	5	0.00728174	0.195131	chr13	COL4A1
ENSG00000179051	2	0.00728381	0.195131	chr1	RCC2
ENSG00000167600	1	0.00729212	0.195144	chr19	CYP2S1
ENSG00000254139	1	0.00731216	0.195471	chr8
ENSG00000145649	1	0.00734852	0.196233	chr5	GZMA
ENSG00000083838	5	0.00735869	0.196295	chr19	ZNF446
ENSG00000039523	14	0.00743979	0.198246	chr16	RIPOR1
ENSG00000249267	2	0.00746477	0.19851	chr12	LINC00939
ENSG00000131759	7	0.00746678	0.19851	chr17	RARA
ENSG00000188820	3	0.00747422	0.19851	chr6	CALHM6
ENSG00000251301	7	0.00748149	0.19851	chr12	LINC02384
ENSG00000179950	11	0.00749484	0.198653	chr8	PUF60
ENSG00000145907	10	0.00752261	0.199178	chr5	G3BP1
ENSG00000186020	4	0.00753889	0.199296	chr19	ZNF529
ENSG00000147454	6	0.00754303	0.199296	chr8	SLC25A37
ENSG00000072401	4	0.00755251	0.199335	chr10	UBE2D1
ENSG00000129167	1	0.00756953	0.199408	chr11	TPH1
ENSG00000136295	7	0.00757126	0.199408	chr7	TTYH3
ENSG00000123201	2	0.00759435	0.199806	chr13	GUCY1B2
ENSG00000229320	2	0.00761717	0.200195	chr3	KRT8P12
ENSG00000170684	2	0.00762861	0.200285	chr19	ZNF296
ENSG00000161011	10	0.0076372	0.2003	chr5	SQSTM1
ENSG00000256576	1	0.00766507	0.200687	chr12	LINC02361
ENSG00000189091	11	0.00768029	0.200687	chr16	SF3B3
ENSG00000156970	1	0.00768506	0.200687	chr15	BUB1B
ENSG00000177575	10	0.00769322	0.200687	chr12	CD163
ENSG00000129667	11	0.00769968	0.200687	chr17	RHBDF2
ENSG00000197448	7	0.00770731	0.200687	chr7	GSTK1
ENSG00000155115	2	0.00770823	0.200687	chr6	GTF3C6
ENSG00000211799	1	0.00772025	0.200791	chr14	TRAV19
ENSG00000137462	7	0.00774935	0.201038	chr4	TLR2
ENSG00000167325	6	0.00774982	0.201038	chr11	RRM1
ENSG00000158859	2	0.0077539	0.201038	chr1	ADAMTS4
ENSG00000168447	1	0.00777697	0.201276	chr16	SCNN1B
ENSG00000164107	2	0.0077914	0.201276	chr4	HAND2
ENSG00000107331	6	0.00779533	0.201276	chr9	ABCA2
ENSG00000163808	1	0.00779534	0.201276	chr3	KIF15
ENSG00000259511	1	0.00780411	0.201294	chr15	UBE2Q2L
ENSG00000115457	3	0.00781895	0.201469	chr2	IGFBP2
ENSG00000130816	12	0.00783519	0.201679	chr19	DNMT1
ENSG00000178078	3	0.0078664	0.202274	chr19	STAP2
ENSG00000156802	4	0.00788247	0.202479	chr8	ATAD2
ENSG00000105676	6	0.00790773	0.202874	chr19	ARMC6
ENSG00000235300	3	0.00791412	0.202874	chr17
ENSG00000122696	3	0.00793407	0.203177	chr9	SLC25A51
ENSG00000070770	4	0.00796796	0.203701	chr16	CSNK2A2
ENSG00000111224	6	0.00797085	0.203701	chr12	PARP11
ENSG00000135164	22	0.00799729	0.203967	chr7	DMTF1
ENSG00000117215	1	0.00799758	0.203967	chr1	PLA2G2D
ENSG00000211789	1	0.00803644	0.204749	chr14	TRAV12-2
ENSG00000174946	1	0.00805336	0.204772	chr3	GPR171
ENSG00000240849	5	0.00805375	0.204772	chr20	TMEM189
ENSG00000239704	3	0.00806902	0.204951	chr17	CDRT4
ENSG00000182168	5	0.00808652	0.205119	chr4	UNC5C
ENSG00000072864	6	0.00809313	0.205119	chr16	NDE1
ENSG00000164220	1	0.00811229	0.205119	chr5	F2RL2
ENSG00000186827	2	0.00811356	0.205119	chr1	TNFRSF4
ENSG00000007202	8	0.0081167	0.205119	chr17	KIAA0100
ENSG00000105011	1	0.00817811	0.2063	chr19	ASF1B
ENSG00000145736	18	0.00818278	0.2063	chr5	GTF2H2
ENSG00000211750	1	0.00818823	0.2063	chr7	TRBV24-1
ENSG00000164692	11	0.00820831	0.206469	chr7	COL1A2
ENSG00000258227	2	0.0082154	0.206469	chr7	CLEC5A
ENSG00000225286	1	0.00822236	0.206469	chr7
ENSG00000163539	18	0.008228	0.206469	chr3	CLASP2
ENSG00000089902	2	0.00825163	0.206854	chr14	RCOR1
ENSG00000145901	16	0.00827416	0.206873	chr5	TNIP1
ENSG00000164327	10	0.00827491	0.206873	chr5	RICTOR
ENSG00000169744	12	0.00827723	0.206873	chr4	LDB2
ENSG00000162645	4	0.00829958	0.207224	chr1	GBP2
ENSG00000076641	3	0.00832616	0.20768	chr8	PAG1
ENSG00000144554	5	0.00833865	0.207784	chr3	FANCD2
ENSG00000168591	12	0.00836042	0.208119	chr17	TMUB2
ENSG00000254303	1	0.00837661	0.208314	chr8
ENSG00000091140	8	0.00839641	0.208394	chr7	DLD
ENSG00000130590	1	0.00840368	0.208394	chr20	SAMD10
ENSG00000116652	1	0.00840487	0.208394	chr1	DLEU2L
ENSG00000182134	6	0.00842007	0.208564	chr1	TDRKH
ENSG00000253671	2	0.00845747	0.209282	chr8
ENSG00000136205	11	0.00847629	0.20954	chr7	TNS3
ENSG00000087152	5	0.00849898	0.209894	chr17	ATXN7L3
ENSG00000090006	16	0.00851451	0.210069	chr19	LTBP4
ENSG00000156515	3	0.00855463	0.210722	chr10	HK1
ENSG00000138964	9	0.00855785	0.210722	chr22	PARVG
ENSG00000250264	1	0.00857987	0.211056	chr6
ENSG00000188779	1	0.00861716	0.211765	chr15	SKOR1
ENSG00000260366	1	0.00863462	0.211985	chr19
ENSG00000172482	1	0.00865611	0.212304	chr2	AGXT
ENSG00000077984	1	0.00869798	0.213122	chr20	CST7
ENSG00000188803	2	0.00871575	0.213143	chr17	SHISA6
ENSG00000121742	2	0.00871591	0.213143	chr13	GJB6
ENSG00000186517	6	0.0087278	0.213225	chr1	ARHGAP30
ENSG00000177663	4	0.00875331	0.213639	chr22	IL17RA
ENSG00000182481	3	0.00877279	0.213905	chr17	KPNA2
ENSG00000186469	8	0.00879059	0.214001	chr14	GNG2
ENSG00000109320	8	0.00879384	0.214001	chr4	NFKB1
ENSG00000176678	1	0.00885696	0.215141	chr16	FOXL1
ENSG00000103335	8	0.00886258	0.215141	chr16	PIEZO1
ENSG00000104894	9	0.00886653	0.215141	chr19	CD37
ENSG00000010165	4	0.00889238	0.215558	chr1	EEF1AKNMT
ENSG00000234745	6	0.00890422	0.215636	chr6	HLA-B
ENSG00000025039	3	0.00894173	0.216122	chr6	RRAGD
ENSG00000160233	1	0.00894375	0.216122	chr21	LRRC3
ENSG00000157637	8	0.00895025	0.216122	chr17	SLC38A10
ENSG00000132591	4	0.0089755	0.216189	chr17	ERAL1
ENSG00000163814	2	0.00898031	0.216189	chr3	CDCP1
ENSG00000159069	8	0.00898592	0.216189	chr9	FBXW5
ENSG00000101057	1	0.00900509	0.216189	chr20	MYBL2
ENSG00000104812	6	0.00900845	0.216189	chr19	GYS1
ENSG00000103316	2	0.0090152	0.216189	chr16	CRYM
ENSG00000127990	21	0.00902573	0.216189	chr7	SGCE
ENSG00000198353	3	0.00902817	0.216189	chr12	HOXC4
ENSG00000131409	1	0.00903099	0.216189	chr19	LRRC4B
ENSG00000082805	16	0.00904029	0.216205	chr12	ERC1
ENSG00000101265	3	0.00905236	0.216286	chr20	RASSF2
ENSG00000186193	1	0.00910756	0.217333	chr9	SAPCD2
ENSG00000179403	4	0.00911358	0.217333	chr1	VWA1
ENSG00000196230	4	0.00913849	0.217346	chr6	TUBB
ENSG00000253119	1	0.00914623	0.217346	chr5	HNRNPA3P7
ENSG00000249307	7	0.00916839	0.217346	chr4	LINC01088
ENSG00000259275	2	0.0091752	0.217346	chr15
ENSG00000143228	3	0.00917976	0.217346	chr1	NUF2
ENSG00000112992	8	0.00919757	0.217346	chr5	NNT
ENSG00000007392	9	0.00920684	0.217346	chr16	LUC7L
ENSG00000169258	1	0.00920877	0.217346	chr5	GPRIN1
ENSG00000037241	3	0.00921822	0.217346	chr5	RPL26L1
ENSG00000198561	19	0.00921826	0.217346	chr11	CTNND1
ENSG00000197249	11	0.00922031	0.217346	chr14	SERPINA1
ENSG00000258185	1	0.00922804	0.217346	chr12
ENSG00000168546	5	0.00922968	0.217346	chr8	GFRA2
ENSG00000163870	7	0.00924767	0.217346	chr3	TPRA1
ENSG00000211651	1	0.00924853	0.217346	chr22	IGLV1-44
ENSG00000277887	1	0.00925341	0.217346	chr17	SNORA50C
ENSG00000003056	11	0.00928446	0.217871	chr12	M6PR
ENSG00000134755	2	0.00931601	0.218406	chr18	DSC2
ENSG00000171227	3	0.00933299	0.218584	chr2	TMEM37
ENSG00000136267	2	0.00934111	0.218584	chr7	DGKB
ENSG00000213676	8	0.0093578	0.218769	chr6	ATF6B
ENSG00000274419	1	0.00940501	0.219667	chr17	TBC1D3D
ENSG00000114395	4	0.00941696	0.219741	chr3	CYB561D2
ENSG00000226479	1	0.00943614	0.219983	chr2	TMEM185B
ENSG00000142185	7	0.00945459	0.220045	chr21	TRPM2
ENSG00000202538	1	0.00945671	0.220045	chr12	RNU4-2
ENSG00000213024	7	0.00946526	0.220045	chr19	NUP62
ENSG00000079337	16	0.00948462	0.22029	chr12	RAPGEF3
ENSG00000233143	1	0.00952767	0.221084	chr2	DIRC3-AS1
ENSG00000175106	7	0.0095399	0.22113	chr17	TVP23C
ENSG00000228409	3	0.00954733	0.22113	chr7	CCT6P1
ENSG00000178199	4	0.00955764	0.221163	chr6	ZC3H12D
ENSG00000178814	1	0.00957729	0.221413	chr8	OPLAH
ENSG00000204261	6	0.00960456	0.221797	chr6	PSMB8-AS1
ENSG00000104998	1	0.00961167	0.221797	chr19	IL27RA
ENSG00000122257	7	0.00963256	0.221945	chr16	RBBP6
ENSG00000153898	4	0.00964189	0.221945	chr1	MCOLN2
ENSG00000161091	8	0.00964644	0.221945	chr19	MFSD12
ENSG00000087111	7	0.00967365	0.221945	chr17	PIGS
ENSG00000177542	2	0.00967411	0.221945	chr11	SLC25A22
ENSG00000196576	12	0.00969066	0.221945	chr22	PLXNB2
ENSG00000086666	17	0.00969591	0.221945	chr15	ZFAND6
ENSG00000177272	1	0.00971238	0.221945	chr1	KCNA3
ENSG00000213876	1	0.00972375	0.221945	chr17	RPL7AP64
ENSG00000047936	2	0.00972438	0.221945	chr6	ROS1
ENSG00000100418	3	0.00974712	0.221945	chr22	DESI1
ENSG00000177990	5	0.00975201	0.221945	chr12	DPY19L2
ENSG00000137871	13	0.00976239	0.221945	chr15	ZNF280D
ENSG00000141527	3	0.00976629	0.221945	chr17	CARD14
ENSG00000154127	2	0.00976829	0.221945	chr11	UBASH3B
ENSG00000169733	4	0.00977438	0.221945	chr17	RFNG
ENSG00000112031	9	0.00978289	0.221945	chr6	MTRF1L
ENSG00000072786	9	0.0097834	0.221945	chr5	STK10
ENSG00000263513	1	0.00978699	0.221945	chr1	FAM72C
ENSG00000262406	1	0.00979706	0.221972	chr11	MMP12
ENSG00000114923	1	0.00981219	0.222113	chr2	SLC4A3
ENSG00000089154	5	0.009825	0.222202	chr12	GCN1
ENSG00000167543	10	0.00984156	0.222225	chr17	TP53I13
ENSG00000126787	2	0.00984383	0.222225	chr14	DLGAP5
ENSG00000010292	2	0.00987784	0.222693	chr12	NCAPD2
ENSG00000125826	8	0.00988698	0.222693	chr20	RBCK1
ENSG00000206573	11	0.00989134	0.222693	chr3	THUMPD3-AS1
ENSG00000138738	9	0.00991445	0.223013	chr4	PRDM5
ENSG00000197077	5	0.00993749	0.22333	chr22	KIAA1671
ENSG00000135604	1	0.00997929	0.223991	chr6	STX11
ENSG00000188976	5	0.00998488	0.223991	chr1	NOC2L
ENSG00000185000	5	0.0100211	0.224602	chr8	DGAT1
ENSG00000105220	10	0.0100498	0.224882	chr19	GPI
ENSG00000038358	8	0.0100644	0.224882	chr16	EDC4
ENSG00000279818	1	0.0100727	0.224882	chr11
ENSG00000093072	5	0.0100783	0.224882	chr22	ADA2
ENSG00000150637	7	0.0100786	0.224882	chr18	CD226
ENSG00000140968	8	0.0101003	0.225148	chr16	IRF8
ENSG00000175115	7	0.0101086	0.225148	chr11	PACS1
ENSG00000112742	1	0.0101501	0.225871	chr6	TTK
ENSG00000114204	5	0.0102032	0.226622	chr3	SERPINI2
ENSG00000106351	4	0.0102094	0.226622	chr7	AGFG2
ENSG00000160654	2	0.0102181	0.226622	chr11	CD3G
ENSG00000267106	3	0.0102201	0.226622	chr19	ZNF561-AS1
ENSG00000145416	7	0.0102766	0.227647	chr4	MARCH1
ENSG00000243290	1	0.0102893	0.227647	chr2	IGKV1-12
ENSG00000196396	2	0.0102945	0.227647	chr20	PTPN1
ENSG00000148204	1	0.0103028	0.227647	chr9	CRB2
ENSG00000183615	1	0.0103505	0.228312	chr1	FAM167B
ENSG00000196787	1	0.0103592	0.228312	chr6	HIST1H2AG
ENSG00000108771	5	0.0103619	0.228312	chr17	DHX58
ENSG00000131446	13	0.0103695	0.228312	chr5	MGAT1
ENSG00000121594	2	0.0104072	0.22894	chr3	CD80
ENSG00000213928	13	0.010443	0.229114	chr14	IRF9
ENSG00000164574	10	0.0104449	0.229114	chr5	GALNT10
ENSG00000163825	1	0.0104497	0.229114	chr3	RTP3
ENSG00000049239	2	0.0104518	0.229114	chr1	H6PD
ENSG00000138413	7	0.010485	0.229641	chr2	IDH1
ENSG00000126934	6	0.010501	0.229754	chr19	MAP2K2
ENSG00000154928	3	0.01051	0.229754	chr3	EPHB1
ENSG00000105374	2	0.0105178	0.229754	chr19	NKG7
ENSG00000250651	1	0.0105393	0.230023	chr4	PABPC1P7
ENSG00000242574	6	0.0105642	0.230266	chr6	HLA-DMB
ENSG00000230359	1	0.0105768	0.230266	chr7	TPI1P2
ENSG00000242324	1	0.0105781	0.230266	chr20
ENSG00000092929	7	0.0105942	0.230414	chr17	UNC13D
ENSG00000173786	4	0.0106182	0.230646	chr17	CNP
ENSG00000198417	3	0.0106233	0.230646	chr16	MT1F
ENSG00000260626	1	0.0106633	0.231183	chr16
ENSG00000170915	2	0.0106666	0.231183	chr6	PAQR8
ENSG00000135439	4	0.0106789	0.23125	chr12	AGAP2
ENSG00000253368	1	0.0107301	0.232158	chr1	TRNP1
ENSG00000163359	11	0.0107427	0.232228	chr2	COL6A3
ENSG00000173156	1	0.0107711	0.232276	chr11	RHOD
ENSG00000168397	16	0.010818	0.232276	chr2	ATG4B
ENSG00000116062	10	0.0108275	0.232276	chr2	MSH6
ENSG00000176049	3	0.0108305	0.232276	chr5	JAKMIP2
ENSG00000013725	3	0.0108307	0.232276	chr11	CD6
ENSG00000250575	1	0.0108308	0.232276	chr1
ENSG00000185798	3	0.0108339	0.232276	chr3	WDR53
ENSG00000123329	10	0.0108381	0.232276	chr12	ARHGAP9
ENSG00000052126	11	0.0108449	0.232276	chr12	PLEKHA5
ENSG00000201448	1	0.0108451	0.232276	chr1	SNORA63C
ENSG00000111671	6	0.0108472	0.232276	chr12	SPSB2
ENSG00000203799	3	0.0108571	0.232288	chr6	CCDC162P
ENSG00000156860	7	0.0108697	0.232359	chr16	FBRS
ENSG00000166925	4	0.0109048	0.23291	chr7	TSC22D4
ENSG00000073578	10	0.0109218	0.233047	chr5	SDHA
ENSG00000008513	12	0.0109349	0.233047	chr8	ST3GAL1
ENSG00000134013	3	0.0109466	0.233047	chr8	LOXL2
ENSG00000078902	6	0.0109512	0.233047	chr11	TOLLIP
ENSG00000242114	2	0.0109579	0.233047	chr22	MTFP1
ENSG00000105323	15	0.0109712	0.233131	chr19	HNRNPUL1
ENSG00000123240	11	0.0109905	0.233341	chr10	OPTN
ENSG00000042781	1	0.0110419	0.234234	chr1	USH2A
ENSG00000151651	7	0.011054	0.234292	chr10	ADAM8
ENSG00000251011	1	0.0110988	0.234415	chr3	TMEM108-AS1
ENSG00000238365	1	0.0111002	0.234415	chr1	RNU7-57P
ENSG00000235674	1	0.0111007	0.234415	chr1	LDHAP2
ENSG00000180370	3	0.0111019	0.234415	chr3	PAK2
ENSG00000131043	3	0.0111103	0.234415	chr20	AAR2
ENSG00000185262	3	0.0111161	0.234415	chr17	UBALD2
ENSG00000182307	3	0.0111405	0.234732	chr8	C8orf33
ENSG00000274765	1	0.0111634	0.234826	chr15
ENSG00000012779	8	0.0111651	0.234826	chr10	ALOX5
ENSG00000105556	6	0.0111867	0.234826	chr19	MIER2
ENSG00000197136	3	0.0111981	0.234826	chr11	PCNX3
ENSG00000115107	4	0.0112117	0.234826	chr2	STEAP3
ENSG00000167208	3	0.0112122	0.234826	chr16	SNX20
ENSG00000110921	2	0.0112128	0.234826	chr12	MVK
ENSG00000112033	3	0.0112276	0.234826	chr6	PPARD
ENSG00000211752	1	0.0112328	0.234826	chr7	TRBV27
ENSG00000141522	9	0.0112391	0.234826	chr17	ARHGDIA
ENSG00000044524	3	0.0112722	0.235321	chr3	EPHA3
ENSG00000211751	1	0.0112865	0.235423	chr7	TRBC1
ENSG00000104043	16	0.0113061	0.235635	chr15	ATP8B4
ENSG00000226979	1	0.0113346	0.235698	chr6	LTA
ENSG00000112531	16	0.0113386	0.235698	chr6	QKI
ENSG00000211734	1	0.0113439	0.235698	chr7	TRBV5-1
ENSG00000082515	6	0.0113469	0.235698	chr5	MRPL22
ENSG00000229647	1	0.0113685	0.235952	chr2	MYOSLID
ENSG00000163840	2	0.0113888	0.236024	chr3	DTX3L
ENSG00000197580	4	0.0113909	0.236024	chr11	BCO2
ENSG00000146592	12	0.0114045	0.23611	chr7	CREB5
ENSG00000150459	7	0.011426	0.236358	chr13	SAP18
ENSG00000282057	3	0.0114395	0.236441	chr1
ENSG00000137936	12	0.0114841	0.236891	chr1	BCAR3
ENSG00000230539	1	0.0114942	0.236891	chr7	AOAH-IT1
ENSG00000265489	1	0.0114945	0.236891	chr17
ENSG00000162542	5	0.0114992	0.236891	chr1	TMCO4
ENSG00000177731	15	0.0115735	0.238225	chr17	FLII
ENSG00000172269	6	0.0115939	0.238448	chr11	DPAGT1
ENSG00000158482	1	0.0116437	0.239276	chr16	SNX29P1
ENSG00000149476	5	0.0116828	0.239881	chr11	TKFC
ENSG00000154518	5	0.0117132	0.240307	chr2	ATP5MC3
ENSG00000197622	6	0.0117304	0.240463	chr1	CDC42SE1
ENSG00000214193	4	0.0117844	0.241303	chr1	SH3D21
ENSG00000170967	1	0.0117907	0.241303	chr11	DDI1
ENSG00000211746	1	0.011837	0.24199	chr7	TRBV19
ENSG00000143297	5	0.0118436	0.24199	chr1	FCRL5
ENSG00000175643	1	0.0118827	0.24259	chr16	RMI2
ENSG00000124782	9	0.0119022	0.242602	chr6	RREB1
ENSG00000100429	11	0.0119086	0.242602	chr22	HDAC10
ENSG00000233276	4	0.0119124	0.242602	chr3	GPX1
ENSG00000158321	18	0.0119227	0.242614	chr7	AUTS2
ENSG00000126226	11	0.011943	0.242828	chr13	PCID2
ENSG00000183091	8	0.0120143	0.243845	chr2	NEB
ENSG00000228716	3	0.0120166	0.243845	chr5	DHFR
ENSG00000163161	10	0.0120223	0.243845	chr2	ERCC3
ENSG00000064932	8	0.0120502	0.244159	chr19	SBNO2
ENSG00000211970	1	0.0120687	0.244159	chr14	IGHV4-61
ENSG00000101773	4	0.0120724	0.244159	chr18	RBBP8
ENSG00000127084	5	0.0120769	0.244159	chr9	FGD3
ENSG00000116954	4	0.0121087	0.244419	chr1	RRAGC
ENSG00000124201	4	0.0121094	0.244419	chr20	ZNFX1
ENSG00000225643	1	0.0121611	0.245266	chr1
ENSG00000109943	3	0.0121731	0.245308	chr11	CRTAM
ENSG00000236526	1	0.0122597	0.246732	chr20
ENSG00000243449	1	0.0122635	0.246732	chr4	C4orf48
ENSG00000178457	1	0.0122887	0.247041	chr21	LINC00314
ENSG00000165061	1	0.0123752	0.24842	chr8	ZMAT4
ENSG00000172216	1	0.0123772	0.24842	chr20	CEBPB
ENSG00000284726	1	0.0123923	0.248523	chr1
ENSG00000264596	1	0.0124441	0.24936	chr18
ENSG00000136305	3	0.0124575	0.249431	chr14	CIDEB
ENSG00000127419	6	0.0124694	0.249468	chr4	TMEM175
ENSG00000248583	1	0.0124797	0.249474	chr4
ENSG00000133597	2	0.0124972	0.249624	chr7	ADCK2
ENSG00000231424	1	0.0125098	0.249676	chr1
ENSG00000058091	10	0.0125627	0.250531	chr7	CDK14
ENSG00000085760	6	0.0125799	0.250675	chr2	MTIF2
ENSG00000258517	1	0.0126684	0.252004	chr14
ENSG00000164045	2	0.0126908	0.252004	chr3	CDC25A
ENSG00000061656	5	0.0126948	0.252004	chr20	SPAG4
ENSG00000239389	1	0.0126961	0.252004	chr5	PCDHA13
ENSG00000227795	1	0.0127009	0.252004	chr3	MTND4LP9
ENSG00000237649	1	0.0127169	0.252004	chr6	KIFC1
ENSG00000134250	7	0.0127173	0.252004	chr1	NOTCH2
ENSG00000126368	1	0.0127355	0.252165	chr17	NR1D1
ENSG00000172292	2	0.0128075	0.25339	chr2	CERS6
ENSG00000112245	3	0.0128571	0.254169	chr6	PTP4A1
ENSG00000126067	3	0.0128881	0.254227	chr1	PSMB2
ENSG00000197147	6	0.0128887	0.254227	chr1	LRRC8B
ENSG00000125637	6	0.01291	0.254227	chr2	PSD4
ENSG00000139734	2	0.0129135	0.254227	chr13	DIAPH3
ENSG00000165121	2	0.0129145	0.254227	chr9
ENSG00000136731	7	0.0129211	0.254227	chr2	UGGT1
ENSG00000206172	1	0.0129505	0.254281	chr16	HBA1
ENSG00000211967	1	0.0129522	0.254281	chr14	IGHV3-53
ENSG00000100979	5	0.0129544	0.254281	chr20	PLTP
ENSG00000168995	2	0.0129757	0.254379	chr19	SIGLEC7
ENSG00000262539	1	0.0129797	0.254379	chr17
ENSG00000101412	1	0.0130065	0.25467	chr20	E2F1
ENSG00000103005	8	0.013015	0.25467	chr16	USB1
ENSG00000130940	4	0.0130447	0.254892	chr1	CASZ1
ENSG00000107643	12	0.0130468	0.254892	chr10	MAPK8
ENSG00000104763	25	0.0130832	0.255397	chr8	ASAH1
ENSG00000204060	1	0.0130931	0.255397	chr1	FOXO6
ENSG00000084112	9	0.0131178	0.255679	chr12	SSH1
ENSG00000245275	3	0.0131286	0.25569	chr5	SAP30L-AS1
ENSG00000061455	1	0.01314	0.255713	chr5	PRDM6
ENSG00000102879	6	0.0131546	0.255798	chr16	CORO1A
ENSG00000270614	1	0.0131656	0.255813	chr19
ENSG00000087589	3	0.013181	0.255913	chr20	CASS4
ENSG00000272269	1	0.0131985	0.256052	chr6
ENSG00000226674	15	0.0132253	0.256373	chr2	TEX41
ENSG00000183734	1	0.0132379	0.256418	chr11	ASCL2
ENSG00000231160	5	0.0132486	0.256427	chr4	KLF3-AS1
ENSG00000176597	3	0.0132871	0.25678	chr3	B3GNT5
ENSG00000074855	3	0.0132874	0.25678	chr19	ANO8
ENSG00000134871	8	0.0133107	0.257016	chr13	COL4A2
ENSG00000197757	2	0.0133202	0.257016	chr12	HOXC6
ENSG00000117280	7	0.0133537	0.257463	chr1	RAB29
ENSG00000111087	2	0.013386	0.257619	chr12	GLI1
ENSG00000235631	1	0.01339	0.257619	chr7	RNF148
ENSG00000213809	8	0.0133937	0.257619	chr12	KLRK1
ENSG00000285205	1	0.0134057	0.257619	chr14
ENSG00000146670	1	0.0134136	0.257619	chr11	CDCA5
ENSG00000239218	1	0.0134237	0.257619	chr8	RPS20P22
ENSG00000173762	1	0.0134496	0.25785	chr17	CD7
ENSG00000110400	2	0.0134567	0.25785	chr11	NECTIN1
ENSG00000159363	7	0.0134667	0.25785	chr1	ATP13A2
ENSG00000137078	1	0.0134897	0.257918	chr9	SIT1
ENSG00000157554	11	0.0134918	0.257918	chr21	ERG
ENSG00000099910	5	0.0135012	0.257918	chr22	KLHL22
ENSG00000198237	1	0.013515	0.257983	chr5
ENSG00000115649	4	0.013529	0.258053	chr2	CNPPD1
ENSG00000278881	1	0.0135806	0.258684	chr22
ENSG00000243989	5	0.0135828	0.258684	chr3	ACY1
ENSG00000129925	6	0.0135955	0.258729	chr16	TMEM8A
ENSG00000279469	1	0.0136086	0.258781	chr5
ENSG00000176890	3	0.0136217	0.258833	chr18	TYMS
ENSG00000279880	1	0.0136453	0.259083	chr17
ENSG00000157693	4	0.0136638	0.259138	chr9	TMEM268
ENSG00000163349	9	0.0136782	0.259138	chr1	HIPK1
ENSG00000214279	5	0.0136842	0.259138	chr10	SCART1
ENSG00000251493	1	0.0136896	0.259138	chr5	FOXD1
ENSG00000280296	1	0.0137503	0.260089	chr13
ENSG00000198937	1	0.0137645	0.260116	chr6	CCDC167
ENSG00000279659	1	0.0137726	0.260116	chr6
ENSG00000110324	11	0.0138011	0.260458	chr11	IL10RA
ENSG00000100299	8	0.0138132	0.260489	chr22	ARSA
ENSG00000198001	11	0.0138785	0.261388	chr12	IRAK4
ENSG00000181631	1	0.0138853	0.261388	chr3	P2RY13
ENSG00000197102	30	0.0138922	0.261388	chr14	DYNC1H1
ENSG00000106948	8	0.0139139	0.261599	chr9	AKNA
ENSG00000131203	3	0.013927	0.261648	chr8	IDO1
ENSG00000198901	5	0.0139739	0.262176	chr15	PRC1
ENSG00000167705	3	0.0139761	0.262176	chr17	RILP
ENSG00000164620	2	0.0139971	0.262301	chr5	RELL2
ENSG00000146828	7	0.0140038	0.262301	chr7	SLC12A9
ENSG00000125505	5	0.014095	0.263812	chr19	MBOAT7
ENSG00000197959	7	0.0141242	0.264159	chr1	DNM3
ENSG00000277734	1	0.0141639	0.264562	chr14	TRAC
ENSG00000178951	2	0.0141718	0.264562	chr19	ZBTB7A
ENSG00000176022	1	0.0141913	0.264562	chr1	B3GALT6
ENSG00000064419	5	0.0141964	0.264562	chr7	TNPO3
ENSG00000140932	1	0.0141987	0.264562	chr16	CMTM2
ENSG00000015133	8	0.0142394	0.265122	chr14	CCDC88C
ENSG00000165029	4	0.0142556	0.265204	chr9	ABCA1
ENSG00000205220	5	0.0142915	0.265204	chr16	PSMB10
ENSG00000169180	16	0.0142992	0.265204	chr16	XPO6
ENSG00000142208	12	0.0143012	0.265204	chr14	AKT1
ENSG00000141497	3	0.0143118	0.265204	chr17	ZMYND15
ENSG00000138079	2	0.0143169	0.265204	chr2	SLC3A1
ENSG00000143476	1	0.0143181	0.265204	chr1	DTL
ENSG00000159216	20	0.0143641	0.265526	chr21	RUNX1
ENSG00000011304	11	0.0143642	0.265526	chr19	PTBP1
ENSG00000169813	6	0.0143693	0.265526	chr10	HNRNPF
ENSG00000135048	12	0.0143781	0.265526	chr9	CEMIP2
ENSG00000206634	1	0.0143908	0.265565	chr7	SNORA22
ENSG00000144589	4	0.0144118	0.265641	chr2	STK11IP
ENSG00000082269	10	0.0144189	0.265641	chr6	FAM135A
ENSG00000090339	2	0.0144268	0.265641	chr19	ICAM1
ENSG00000105982	2	0.0144468	0.265813	chr7	RNF32
ENSG00000088756	7	0.0144662	0.26583	chr18	ARHGAP28
ENSG00000076944	6	0.0144723	0.26583	chr19	STXBP2
ENSG00000110713	14	0.0144797	0.26583	chr11	NUP98
ENSG00000112640	4	0.0145139	0.266052	chr6	PPP2R5D
ENSG00000149554	5	0.014518	0.266052	chr11	CHEK1
ENSG00000257599	1	0.0145238	0.266052	chr12	OVCH1-AS1
ENSG00000129173	2	0.0145769	0.26683	chr11	E2F8
ENSG00000115241	2	0.0146276	0.267301	chr2	PPM1G
ENSG00000103187	5	0.0146362	0.267301	chr16	COTL1
ENSG00000205250	6	0.0146467	0.267301	chr16	E2F4
ENSG00000164611	1	0.0146494	0.267301	chr5	PTTG1
ENSG00000142765	5	0.0146562	0.267301	chr1	SYTL1
ENSG00000256660	2	0.0146669	0.267301	chr12	CLEC12B
ENSG00000280109	2	0.0146864	0.267462	chr21	PLAC4
ENSG00000258048	1	0.0147093	0.267657	chr12
ENSG00000132463	7	0.0147186	0.267657	chr4	GRSF1
ENSG00000106397	7	0.0147533	0.267847	chr7	PLOD3
ENSG00000273899	4	0.0147536	0.267847	chr22	NOL12
ENSG00000005238	6	0.0147721	0.267847	chr9	FAM214B
ENSG00000131462	3	0.0147762	0.267847	chr17	TUBG1
ENSG00000160446	2	0.0147885	0.267847	chr9	ZDHHC12
ENSG00000054967	5	0.0147934	0.267847	chr11	RELT
ENSG00000167772	2	0.0148052	0.267867	chr19	ANGPTL4
ENSG00000100139	4	0.0148586	0.268534	chr22	MICALL1
ENSG00000107736	13	0.0148636	0.268534	chr10	CDH23
ENSG00000131966	10	0.0148765	0.268573	chr14	ACTR10
ENSG00000217555	6	0.0149182	0.269131	chr16	CKLF
ENSG00000225370	1	0.0149499	0.269364	chr19
ENSG00000139832	1	0.0149559	0.269364	chr13	RAB20
ENSG00000140873	1	0.0149733	0.269364	chr16	ADAMTS18
ENSG00000100335	6	0.0149742	0.269364	chr22	MIEF1
ENSG00000100297	7	0.0150452	0.270159	chr22	MCM5
ENSG00000258738	1	0.0150768	0.270159	chr14
ENSG00000100084	4	0.0150928	0.270159	chr22	HIRA
ENSG00000233013	2	0.0150985	0.270159	chr9	FAM157B
ENSG00000197442	2	0.0151079	0.270159	chr6	MAP3K5
ENSG00000231236	1	0.015111	0.270159	chr21
ENSG00000254235	1	0.0151133	0.270159	chr8	NA
ENSG00000234883	1	0.0151171	0.270159	chr21	MIR155HG
ENSG00000172900	1	0.0151206	0.270159	chr11
ENSG00000275185	1	0.0151266	0.270159	chr17
ENSG00000179262	7	0.0151561	0.270348	chr19	RAD23A
ENSG00000105655	4	0.0151589	0.270348	chr19	ISYNA1
ENSG00000204961	1	0.015207	0.271012	chr5	PCDHA9
ENSG00000253771	1	0.0152256	0.27114	chr13	TPTE2P1
ENSG00000119147	2	0.0152359	0.27114	chr2	C2orf40
ENSG00000133313	11	0.0152699	0.271551	chr18	CNDP2
ENSG00000108813	4	0.0153555	0.272879	chr17	DLX4
ENSG00000178950	13	0.0153746	0.272921	chr4	GAK
ENSG00000163131	4	0.0153806	0.272921	chr1	CTSS
ENSG00000113790	1	0.0153906	0.272921	chr3	EHHADH
ENSG00000130529	5	0.0154908	0.274165	chr19	TRPM4
ENSG00000276698	1	0.0154914	0.274165	chr14
ENSG00000267369	1	0.0155059	0.274165	chr17
ENSG00000216937	11	0.0155374	0.274165	chr10	CCDC7
ENSG00000048140	7	0.0155468	0.274165	chr5	TSPAN17
ENSG00000196363	3	0.0155471	0.274165	chr9	WDR5
ENSG00000120457	3	0.0155522	0.274165	chr11	KCNJ5
ENSG00000278891	1	0.0155629	0.274165	chr18
ENSG00000220804	3	0.0155664	0.274165	chr2	LINC01881
ENSG00000099956	11	0.0155706	0.274165	chr22	SMARCB1
ENSG00000152766	1	0.0155994	0.274474	chr10	ANKRD22
ENSG00000200087	1	0.0156255	0.274474	chr1	SNORA73B
ENSG00000251230	1	0.0156296	0.274474	chr4	MIR3945HG
ENSG00000197226	11	0.0156352	0.274474	chr5	TBC1D9B
ENSG00000269431	1	0.0156675	0.274474	chr19	BNIP3P8
ENSG00000198951	3	0.0156775	0.274474	chr22	NAGA
ENSG00000161036	3	0.0156871	0.274474	chr7	LRWD1
ENSG00000119411	1	0.0156881	0.274474	chr9	BSPRY
ENSG00000172215	3	0.015703	0.274474	chr3	CXCR6
ENSG00000100181	6	0.0157068	0.274474	chr22	TPTEP1
ENSG00000155085	8	0.0157118	0.274474	chr6	AK9
ENSG00000272506	1	0.0157206	0.274474	chr1
ENSG00000117408	1	0.015731	0.274474	chr1	IPO13
ENSG00000185250	5	0.0157615	0.274754	chr6	PPIL6
ENSG00000256262	1	0.0157885	0.274754	chr12	USP30-AS1
ENSG00000171051	4	0.0157888	0.274754	chr19	FPR1
ENSG00000108370	3	0.0157933	0.274754	chr17	RGS9
ENSG00000171798	1	0.0158021	0.274754	chr10	KNDC1
ENSG00000259969	1	0.0158255	0.27497	chr14
ENSG00000204209	4	0.0158437	0.275052	chr6	DAXX
ENSG00000258484	2	0.0158523	0.275052	chr15	SPESP1
ENSG00000159479	5	0.0158754	0.275262	chr1	MED8
ENSG00000164308	9	0.0159134	0.275429	chr5	ERAP2
ENSG00000189149	3	0.0159155	0.275429	chr16	CRYM-AS1
ENSG00000115523	5	0.0159181	0.275429	chr2	GNLY
ENSG00000006432	2	0.0159574	0.275917	chr14	MAP3K9
ENSG00000277918	1	0.0159819	0.27615	chr1
ENSG00000108651	7	0.0160168	0.276561	chr17	UTP6
ENSG00000115252	3	0.0160381	0.276737	chr2	PDE1A
ENSG00000254709	3	0.0160642	0.276856	chr22	IGLL5
ENSG00000065413	9	0.0160671	0.276856	chr2	ANKRD44
ENSG00000180448	8	0.0160876	0.277017	chr19	ARHGAP45
ENSG00000136877	13	0.0161392	0.277539	chr9	FPGS
ENSG00000103222	5	0.0161608	0.277539	chr16	ABCC1
ENSG00000176619	1	0.0161621	0.277539	chr19	LMNB2
ENSG00000185728	8	0.0161771	0.277539	chr8	YTHDF3
ENSG00000272316	1	0.0161831	0.277539	chr6
ENSG00000091542	3	0.0161846	0.277539	chr17	ALKBH5
ENSG00000175130	1	0.0162123	0.277824	chr1	MARCKSL1
ENSG00000279645	1	0.016233	0.277988	chr15
ENSG00000160214	4	0.0162479	0.277992	chr21	RRP1
ENSG00000111664	1	0.0162619	0.277992	chr12	GNB3
ENSG00000088882	1	0.0162667	0.277992	chr20	CPXM1
ENSG00000251076	1	0.0163197	0.278707	chr5
ENSG00000125107	14	0.0163417	0.278892	chr16	CNOT1
ENSG00000112079	1	0.0163779	0.279286	chr6	STK38
ENSG00000116285	4	0.0163871	0.279286	chr1	ERRFI1
ENSG00000147724	3	0.0164115	0.279505	chr8	FAM135B
ENSG00000141480	15	0.0164442	0.279505	chr17	ARRB2
ENSG00000267801	1	0.0164525	0.279505	chr17
ENSG00000134516	14	0.0164544	0.279505	chr5	DOCK2
ENSG00000211801	1	0.0164666	0.279505	chr14	TRAV21
ENSG00000187688	5	0.0164729	0.279505	chr17	TRPV2
ENSG00000127152	2	0.0164784	0.279505	chr14	BCL11B
ENSG00000099875	6	0.0164951	0.279598	chr19	MKNK2
ENSG00000168439	5	0.01651	0.27965	chr11	STIP1
ENSG00000163322	7	0.0165205	0.27965	chr4	ABRAXAS1
ENSG00000164124	6	0.0165504	0.279967	chr4	TMEM144
ENSG00000279714	1	0.0165685	0.280083	chr22
ENSG00000153157	2	0.0166187	0.280741	chr6	SYCP2L
ENSG00000196810	5	0.0166433	0.280875	chr4	CTBP1-DT
ENSG00000251399	1	0.01666	0.280875	chr4
ENSG00000101384	8	0.0166603	0.280875	chr20	JAG1
ENSG00000207088	1	0.016673	0.280898	chr3	SNORA7B
ENSG00000263873	1	0.0166896	0.280988	chr11
ENSG00000181585	1	0.0167434	0.28153	chr3	TMIE
ENSG00000143799	6	0.0167485	0.28153	chr1	PARP1
ENSG00000170027	1	0.0167556	0.28153	chr7	YWHAG
ENSG00000084676	10	0.0167876	0.281697	chr2	NCOA1
ENSG00000089094	8	0.0167881	0.281697	chr12	KDM2B
ENSG00000132185	1	0.016806	0.281809	chr1	FCRLA
ENSG00000112139	4	0.016835	0.282106	chr6	MDGA1
ENSG00000226203	1	0.0168546	0.282123	chr20	LINC01733
ENSG00000107521	11	0.0168651	0.282123	chr10	HPS1
ENSG00000101452	3	0.01687	0.282123	chr20	DHX35
ENSG00000111667	4	0.0169068	0.282549	chr12	USP5
ENSG00000158186	7	0.0169302	0.282752	chr3	MRAS
ENSG00000163214	7	0.0169484	0.282805	chr2	DHX57
ENSG00000141644	14	0.0169617	0.282805	chr18	MBD1
ENSG00000136828	7	0.0169674	0.282805	chr9	RALGPS1
ENSG00000188992	1	0.0170022	0.283093	chr21	LIPI
ENSG00000152990	9	0.0170074	0.283093	chr4	ADGRA3
ENSG00000279289	1	0.0170451	0.283455	chr6
ENSG00000233411	1	0.0170518	0.283455	chr1
ENSG00000117593	1	0.0171387	0.284578	chr1	DARS2
ENSG00000211952	1	0.0171469	0.284578	chr14	IGHV4-28
ENSG00000247324	1	0.0171536	0.284578	chr16
ENSG00000275379	1	0.0172348	0.285727	chr6	HIST1H3I
ENSG00000223865	8	0.0172474	0.285727	chr6	HLA-DPB1
ENSG00000272381	1	0.0172728	0.285727	chr10
ENSG00000113749	4	0.0172739	0.285727	chr5	HRH2
ENSG00000007908	1	0.0172917	0.285727	chr1	SELE
ENSG00000138675	1	0.0173206	0.285727	chr4	FGF5
ENSG00000201155	1	0.0173215	0.285727	chr13	RNU1-24P
ENSG00000105705	10	0.0173412	0.285727	chr19	SUGP1
ENSG00000164300	6	0.0173467	0.285727	chr5	SERINC5
ENSG00000172594	3	0.0173477	0.285727	chr6	SMPDL3A
ENSG00000090857	6	0.0173487	0.285727	chr16	PDPR
ENSG00000172757	9	0.0174841	0.287608	chr11	CFL1
ENSG00000163803	6	0.0174859	0.287608	chr2	PLB1
ENSG00000134297	3	0.0175012	0.287669	chr12	PLEKHA8P1
ENSG00000198873	2	0.0175568	0.288393	chr10	GRK5
ENSG00000187840	2	0.0176107	0.288668	chr8	EIF4EBP1
ENSG00000260597	1	0.0176175	0.288668	chr12
ENSG00000171817	5	0.0176544	0.288668	chr19	ZNF540
ENSG00000160185	3	0.0176664	0.288668	chr21	UBASH3A
ENSG00000179921	2	0.0176727	0.288668	chr2	GPBAR1
ENSG00000221926	4	0.0176889	0.288668	chr17	TRIM16
ENSG00000164061	1	0.0177219	0.288668	chr3	BSN
ENSG00000122641	3	0.0177252	0.288668	chr7	INHBA
ENSG00000150768	3	0.017728	0.288668	chr11	DLAT
ENSG00000168685	8	0.0177361	0.288668	chr5	IL7R
ENSG00000254757	1	0.0177698	0.288668	chr11
ENSG00000215399	1	0.0177755	0.288668	chr13	HMGB3P7
ENSG00000127191	3	0.0177771	0.288668	chr9	TRAF2
ENSG00000103381	3	0.0177995	0.288668	chr16	CPPED1
ENSG00000248464	1	0.0178194	0.288668	chr5	FGF10-AS1
ENSG00000188050	1	0.0178573	0.288668	chr7	RNF133
ENSG00000149054	4	0.0178719	0.288668	chr11	ZNF215
ENSG00000107021	1	0.017903	0.288668	chr9	TBC1D13
ENSG00000137501	20	0.0179106	0.288668	chr11	SYTL2
ENSG00000127526	4	0.0179225	0.288668	chr19	SLC35E1
ENSG00000006377	1	0.0179284	0.288668	chr7	DLX6
ENSG00000204160	3	0.0179354	0.288668	chr1	ZDHHC18
ENSG00000143753	3	0.0179506	0.288668	chr1	DEGS1
ENSG00000273709	1	0.0179751	0.288668	chr17
ENSG00000274062	1	0.0179751	0.288668	chr17
ENSG00000274432	1	0.0179751	0.288668	chr17
ENSG00000274585	1	0.0179751	0.288668	chr17	RNU2-1
ENSG00000274862	1	0.0179751	0.288668	chr17
ENSG00000275219	1	0.0179751	0.288668	chr17
ENSG00000275616	1	0.0179751	0.288668	chr17
ENSG00000276596	1	0.0179751	0.288668	chr17
ENSG00000277903	1	0.0179751	0.288668	chr17
ENSG00000278048	1	0.0179751	0.288668	chr17
ENSG00000278591	1	0.0179751	0.288668	chr17
ENSG00000186479	1	0.0179781	0.288668	chr5	RGS7BP
ENSG00000158985	7	0.0179986	0.288811	chr5	CDC42SE2
ENSG00000005810	11	0.0180261	0.288943	chr13	MYCBP2
ENSG00000198542	6	0.01803	0.288943	chr13	ITGBL1
ENSG00000267740	1	0.0180759	0.289383	chr19
ENSG00000184786	1	0.0180806	0.289383	chr6	TCTE3
ENSG00000162408	4	0.0181	0.289491	chr1	NOL9
ENSG00000105135	5	0.0181106	0.289491	chr19	ILVBL
ENSG00000207445	1	0.0181303	0.289621	chr11	SNORD15B
ENSG00000112304	3	0.0181572	0.289865	chr6	ACOT13
ENSG00000261424	1	0.0182123	0.290317	chr16	ATP5PBP7
ENSG00000277744	1	0.0182124	0.290317	chr19
ENSG00000100605	10	0.0182204	0.290317	chr14	ITPK1
ENSG00000184182	14	0.0182475	0.290563	chr2	UBE2F
ENSG00000108518	2	0.0182883	0.290731	chr17	PFN1
ENSG00000163249	6	0.0182909	0.290731	chr2	CCNYL1
ENSG00000142197	3	0.018293	0.290731	chr21	DOP1B
ENSG00000005483	14	0.0183341	0.291038	chr7	KMT2E
ENSG00000214517	5	0.0183356	0.291038	chr11	PPME1
ENSG00000184434	1	0.0184174	0.292019	chr9	LRRC19
ENSG00000064012	11	0.0184273	0.292019	chr2	CASP8
ENSG00000117091	3	0.0184325	0.292019	chr1	CD48
ENSG00000265415	1	0.0184468	0.29206	chr17
ENSG00000166710	13	0.0184593	0.292074	chr15	B2M
ENSG00000147533	5	0.0184847	0.29229	chr8	GOLGA7
ENSG00000106258	6	0.0185169	0.292614	chr7	CYP3A5
ENSG00000197081	4	0.0185468	0.292772	chr6	IGF2R
ENSG00000116977	15	0.0185504	0.292772	chr1	LGALS8
ENSG00000006744	13	0.0186111	0.29342	chr17	ELAC2
ENSG00000211644	1	0.0186149	0.29342	chr22	IGLV1-51
ENSG00000216192	1	0.0186306	0.293482	chr12	MIR920
ENSG00000128340	2	0.0186683	0.293723	chr22	RAC2
ENSG00000185507	12	0.0186695	0.293723	chr11	IRF7
ENSG00000132589	6	0.0186958	0.293929	chr17	FLOT2
ENSG00000275895	4	0.0187061	0.293929	chr21	U2AF1L5
ENSG00000114107	7	0.0187296	0.294113	chr3	CEP70
ENSG00000154978	12	0.0188031	0.294918	chr7	VOPP1
ENSG00000074800	13	0.0188044	0.294918	chr1	ENO1
ENSG00000112146	12	0.0188208	0.294989	chr6	FBXO9
ENSG00000166436	6	0.0188696	0.295568	chr11	TRIM66
ENSG00000033178	6	0.0188829	0.295591	chr4	UBA6
ENSG00000135127	3	0.018895	0.295595	chr12	BICDL1
ENSG00000230373	2	0.0189538	0.29613	chr15	GOLGA6L5P
ENSG00000028137	2	0.0189624	0.29613	chr1	TNFRSF1B
ENSG00000183444	1	0.0189709	0.29613	chr7	OR7E38P
ENSG00000185989	2	0.0189766	0.29613	chr13	RASA3
ENSG00000169442	2	0.0189917	0.29618	chr1	CD52
ENSG00000259358	1	0.0190308	0.296606	chr15
ENSG00000250387	1	0.0190466	0.296667	chr5	LINC02197
ENSG00000084754	8	0.0190907	0.297167	chr2	HADHA
ENSG00000125144	2	0.0191169	0.29739	chr16	MT1G
ENSG00000171649	4	0.0191517	0.297745	chr19	ZIK1
ENSG00000184588	8	0.0191773	0.297917	chr1	PDE4B
ENSG00000148154	4	0.0191866	0.297917	chr9	UGCG
ENSG00000259030	3	0.0192244	0.298203	chr1	FPGT-TNNI3K
ENSG00000124635	2	0.0192441	0.298203	chr6	HIST1H2BJ
ENSG00000216775	3	0.0192494	0.298203	chr6
ENSG00000223799	1	0.0192528	0.298203	chr21	IL10RB-DT
ENSG00000128283	2	0.0192975	0.29871	chr22	CDC42EP1
ENSG00000181830	2	0.0193334	0.299081	chr11	SLC35C1
ENSG00000149600	3	0.0193562	0.299249	chr20	COMMD7
ENSG00000214655	15	0.0194097	0.299357	chr10	ZSWIM8
ENSG00000198722	6	0.0194141	0.299357	chr9	UNC13B
ENSG00000089558	1	0.0194205	0.299357	chr17	KCNH4
ENSG00000143578	6	0.0194243	0.299357	chr1	CREB3L4
ENSG00000142453	6	0.0194321	0.299357	chr19	CARM1
ENSG00000130508	7	0.0194426	0.299357	chr2	PXDN
ENSG00000065809	16	0.0194472	0.299357	chr10	FAM107B
ENSG00000155970	5	0.0194837	0.29958	chr8	MICU3
ENSG00000261061	1	0.0194955	0.29958	chr16
ENSG00000233783	5	0.0194977	0.29958	chr21
ENSG00000178927	15	0.0195148	0.299659	chr17	CYBC1
ENSG00000167987	4	0.0195342	0.299772	chr11	VPS37C
ENSG00000177728	11	0.0195914	0.300466	chr17	TMEM94
ENSG00000274270	1	0.0196322	0.300907	chr13
ENSG00000121957	9	0.019653	0.30104	chr1	GPSM2
ENSG00000118513	1	0.0197123	0.301764	chr6	MYB
ENSG00000138385	9	0.0198133	0.303124	chr2	SSB
ENSG00000135457	5	0.0198304	0.303136	chr12	TFCP2
ENSG00000276012	1	0.0198503	0.303136	chr13
ENSG00000049449	4	0.0198505	0.303136	chr11	RCN1
ENSG00000223935	1	0.019939	0.304301	chr2	LGALSL-DT
ENSG00000267708	1	0.0200171	0.305307	chr17	RDM1P3
ENSG00000260563	1	0.0200442	0.305534	chr17
ENSG00000273509	1	0.0200603	0.305592	chr9	CNTNAP3P1
ENSG00000103811	13	0.0200756	0.305634	chr15	CTSH
ENSG00000011523	4	0.0200875	0.305634	chr2	CEP68
ENSG00000143374	6	0.0201076	0.305753	chr1	TARS2
ENSG00000133639	2	0.020132	0.305938	chr12	BTG1
ENSG00000268324	1	0.0201811	0.306473	chr3	LRRC2-AS1
ENSG00000148396	6	0.0201918	0.306473	chr9	SEC16A
ENSG00000156587	2	0.0202254	0.306636	chr11	UBE2L6
ENSG00000118997	3	0.0202321	0.306636	chr2	DNAH7
ENSG00000143384	4	0.0202393	0.306636	chr1	MCL1
ENSG00000183580	3	0.0202523	0.306646	chr5	FBXL7
ENSG00000063241	4	0.0202673	0.306687	chr19	ISOC2
ENSG00000033030	9	0.0203222	0.307157	chr12	ZCCHC8
ENSG00000277135	1	0.0203229	0.307157	chr15
ENSG00000142784	4	0.0203581	0.307502	chr1	WDTC1
ENSG00000206120	4	0.0203797	0.307642	chr3	EGFEM1P
ENSG00000073060	7	0.0204031	0.307809	chr12	SCARB1
ENSG00000125871	4	0.0204671	0.308425	chr20	MGME1
ENSG00000273604	1	0.0204771	0.308425	chr17	EPOP
ENSG00000213542	1	0.0204809	0.308425	chr7
ENSG00000155307	8	0.0204984	0.308501	chr21	SAMSN1
ENSG00000161800	3	0.0205544	0.309057	chr12	RACGAP1
ENSG00000177156	4	0.0205601	0.309057	chr11	TALDO1
ENSG00000067082	4	0.0206141	0.309528	chr10	KLF6
ENSG00000280054	1	0.0206162	0.309528	chr12
ENSG00000070814	8	0.020641	0.309715	chr5	TCOF1
ENSG00000176225	16	0.0207796	0.311312	chr18	RTTN
ENSG00000081014	4	0.0207859	0.311312	chr15	AP4E1
ENSG00000100368	3	0.0207884	0.311312	chr22	CSF2RB
ENSG00000236467	4	0.0208194	0.311312	chr10	KCNMA1-AS1
ENSG00000243349	1	0.0208575	0.311312	chr10
ENSG00000181201	1	0.0208664	0.311312	chr1	HIST3H2BA
ENSG00000160999	1	0.020871	0.311312	chr7	SH2B2
ENSG00000164053	5	0.0208805	0.311312	chr3	ATRIP
ENSG00000033050	3	0.0209005	0.311312	chr7	ABCF2
ENSG00000136986	5	0.0209053	0.311312	chr8	DERL1
ENSG00000009830	6	0.0209104	0.311312	chr14	POMT2
ENSG00000280184	2	0.0209155	0.311312	chr6
ENSG00000009335	7	0.0209181	0.311312	chr7	UBE3C
ENSG00000266709	1	0.0209416	0.311312	chr17
ENSG00000168621	1	0.0209776	0.311312	chr5	GDNF
ENSG00000173221	6	0.0209804	0.311312	chr5	GLRX
ENSG00000260401	1	0.0209808	0.311312	chr11
ENSG00000187048	3	0.0209822	0.311312	chr1	CYP4A11
ENSG00000181222	8	0.0209911	0.311312	chr17	POLR2A
ENSG00000162889	3	0.0209968	0.311312	chr1	MAPKAPK2
ENSG00000213654	4	0.0210119	0.31135	chr6	GPSM3
ENSG00000183598	1	0.0210259	0.311373	chr1	HIST2H3D
ENSG00000143344	2	0.0210697	0.311837	chr1	RGL1
ENSG00000253210	2	0.0211008	0.312084	chr8
ENSG00000100365	3	0.0211114	0.312084	chr22	NCF4
ENSG00000255282	1	0.0211461	0.312412	chr11	WTAPP1
ENSG00000230869	1	0.0212309	0.31346	chr10	AGAP10P
ENSG00000059804	7	0.0212422	0.31346	chr12	SLC2A3
ENSG00000102970	1	0.021256	0.313479	chr16	CCL17
ENSG00000165934	5	0.0212738	0.313557	chr14	CPSF2
ENSG00000170638	6	0.0212894	0.313574	chr22	TRABD
ENSG00000125944	11	0.0213001	0.313574	chr1	HNRNPR
ENSG00000125735	2	0.0213314	0.3137	chr19	TNFSF14
ENSG00000138080	2	0.0213338	0.3137	chr2	EMILIN1
ENSG00000149256	2	0.0213615	0.313908	chr11	TENM4
ENSG00000167286	2	0.0213731	0.313908	chr11	CD3D
ENSG00000170248	15	0.0214111	0.314034	chr3	PDCD6IP
ENSG00000175550	5	0.0214279	0.314034	chr11	DRAP1
ENSG00000267053	2	0.0214313	0.314034	chr19
ENSG00000211694	1	0.021432	0.314034	chr7	TRGV10
ENSG00000128944	2	0.0214926	0.314719	chr15	KNSTRN
ENSG00000167107	9	0.0215102	0.314719	chr17	ACSF2
ENSG00000229023	1	0.0215167	0.314719	chr2
ENSG00000140521	11	0.0215291	0.314719	chr15	POLG
ENSG00000161513	1	0.0216141	0.315685	chr17	FDXR
ENSG00000132341	10	0.0216343	0.315685	chr12	RAN
ENSG00000171570	1	0.0216531	0.315685	chr19	RAB4B-EGLN2
ENSG00000115165	5	0.0216539	0.315685	chr2	CYTIP
ENSG00000163519	1	0.0216584	0.315685	chr3	TRAT1
ENSG00000136944	2	0.0216901	0.315904	chr9	LMX1B
ENSG00000187627	2	0.0217112	0.315904	chr2	RGPD1
ENSG00000222024	1	0.0217115	0.315904	chr7
ENSG00000185338	2	0.0218142	0.317183	chr16	SOCS1
ENSG00000096968	4	0.0218248	0.317183	chr9	JAK2
ENSG00000248709	1	0.021855	0.317425	chr5
ENSG00000268734	1	0.0218669	0.317425	chr19
ENSG00000117713	12	0.0218953	0.317654	chr1	ARID1A
ENSG00000155980	1	0.0219236	0.31788	chr12	KIF5A
ENSG00000198914	1	0.0219671	0.318185	chr2	POU3F3
ENSG00000141298	8	0.0219702	0.318185	chr17	SSH2
ENSG00000232869	1	0.0220391	0.318992	chr7	TRBV29-1
ENSG00000168904	13	0.0220515	0.318992	chr15	LRRC28
ENSG00000160179	8	0.0220677	0.319042	chr21	ABCG1
ENSG00000167461	6	0.0220917	0.319204	chr19	RAB8A
ENSG00000138074	8	0.0221351	0.319279	chr2	SLC5A6
ENSG00000260918	1	0.0221434	0.319279	chr4
ENSG00000100479	3	0.0221482	0.319279	chr14	POLE2
ENSG00000178802	11	0.0221538	0.319279	chr15	MPI
ENSG00000254258	1	0.0221639	0.319279	chr8
ENSG00000276557	1	0.0221736	0.319279	chr7	TRBV18
ENSG00000221502	1	0.022207	0.319552	chr2	MIR1245A
ENSG00000108039	15	0.0222227	0.319552	chr10	XPNPEP1
ENSG00000127884	1	0.0222309	0.319552	chr10	ECHS1
ENSG00000156599	4	0.0222802	0.320076	chr11	ZDHHC5
ENSG00000132507	9	0.0223272	0.320459	chr17	EIF5A
ENSG00000185031	1	0.0223448	0.320459	chr1	SLC2A3P2
ENSG00000073861	1	0.0223453	0.320459	chr17	TBX21
ENSG00000197780	2	0.0223583	0.320461	chr1	TAF13
ENSG00000284681	2	0.0223878	0.320607	chr2
ENSG00000141582	1	0.0223942	0.320607	chr17	CBX4
ENSG00000101160	4	0.022413	0.320693	chr20	CTSZ
ENSG00000121988	7	0.0224435	0.320944	chr2	ZRANB3
ENSG00000244734	3	0.0224581	0.32097	chr11	HBB
ENSG00000196591	9	0.0225113	0.321428	chr6	HDAC2
ENSG00000099901	5	0.0225289	0.321428	chr22	RANBP1
ENSG00000008130	11	0.0225522	0.321428	chr1	NADK
ENSG00000011009	3	0.0225592	0.321428	chr1	LYPLA2
ENSG00000133657	12	0.0225624	0.321428	chr3	ATP13A3
ENSG00000160469	1	0.0225808	0.321428	chr19	BRSK1
ENSG00000213075	1	0.0225905	0.321428	chr1	RPL31P11
ENSG00000119314	5	0.0225932	0.321428	chr9	PTBP3
ENSG00000135404	12	0.0226448	0.32198	chr12	CD63
ENSG00000187229	1	0.0226623	0.322045	chr8
ENSG00000141744	2	0.0227636	0.32293	chr17	PNMT
ENSG00000103051	6	0.0227709	0.32293	chr16	COG4
ENSG00000168899	2	0.0227957	0.32293	chr2	VAMP5
ENSG00000185404	8	0.0227975	0.32293	chr2	SP140L
ENSG00000277443	1	0.0228074	0.32293	chr6	MARCKS
ENSG00000112308	2	0.0228134	0.32293	chr6	C6orf62
ENSG00000249825	2	0.0228229	0.32293	chr5
ENSG00000186197	1	0.0228368	0.32293	chr1	EDARADD
ENSG00000249230	1	0.022841	0.32293	chr5	CDH12P2
ENSG00000173039	6	0.022867	0.323114	chr11	RELA
ENSG00000168303	2	0.0228855	0.323193	chr7	MPLKIP
ENSG00000274978	1	0.0229115	0.323378	chr1	RNU11
ENSG00000233614	2	0.0229329	0.323497	chr16	DDX11L10
ENSG00000110448	1	0.022954	0.323607	chr11	CD5
ENSG00000160949	2	0.0229667	0.323607	chr8	TONSL
ENSG00000167037	3	0.023017	0.324116	chr22	SGSM1
ENSG00000140368	14	0.0230316	0.324116	chr15	PSTPIP1
ENSG00000211663	1	0.0230426	0.324116	chr22	IGLV3-19
ENSG00000274425	1	0.0230547	0.324116	chr19
ENSG00000225472	1	0.023107	0.324669	chr9
ENSG00000283683	1	0.0231535	0.324997	chr1	MYOCOS
ENSG00000279995	1	0.0231564	0.324997	chr5
ENSG00000277112	1	0.0231836	0.325195	chr20	ANKRD20A21P
ENSG00000198185	6	0.0232597	0.32608	chr20	ZNF334
ENSG00000185532	8	0.0233603	0.327275	chr10	PRKG1
ENSG00000143382	5	0.0233712	0.327275	chr1	ADAMTSL4
ENSG00000281808	1	0.0234291	0.327903	chr9
ENSG00000003436	8	0.0234633	0.328033	chr2	TFPI
ENSG00000215012	3	0.0234647	0.328033	chr22	RTL10
ENSG00000121579	7	0.0234912	0.32822	chr3	NAA50
ENSG00000168702	1	0.0235331	0.328375	chr2	LRP1B
ENSG00000124507	2	0.0235414	0.328375	chr6	PACSIN1
ENSG00000077420	2	0.0235457	0.328375	chr10	APBB1IP
ENSG00000256007	1	0.0235602	0.328375	chr11	ARAP1-AS1
ENSG00000274554	1	0.0235681	0.328375	chr12
ENSG00000132321	1	0.0236095	0.328768	chr2	IQCA1
ENSG00000275443	1	0.0237199	0.329961	chr15
ENSG00000121281	11	0.0237216	0.329961	chr16	ADCY7
ENSG00000108883	13	0.0237603	0.330315	chr17	EFTUD2
ENSG00000154529	9	0.0238247	0.331008	chr9	CNTNAP3B
ENSG00000023892	2	0.0238366	0.331008	chr6	DEF6
ENSG00000185009	2	0.0238897	0.331227	chr10	AP3M1
ENSG00000126391	3	0.023892	0.331227	chr11	FRMD8
ENSG00000283913	1	0.0238921	0.331227	chr10
ENSG00000022840	16	0.0239136	0.331283	chr12	RNF10
ENSG00000178685	8	0.0239228	0.331283	chr8	PARP10
ENSG00000172939	5	0.0239885	0.331728	chr3	OXSR1
ENSG00000175063	2	0.0239933	0.331728	chr20	UBE2C
ENSG00000285053	3	0.0239947	0.331728	chr1
ENSG00000185495	5	0.0240144	0.331817	chr1
ENSG00000115648	7	0.0241223	0.333123	chr2	MLPH
ENSG00000163348	1	0.024174	0.333493	chr1	PYGO2
ENSG00000040341	20	0.0241759	0.333493	chr8	STAU2
ENSG00000186019	1	0.0241913	0.333522	chr19
ENSG00000130775	6	0.0242081	0.33357	chr1	THEMIS2
ENSG00000134548	3	0.0242427	0.333572	chr12	SPX
ENSG00000129988	1	0.0242429	0.333572	chr20	LBP
ENSG00000124784	5	0.0242484	0.333572	chr6	RIOK1
ENSG00000270874	1	0.0242735	0.333734	chr10	RPAP2P1
ENSG00000204897	1	0.0243091	0.33404	chr17	KRT25
ENSG00000185963	2	0.0243368	0.334236	chr9	BICD2
ENSG00000151388	4	0.0243971	0.334775	chr5	ADAMTS12
ENSG00000100445	7	0.0244051	0.334775	chr14	SDR39U1
ENSG00000204832	1	0.0244162	0.334775	chr10	ST8SIA6-AS1
ENSG00000252464	1	0.0244599	0.334831	chr5	RN7SKP70
ENSG00000149925	11	0.0244661	0.334831	chr16	ALDOA
ENSG00000163795	2	0.0244732	0.334831	chr2	ZNF513
ENSG00000129566	6	0.024474	0.334831	chr14	TEP1
ENSG00000123395	2	0.024525	0.335345	chr12	ATG101
ENSG00000006327	3	0.0246317	0.336619	chr16	TNFRSF12A
ENSG00000120948	10	0.0246452	0.33662	chr1	TARDBP
ENSG00000158623	2	0.024669	0.336686	chr7	COPG2
ENSG00000065328	1	0.0246796	0.336686	chr10	MCM10
ENSG00000100714	8	0.0246905	0.336686	chr14	MTHFD1
ENSG00000140937	9	0.0247142	0.336765	chr16	CDH11
ENSG00000158864	9	0.0247232	0.336765	chr1	NDUFS2
ENSG00000139725	3	0.0247491	0.336933	chr12	RHOF
ENSG00000166889	2	0.0247711	0.337049	chr11	PATL1
ENSG00000275791	1	0.0248285	0.337569	chr7	TRBV10-3
ENSG00000169508	1	0.024853	0.337569	chr13	GPR183
ENSG00000265753	1	0.0248557	0.337569	chr1	RN7SL444P
ENSG00000204442	1	0.0248735	0.337569	chr13	FAM155A
ENSG00000090863	10	0.0248769	0.337569	chr16	GLG1
ENSG00000257403	1	0.0249692	0.338637	chr16
ENSG00000006451	3	0.0249937	0.338639	chr7	RALA
ENSG00000183856	1	0.0249967	0.338639	chr1	IQGAP3
ENSG00000172572	2	0.02501	0.338639	chr12	PDE3A
ENSG00000171792	6	0.025057	0.339091	chr12	RHNO1
ENSG00000137265	4	0.0250897	0.33935	chr6	IRF4
ENSG00000283073	1	0.0251637	0.340166	chr12	SMUG1-AS1
ENSG00000167747	4	0.0251935	0.340385	chr19	C19orf48
ENSG00000259104	1	0.0252246	0.340621	chr14	PTCSC3
ENSG00000104823	4	0.0253101	0.341271	chr19	ECH1
ENSG00000167244	3	0.0253111	0.341271	chr11	IGF2
ENSG00000175354	14	0.0253138	0.341271	chr18	PTPN2
ENSG00000140470	5	0.0253377	0.34141	chr15	ADAMTS17
ENSG00000127366	1	0.0254023	0.342075	chr7	TAS2R5
ENSG00000164068	5	0.0254273	0.342075	chr3	RNF123
ENSG00000223806	1	0.0254448	0.342075	chr21	LINC00114
ENSG00000116675	3	0.0254463	0.342075	chr1	DNAJC6
ENSG00000168488	14	0.0254556	0.342075	chr16	ATXN2L
ENSG00000160087	9	0.0256042	0.343887	chr1	UBE2J2
ENSG00000132128	6	0.0256415	0.344203	chr1	LRRC41
ENSG00000180776	7	0.0256741	0.344456	chr13	ZDHHC20
ENSG00000279512	1	0.025741	0.345089	chr2
ENSG00000239521	4	0.025749	0.345089	chr7	CASTOR3
ENSG00000279518	1	0.0257643	0.345109	chr8
ENSG00000162998	1	0.0257845	0.345194	chr2	FRZB
ENSG00000232907	2	0.025864	0.345971	chr20	DLGAP4-AS1
ENSG00000101019	12	0.0258702	0.345971	chr20	UQCC1
ENSG00000212978	3	0.0258889	0.346035	chr2
ENSG00000148411	2	0.0259343	0.346457	chr9	NACC2
ENSG00000273015	1	0.0259984	0.347126	chr12
ENSG00000167323	11	0.0260349	0.347126	chr11	STIM1
ENSG00000158869	3	0.0260359	0.347126	chr1	FCER1G
ENSG00000187566	1	0.02604	0.347126	chr6	NHLRC1
ENSG00000108424	9	0.0260863	0.347557	chr17	KPNB1
ENSG00000166135	3	0.0261019	0.347579	chr10	HIF1AN
ENSG00000182866	4	0.0261195	0.347599	chr1	LCK
ENSG00000199477	1	0.0261346	0.347599	chr13	SNORA31
ENSG00000180376	18	0.0261451	0.347599	chr3	CCDC66
ENSG00000167555	8	0.0261947	0.348073	chr19	ZNF528
ENSG00000128335	5	0.0262201	0.348144	chr22	APOL2
ENSG00000267074	1	0.0262445	0.348144	chr17
ENSG00000173638	3	0.026245	0.348144	chr21	SLC19A1
ENSG00000187105	2	0.0262585	0.348144	chr14	HEATR4
ENSG00000108010	6	0.0262785	0.348144	chr10	GLRX3
ENSG00000140443	8	0.0262837	0.348144	chr15	IGF1R
ENSG00000162739	2	0.0263199	0.348257	chr1	SLAMF6
ENSG00000282939	1	0.0263202	0.348257	chr7	TRBV7-2
ENSG00000143110	3	0.0263569	0.348559	chr1	C1orf162
ENSG00000012660	5	0.026379	0.348577	chr6	ELOVL5
ENSG00000129244	1	0.0263862	0.348577	chr17	ATP1B2
ENSG00000165244	1	0.0265027	0.34983	chr9	ZNF367
ENSG00000260643	2	0.0265139	0.34983	chr16
ENSG00000235408	2	0.0265231	0.34983	chr20	SNORA71B
ENSG00000269950	1	0.026559	0.350008	chr21
ENSG00000179820	7	0.0265646	0.350008	chr19	MYADM
ENSG00000164970	5	0.0265912	0.350173	chr9	FAM219A
ENSG00000158669	9	0.026679	0.351145	chr8	GPAT4
ENSG00000148288	10	0.0267665	0.35158	chr9	GBGT1
ENSG00000105552	3	0.02677	0.35158	chr19	BCAT2
ENSG00000095319	4	0.0267733	0.35158	chr9	NUP188
ENSG00000131653	4	0.0267785	0.35158	chr16	TRAF7
ENSG00000136689	3	0.0267855	0.35158	chr2	IL1RN
ENSG00000105186	3	0.0267965	0.35158	chr19	ANKRD27
ENSG00000153310	20	0.0268122	0.351601	chr8	FAM49B
ENSG00000130475	5	0.0268315	0.351669	chr19	FCHO1
ENSG00000171446	1	0.0268457	0.35167	chr17	KRT27
ENSG00000236031	1	0.0268654	0.351743	chr1
ENSG00000171314	3	0.0268905	0.351888	chr10	PGAM1
ENSG00000197043	9	0.0269304	0.352086	chr5	ANXA6
ENSG00000158296	2	0.026944	0.352086	chr20	SLC13A3
ENSG00000143507	3	0.0269479	0.352086	chr1	DUSP10
ENSG00000042832	1	0.0270525	0.353267	chr8	TG
ENSG00000231877	1	0.0270738	0.35336	chr1
ENSG00000243701	2	0.0271037	0.353566	chr3	DUBR
ENSG00000115827	9	0.0271208	0.353604	chr2	DCAF17
ENSG00000099834	3	0.0272114	0.354502	chr11	CDHR5
ENSG00000123684	3	0.0272181	0.354502	chr1	LPGAT1
ENSG00000110917	5	0.0272541	0.354787	chr12	MLEC
ENSG00000143772	3	0.027273	0.354836	chr1	ITPKB
ENSG00000279205	1	0.0272864	0.354836	chr2
ENSG00000105325	5	0.0273107	0.354944	chr19	FZR1
ENSG00000154198	1	0.0273231	0.354944	chr1	CYP4Z2P
ENSG00000138050	6	0.0273591	0.355227	chr2	THUMPD2
ENSG00000168476	3	0.0273865	0.355398	chr8	REEP4
ENSG00000284649	2	0.0274196	0.355638	chr16
ENSG00000147872	7	0.0274335	0.355638	chr9	PLIN2
ENSG00000100364	11	0.0275179	0.356366	chr22	KIAA0930
ENSG00000174255	1	0.0275182	0.356366	chr3	ZNF80
ENSG00000180185	4	0.0275347	0.356395	chr16	FAHD1
ENSG00000111331	4	0.0276317	0.357309	chr12	OAS3
ENSG00000279410	1	0.0276339	0.357309	chr16
ENSG00000134256	1	0.0276742	0.357644	chr1	CD101
ENSG00000235576	1	0.0277057	0.357866	chr2	LINC01871
ENSG00000276027	1	0.0277219	0.357873	chr22	RNU12
ENSG00000110395	3	0.0277409	0.357873	chr11	CBL
ENSG00000125398	2	0.0277492	0.357873	chr17	SOX9
ENSG00000284540	1	0.0277792	0.358074	chr15
ENSG00000170571	5	0.0278614	0.358949	chr5	EMB
ENSG00000240065	2	0.0279067	0.359035	chr6	PSMB9
ENSG00000140320	4	0.0279092	0.359035	chr15	BAHD1
ENSG00000129351	13	0.0279327	0.359035	chr19	ILF3
ENSG00000140678	6	0.0279399	0.359035	chr16	ITGAX
ENSG00000120875	2	0.027961	0.359035	chr8	DUSP4
ENSG00000217643	1	0.0279721	0.359035	chr2	PTGES3P2
ENSG00000164430	3	0.0279772	0.359035	chr6	CGAS
ENSG00000161551	9	0.0279924	0.359035	chr19	ZNF577
ENSG00000279452	1	0.0280047	0.359035	chr19
ENSG00000164062	10	0.0280118	0.359035	chr3	APEH
ENSG00000204463	18	0.0280933	0.359768	chr6	BAG6
ENSG00000163412	4	0.0281183	0.359768	chr3	EIF4E3
ENSG00000261634	1	0.0281494	0.359768	chr15
ENSG00000169220	4	0.028154	0.359768	chr5	RGS14
ENSG00000182154	1	0.0281573	0.359768	chr9	MRPL41
ENSG00000138698	11	0.0281643	0.359768	chr4	RAP1GDS1
ENSG00000189319	3	0.0281755	0.359768	chr10	FAM53B
ENSG00000165698	3	0.0281927	0.359768	chr9	SPACA9
ENSG00000135018	5	0.0282082	0.359768	chr9	UBQLN1
ENSG00000068120	6	0.0282131	0.359768	chr17	COASY
ENSG00000065559	10	0.0282716	0.360329	chr17	MAP2K4
ENSG00000203876	2	0.0283327	0.360924	chr10	ADD3-AS1
ENSG00000160803	1	0.0283963	0.361447	chr1	UBQLN4
ENSG00000047621	7	0.0284027	0.361447	chr12	C12orf4
ENSG00000180881	8	0.0284265	0.361466	chr12	CAPS2
ENSG00000175592	2	0.0284332	0.361466	chr11	FOSL1
ENSG00000172817	1	0.0284481	0.361472	chr8	CYP7B1
ENSG00000167315	4	0.0284927	0.361854	chr18	ACAA2
ENSG00000284862	3	0.0285288	0.362128	chr3
ENSG00000148362	4	0.0285738	0.362347	chr9	PAXX
ENSG00000254512	1	0.0285751	0.362347	chr11	PHBP2
ENSG00000173110	1	0.028659	0.363227	chr1	HSPA6
ENSG00000183060	7	0.0286969	0.363303	chr15	LYSMD4
ENSG00000082397	20	0.0287027	0.363303	chr18	EPB41L3
ENSG00000116044	8	0.0287098	0.363303	chr2	NFE2L2
ENSG00000204351	8	0.0287231	0.363303	chr6	SKIV2L
ENSG00000007968	1	0.0287505	0.363465	chr1	E2F2
ENSG00000100239	7	0.0288004	0.363911	chr22	PPP6R2
ENSG00000119906	5	0.02886	0.364479	chr10	SLF2
ENSG00000251555	1	0.0288882	0.364652	chr4
ENSG00000280018	2	0.0289085	0.364723	chr21
ENSG00000275005	1	0.0289553	0.365129	chr10
ENSG00000102595	11	0.0289845	0.365187	chr13	UGGT2
ENSG00000120669	1	0.0290125	0.365187	chr13	SOHLH2
ENSG00000260695	1	0.0290127	0.365187	chr16
ENSG00000145029	4	0.0290271	0.365187	chr3	NICN1
ENSG00000177963	6	0.029033	0.365187	chr11	RIC8A
ENSG00000137821	5	0.0290539	0.365247	chr15	LRRC49
ENSG00000144619	9	0.029069	0.365247	chr3	CNTN4
ENSG00000265531	1	0.0290817	0.365247	chr1	FCGR1CP
ENSG00000267120	1	0.0291232	0.365584	chr19
ENSG00000275126	1	0.0291569	0.365697	chr6	HIST1H4L
ENSG00000238266	1	0.0291614	0.365697	chr10	LINC00707
ENSG00000214212	1	0.0291881	0.365848	chr19	C19orf38
ENSG00000275793	1	0.0292542	0.36619	chr22	RIMBP3
ENSG00000280660	1	0.0292693	0.36619	chr10
ENSG00000280348	1	0.0292714	0.36619	chr13
ENSG00000120992	9	0.0292944	0.36619	chr8	LYPLA1
ENSG00000272410	1	0.0292974	0.36619	chr3
ENSG00000166912	8	0.0293034	0.36619	chr15	MTMR10
ENSG00000171735	11	0.0293554	0.366592	chr1	CAMTA1
[truncated: 22,971 more rows]
