# Supplementary material for: Novel Insights Into Rheumatoid Arthritis Through Characterization of Concordant Changes in DNA Methylation and Gene Expression in Synovial Biopsies of Patients With Differing Numbers of Swollen Joints
Source: Front Immunol. 2021 Apr 22;12:651475. doi: 10.3389/fimmu.2021.651475 (PMC8100206; doi:10.3389/fimmu.2021.651475)
Supplement: Supplementary file 10 [file Table_7.xlsx]

## Sheet: tableS6
ENSG	ENST	log2FC	dte_wald_stat	dte_pvalue	dte_padj	hgnc	entrez	dmr_chr	dmr_start	dmr_end	dmr_width	dmr_strand	dmr_area	dmr_beta	dmr_stat	dmr_pvalue	dmr_qvalue	dmr_distance_feature	dmr_feature	tx_n	gde_pvalue	gde_padj	eqtm_corcoef	eqtm_corcoef_ci95_lower	eqtm_corcoef_ci95_upper	dmr_ncpgs	eqtm_pval
ENSG00000019582	ENST00000009530.11	1.68012	2.37213	0.0176861	0.440944	CD74	972	chr5	150410549	150413278	2730	*	8.61289	-0.49598	-9.4757	0.000359	0.0408024	0	overlapStart	12	0.00019963	0.0266544	-0.878272	-0.957754	-0.701998	63	0.0001
ENSG00000043462	ENST00000046794.9	1.3663	3.23086	0.00123419	0.145028	LCP2	3937	chr5	170295513	170298924	3412	*	22.2013	-0.895549	-13.1873	6.09999e-05	0.0408024	0	overlapStart	10	1.89509e-08	3.21744e-05	-0.904051	-0.971166	-0.66374	63	0.0001
ENSG00000099985	ENST00000215781.2	2.2963	3.56839	0.000359184	0.0843247	OSM	5008	chr22	30266011	30268071	2061	*	28.5311	-0.7083	-13.6341	5.09999e-05	0.0408024	0	overlapStart	2	0.000491613	0.0457306	-0.681417	-0.950089	-0.130824	98	0.0001
ENSG00000099985	ENST00000215781.2	2.2963	3.56839	0.000359184	0.0843247	OSM	5008	chr22	30266011	30268071	2061	*	28.5311	-0.7083	-13.6341	5.09999e-05	0.0408024	192	upstream	2	0.000491613	0.0457306	-0.681417	-0.950089	-0.130824	98	0.0001
ENSG00000183484	ENST00000329797.7	2.00866	2.74125	0.00612064	0.304144	GPR132	29933	chr14	105055190	105056414	1225	*	9.19057	0.280357	9.09043	0.000448	0.0414821	0	overlapStart	5	3.80007e-05	0.00867611	0.902496	0.624636	0.988153	100	0.0001
ENSG00000162302	ENST00000334205.8	1.1084	3.17251	0.00151126	0.162419	RPS6KA4	8986	chr11	64359911	64360661	751	*	19.8221	-0.611535	-10.5475	0.000211	0.0408024	0	overlapStart	6	0.000311378	0.0350123	-0.703668	-0.856609	-0.426578	78	0.0001
ENSG00000162302	ENST00000334205.8	1.1084	3.17251	0.00151126	0.162419	RPS6KA4	8986	chr11	64359911	64360661	751	*	19.8221	-0.611535	-10.5475	0.000211	0.0408024	328	upstream	6	0.000311378	0.0350123	-0.703668	-0.856609	-0.426578	78	0.0001
ENSG00000248905	ENST00000334528.13	0.229579	0.380673	0.703446	0.963771	FMN1	342184	chr15	33154437	33154950	514	*	4.40735	-0.525544	-7.9601	0.000987999	0.0482922	0	overlapStart	6	0.000182763	0.0256329	0.278452	-0.409003	0.804082	23	0.0001
ENSG00000114867	ENST00000342981.8	0.730714	2.17419	0.0296905	0.522423	EIF4G1	1981	chr3	184319325	184320192	868	*	3.52546	0.544671	7.82747	0.001087	0.04913	0	overlapStart	19	4.1055e-07	0.000310625	0.32304	-0.280457	0.715053	21	0.0001
ENSG00000114867	ENST00000342981.8	0.730714	2.17419	0.0296905	0.522423	EIF4G1	1981	chr3	184319325	184320192	868	*	3.52546	0.544671	7.82747	0.001087	0.04913	104	upstream	19	4.1055e-07	0.000310625	0.32304	-0.280457	0.715053	21	0.0001
ENSG00000114867	ENST00000346169.6	1.82003	3.60924	0.000307091	0.0799203	EIF4G1	1981	chr3	184319325	184320192	868	*	3.52546	0.544671	7.82747	0.001087	0.04913	0	overlapStart	19	4.1055e-07	0.000310625	0.681903	0.278823	0.902722	21	0.0001
ENSG00000114867	ENST00000346169.6	1.82003	3.60924	0.000307091	0.0799203	EIF4G1	1981	chr3	184319325	184320192	868	*	3.52546	0.544671	7.82747	0.001087	0.04913	104	upstream	19	4.1055e-07	0.000310625	0.681903	0.278823	0.902722	21	0.0001
ENSG00000126214	ENST00000347839.10	-3.06513	-1.42782	0.153342	0.776056	KLC1	3831	chr14	103696092	103697307	1216	*	7.79898	0.46909	8.06708	0.000904999	0.0470578	2614	upstream	17	7.08031e-05	0.013811	-0.412828	-0.815011	0.15497	38	0.0001
ENSG00000168405	ENST00000377993.8	-1.82435	-3.70413	0.000212118	0.0686479	CMAHP	NA	chr6	25232404	25233193	790	*	7.59262	0.691126	10.4567	0.000224	0.0408024	0	overlapStart	15	0.000189267	0.0256329	-0.704551	-0.874681	-0.248712	26	0.0001
ENSG00000104951	ENST00000391826.6	4.75315	3.68138	0.000231971	0.0708877	IL4I1	259307	chr19	49895253	49897628	2376	*	9.48811	-0.372956	-7.96888	0.000981999	0.0481845	0	overlapStart	1	0.000231971	0.0293462	-0.958086	-0.980376	-0.741866	72	0.0001
ENSG00000072195	ENST00000396689.2	-0.697261	-0.625679	0.531525	0.928122	SPEG	100996693	chr2	219496454	219497296	843	*	15.5122	-0.330395	-13.546	5.19999e-05	0.0408024	394	upstream	24	1.83591e-06	0.00103419	0.475756	0.0181597	0.737718	130	0.0001
ENSG00000072195	ENST00000396689.2	-0.697261	-0.625679	0.531525	0.928122	SPEG	10290	chr2	219496454	219497296	843	*	15.5122	-0.330395	-13.546	5.19999e-05	0.0408024	394	upstream	24	1.83591e-06	0.00103419	0.475756	0.0181597	0.737718	130	0.0001
ENSG00000160255	ENST00000397852.5	1.96896	2.79751	0.00514988	0.284341	ITGB2	3689	chr21	44911555	44912533	979	*	13.2217	-0.709774	-11.6514	0.000124	0.0408024	94	upstream	9	7.75382e-05	0.0146665	-0.940676	-0.981574	-0.724379	46	0.0001
ENSG00000160255	ENST00000397852.5	1.96896	2.79751	0.00514988	0.284341	ITGB2	3689	chr21	44913899	44915246	1348	*	15.4622	-0.879326	-12.3393	9.59999e-05	0.0408024	0	overlapStart	9	7.75382e-05	0.0146665	-0.956176	-0.980008	-0.877944	48	0.0001
ENSG00000160255	ENST00000397852.5	1.96896	2.79751	0.00514988	0.284341	ITGB2	3689	chr21	44913899	44915246	1348	*	15.4622	-0.879326	-12.3393	9.59999e-05	0.0408024	2438	upstream	9	7.75382e-05	0.0146665	-0.956176	-0.980008	-0.877944	48	0.0001
ENSG00000099985	ENST00000403389.1	1.20307	0.971122	0.331487	0.872401	OSM	5008	chr22	30266011	30268071	2061	*	28.5311	-0.7083	-13.6341	5.09999e-05	0.0408024	0	overlapStart	2	0.000491613	0.0457306	-0.519406	-0.777907	-0.120933	98	0.0001
ENSG00000099985	ENST00000403389.1	1.20307	0.971122	0.331487	0.872401	OSM	5008	chr22	30266011	30268071	2061	*	28.5311	-0.7083	-13.6341	5.09999e-05	0.0408024	192	upstream	2	0.000491613	0.0457306	-0.519406	-0.777907	-0.120933	98	0.0001
ENSG00000114867	ENST00000411531.5	1.08669	2.38487	0.017085	0.434306	EIF4G1	1981	chr3	184319325	184320192	868	*	3.52546	0.544671	7.82747	0.001087	0.04913	0	overlapStart	19	4.1055e-07	0.000310625	0.695091	0.330048	0.89857	21	0.0001
ENSG00000114867	ENST00000411531.5	1.08669	2.38487	0.017085	0.434306	EIF4G1	1981	chr3	184319325	184320192	868	*	3.52546	0.544671	7.82747	0.001087	0.04913	104	upstream	19	4.1055e-07	0.000310625	0.695091	0.330048	0.89857	21	0.0001
ENSG00000114867	ENST00000424196.5	-0.00988429	-0.0195979	0.984364	0.998077	EIF4G1	1981	chr3	184319325	184320192	868	*	3.52546	0.544671	7.82747	0.001087	0.04913	0	overlapStart	19	4.1055e-07	0.000310625	-0.0980729	-0.617425	0.490255	21	0.0001
ENSG00000114867	ENST00000424196.5	-0.00988429	-0.0195979	0.984364	0.998077	EIF4G1	1981	chr3	184319325	184320192	868	*	3.52546	0.544671	7.82747	0.001087	0.04913	104	upstream	19	4.1055e-07	0.000310625	-0.0980729	-0.617425	0.490255	21	0.0001
ENSG00000114867	ENST00000426123.5	-0.560452	-0.495544	0.620216	0.947184	EIF4G1	1981	chr3	184319325	184320192	868	*	3.52546	0.544671	7.82747	0.001087	0.04913	0	overlapStart	19	4.1055e-07	0.000310625	-0.124865	-0.684026	0.391226	21	0.0001
ENSG00000114867	ENST00000426123.5	-0.560452	-0.495544	0.620216	0.947184	EIF4G1	1981	chr3	184319325	184320192	868	*	3.52546	0.544671	7.82747	0.001087	0.04913	104	upstream	19	4.1055e-07	0.000310625	-0.124865	-0.684026	0.391226	21	0.0001
ENSG00000114867	ENST00000435046.6	0.881291	4.77683	1.78079e-06	0.00428281	EIF4G1	1981	chr3	184319325	184320192	868	*	3.52546	0.544671	7.82747	0.001087	0.04913	0	overlapStart	19	4.1055e-07	0.000310625	0.53308	-0.0496914	0.8022	21	0.0001
ENSG00000114867	ENST00000435046.6	0.881291	4.77683	1.78079e-06	0.00428281	EIF4G1	1981	chr3	184319325	184320192	868	*	3.52546	0.544671	7.82747	0.001087	0.04913	104	upstream	19	4.1055e-07	0.000310625	0.53308	-0.0496914	0.8022	21	0.0001
ENSG00000185811	ENST00000439701.2	1.54919	0.910754	0.362425	0.881298	IKZF1	10320	chr7	50305276	50312367	7092	*	17.1082	-0.511433	-11.2607	0.000155	0.0408024	0	overlapStart	13	6.57628e-06	0.00256557	-0.726883	-0.870164	-0.386978	97	0.0001
ENSG00000114867	ENST00000444861.5	0.710656	0.515105	0.60648	0.944116	EIF4G1	1981	chr3	184319325	184320192	868	*	3.52546	0.544671	7.82747	0.001087	0.04913	0	overlapStart	19	4.1055e-07	0.000310625	0.427718	-0.0117642	0.713487	21	0.0001
ENSG00000114867	ENST00000444861.5	0.710656	0.515105	0.60648	0.944116	EIF4G1	1981	chr3	184319325	184320192	868	*	3.52546	0.544671	7.82747	0.001087	0.04913	104	upstream	19	4.1055e-07	0.000310625	0.427718	-0.0117642	0.713487	21	0.0001
ENSG00000072195	ENST00000452101.1	-1.36403	-1.16832	0.242677	0.835245	SPEG	100996693	chr2	219496454	219497296	843	*	15.5122	-0.330395	-13.546	5.19999e-05	0.0408024	394	upstream	24	1.83591e-06	0.00103419	0.797627	0.284592	0.93628	130	0.0001
ENSG00000072195	ENST00000452101.1	-1.36403	-1.16832	0.242677	0.835245	SPEG	10290	chr2	219496454	219497296	843	*	15.5122	-0.330395	-13.546	5.19999e-05	0.0408024	394	upstream	24	1.83591e-06	0.00103419	0.797627	0.284592	0.93628	130	0.0001
ENSG00000125089	ENST00000457650.6	-0.01439	-0.0157444	0.987438	0.9987	SH3TC1	54436	chr4	8199744	8200543	800	*	8.2652	-0.507412	-7.96786	0.000981999	0.0481845	842	upstream	17	0.000347408	0.0373883	-0.521874	-0.748279	0.0594231	53	0.0001
ENSG00000114867	ENST00000460829.5	0.191664	0.49249	0.622373	0.947712	EIF4G1	1981	chr3	184319325	184320192	868	*	3.52546	0.544671	7.82747	0.001087	0.04913	0	overlapStart	19	4.1055e-07	0.000310625	0.18157	-0.243842	0.523546	21	0.0001
ENSG00000114867	ENST00000460829.5	0.191664	0.49249	0.622373	0.947712	EIF4G1	1981	chr3	184319325	184320192	868	*	3.52546	0.544671	7.82747	0.001087	0.04913	104	upstream	19	4.1055e-07	0.000310625	0.18157	-0.243842	0.523546	21	0.0001
ENSG00000164896	ENST00000460980.5	-3.28056	-3.04573	0.00232116	0.198416	FASTK	10922	chr7	151081348	151082120	773	*	12.6288	0.45691	11.8803	0.00011	0.0408024	481	upstream	8	1.2336e-06	0.00075123	-0.208361	-0.75697	0.518381	91	0.0001
ENSG00000072195	ENST00000462545.5	-1.74805	-1.21055	0.226069	0.827396	SPEG	10290	chr2	219448255	219449212	958	*	66.3252	-0.720319	-25.5731	2e-06	0.0192054	1457	upstream	24	1.83591e-06	0.00103419	0.689907	0.240387	0.915538	224	0.0001
ENSG00000072195	ENST00000462545.5	-1.74805	-1.21055	0.226069	0.827396	SPEG	100996693	chr2	219448255	219449212	958	*	66.3252	-0.720319	-25.5731	2e-06	0.0192054	1457	upstream	24	1.83591e-06	0.00103419	0.689907	0.240387	0.915538	224	0.0001
ENSG00000072195	ENST00000462545.5	-1.74805	-1.21055	0.226069	0.827396	SPEG	10290	chr2	219496454	219497296	843	*	15.5122	-0.330395	-13.546	5.19999e-05	0.0408024	394	upstream	24	1.83591e-06	0.00103419	0.77352	0.385763	0.927468	130	0.0001
ENSG00000072195	ENST00000462545.5	-1.74805	-1.21055	0.226069	0.827396	SPEG	100996693	chr2	219496454	219497296	843	*	15.5122	-0.330395	-13.546	5.19999e-05	0.0408024	394	upstream	24	1.83591e-06	0.00103419	0.77352	0.385763	0.927468	130	0.0001
ENSG00000185811	ENST00000471793.1	2.01684	2.56277	0.010384	0.366191	IKZF1	10320	chr7	50305276	50312367	7092	*	17.1082	-0.511433	-11.2607	0.000155	0.0408024	0	overlapStart	13	6.57628e-06	0.00256557	-0.79911	-0.915531	-0.327798	97	0.0001
ENSG00000072195	ENST00000475921.1	-1.82615	-0.891169	0.372838	0.884716	SPEG	10290	chr2	219496454	219497296	843	*	15.5122	-0.330395	-13.546	5.19999e-05	0.0408024	394	upstream	24	1.83591e-06	0.00103419	0.721833	0.169715	0.91839	130	0.0001
ENSG00000072195	ENST00000475921.1	-1.82615	-0.891169	0.372838	0.884716	SPEG	100996693	chr2	219496454	219497296	843	*	15.5122	-0.330395	-13.546	5.19999e-05	0.0408024	394	upstream	24	1.83591e-06	0.00103419	0.721833	0.169715	0.91839	130	0.0001
ENSG00000072195	ENST00000485069.1	-1.47388	-1.39196	0.163934	0.785447	SPEG	100996693	chr2	219496454	219497296	843	*	15.5122	-0.330395	-13.546	5.19999e-05	0.0408024	394	upstream	24	1.83591e-06	0.00103419	0.82819	0.398743	0.935935	130	0.0001
ENSG00000072195	ENST00000485069.1	-1.47388	-1.39196	0.163934	0.785447	SPEG	10290	chr2	219496454	219497296	843	*	15.5122	-0.330395	-13.546	5.19999e-05	0.0408024	394	upstream	24	1.83591e-06	0.00103419	0.82819	0.398743	0.935935	130	0.0001
ENSG00000072195	ENST00000485813.5	-1.18641	-1.74919	0.0802584	0.682866	SPEG	10290	chr2	219496454	219497296	843	*	15.5122	-0.330395	-13.546	5.19999e-05	0.0408024	394	upstream	24	1.83591e-06	0.00103419	0.832582	0.507469	0.933164	130	0.0001
ENSG00000072195	ENST00000485813.5	-1.18641	-1.74919	0.0802584	0.682866	SPEG	100996693	chr2	219496454	219497296	843	*	15.5122	-0.330395	-13.546	5.19999e-05	0.0408024	394	upstream	24	1.83591e-06	0.00103419	0.832582	0.507469	0.933164	130	0.0001
ENSG00000107551	ENST00000489171.5	1.1631	2.1175	0.0342175	0.549072	RASSF4	83937	chr10	44977022	44977811	790	*	6.13311	0.603525	10.9961	0.000176	0.0408024	3227	upstream	9	4.87393e-05	0.0104907	0.934069	0.759057	0.983037	30	0.0001
ENSG00000185811	ENST00000492119.1	1.60881	2.13358	0.0328772	0.542524	IKZF1	10320	chr7	50305276	50312367	7092	*	17.1082	-0.511433	-11.2607	0.000155	0.0408024	0	overlapStart	13	6.57628e-06	0.00256557	-0.875356	-0.944937	-0.704284	97	0.0001
ENSG00000168405	ENST00000493257.5	-1.38588	-2.31113	0.0208258	0.464229	CMAHP	NA	chr6	25232404	25233193	790	*	7.59262	0.691126	10.4567	0.000224	0.0408024	0	overlapStart	15	0.000189267	0.0256329	-0.679793	-0.83543	-0.280251	26	0.0001
ENSG00000160255	ENST00000498666.5	1.65206	2.80236	0.00507303	0.284215	ITGB2	3689	chr21	44898213	44900097	1885	*	9.11278	0.253408	8.95994	0.000489	0.0416354	4185	upstream	9	7.75382e-05	0.0146665	0.909091	0.665566	0.982072	137	0.0001
ENSG00000160255	ENST00000498666.5	1.65206	2.80236	0.00507303	0.284215	ITGB2	3689	chr21	44918461	44921815	3355	*	34.0789	-0.60713	-18.2232	8.99999e-06	0.0250211	0	overlapStart	9	7.75382e-05	0.0146665	-0.900607	-0.975165	-0.546525	157	0.0001
ENSG00000160255	ENST00000498666.5	1.65206	2.80236	0.00507303	0.284215	ITGB2	3689	chr21	44918461	44921815	3355	*	34.0789	-0.60713	-18.2232	8.99999e-06	0.0250211	4177	upstream	9	7.75382e-05	0.0146665	-0.900607	-0.975165	-0.546525	157	0.0001
ENSG00000125089	ENST00000502669.5	-2.18339	-1.4199	0.155637	0.77865	SH3TC1	54436	chr4	8199744	8200543	800	*	8.2652	-0.507412	-7.96786	0.000981999	0.0481845	842	upstream	17	0.000347408	0.0373883	-0.224059	-0.749763	0.577158	53	0.0001
ENSG00000125089	ENST00000504223.1	1.49688	1.15884	0.24652	0.837187	SH3TC1	54436	chr4	8240533	8241022	490	*	4.97862	-0.405525	-7.96355	0.000984999	0.0481986	0	overlapStart	17	0.000347408	0.0373883	-0.648302	-0.850283	-0.152529	40	0.0001
ENSG00000125089	ENST00000508438.1	0.454455	0.526823	0.598317	0.942258	SH3TC1	54436	chr4	8240533	8241022	490	*	4.97862	-0.405525	-7.96355	0.000984999	0.0481986	0	overlapStart	17	0.000347408	0.0373883	-0.787288	-0.946812	-0.337149	40	0.0001
ENSG00000082074	ENST00000515010.5	1.82173	1.90428	0.0568743	0.629427	FYB1	2533	chr5	39196760	39203210	6451	*	11.8562	-0.582003	-10.9408	0.000179	0.0408024	0	overlapStart	15	5.28705e-05	0.011093	-0.952522	-0.990439	-0.862857	61	0.0001
ENSG00000019582	ENST00000518797.5	1.79524	2.5037	0.0122901	0.389131	CD74	972	chr5	150410549	150413278	2730	*	8.61289	-0.49598	-9.4757	0.000359	0.0408024	0	overlapStart	12	0.00019963	0.0266544	-0.899467	-0.956141	-0.758457	63	0.0001
ENSG00000043462	ENST00000519149.1	1.43481	2.6135	0.00896192	0.347786	LCP2	3937	chr5	170295513	170298924	3412	*	22.2013	-0.895549	-13.1873	6.09999e-05	0.0408024	0	overlapStart	10	1.89509e-08	3.21744e-05	-0.819011	-0.902097	-0.615339	63	0.0001
ENSG00000043462	ENST00000520322.1	0.957089	1.66465	0.0959819	0.710285	LCP2	3937	chr5	170295513	170298924	3412	*	22.2013	-0.895549	-13.1873	6.09999e-05	0.0408024	0	overlapStart	10	1.89509e-08	3.21744e-05	-0.948152	-0.984915	-0.81215	63	0.0001
ENSG00000043462	ENST00000522823.5	0.652316	1.24875	0.211755	0.819584	LCP2	3937	chr5	170295513	170298924	3412	*	22.2013	-0.895549	-13.1873	6.09999e-05	0.0408024	0	overlapStart	10	1.89509e-08	3.21744e-05	-0.940474	-0.981925	-0.718116	63	0.0001
ENSG00000160255	ENST00000522931.5	2.22897	1.63612	0.101815	0.718953	ITGB2	3689	chr21	44898213	44900097	1885	*	9.11278	0.253408	8.95994	0.000489	0.0416354	4185	upstream	9	7.75382e-05	0.0146665	0.840107	0.562181	0.946572	137	0.0001
ENSG00000043462	ENST00000523369.1	0.77641	1.38108	0.167255	0.788186	LCP2	3937	chr5	170295513	170298924	3412	*	22.2013	-0.895549	-13.1873	6.09999e-05	0.0408024	0	overlapStart	10	1.89509e-08	3.21744e-05	-0.922673	-0.966319	-0.409021	63	0.0001
ENSG00000162302	ENST00000532496.1	0.287056	0.39206	0.695014	0.96212	RPS6KA4	8986	chr11	64359911	64360661	751	*	19.8221	-0.611535	-10.5475	0.000211	0.0408024	0	overlapStart	6	0.000311378	0.0350123	-0.738497	-0.894367	-0.358569	78	0.0001
ENSG00000162302	ENST00000532496.1	0.287056	0.39206	0.695014	0.96212	RPS6KA4	8986	chr11	64359911	64360661	751	*	19.8221	-0.611535	-10.5475	0.000211	0.0408024	328	upstream	6	0.000311378	0.0350123	-0.738497	-0.894367	-0.358569	78	0.0001
ENSG00000126214	ENST00000554280.5	1.56181	0.802395	0.422324	0.900288	KLC1	3831	chr14	103696092	103697307	1216	*	7.79898	0.46909	8.06708	0.000904999	0.0470578	2614	upstream	17	7.08031e-05	0.013811	0.428782	-0.411854	0.809046	38	0.0001
ENSG00000141524	ENST00000589933.1	1.22963	1.54233	0.122993	0.746428	TMC6	11322	chr17	78132261	78134224	1964	*	15.0543	-0.362875	-14.2776	3.8e-05	0.0408024	0	overlapStart	15	6.30955e-05	0.0127046	-0.860381	-0.964013	-0.560909	140	0.0001
ENSG00000141524	ENST00000589933.1	1.22963	1.54233	0.122993	0.746428	TMC6	11322	chr17	78132261	78134224	1964	*	15.0543	-0.362875	-14.2776	3.8e-05	0.0408024	863	upstream	15	6.30955e-05	0.0127046	-0.860381	-0.964013	-0.560909	140	0.0001
ENSG00000141524	ENST00000592063.5	1.05701	1.30671	0.191313	0.806813	TMC6	11322	chr17	78132261	78134224	1964	*	15.0543	-0.362875	-14.2776	3.8e-05	0.0408024	0	overlapStart	15	6.30955e-05	0.0127046	-0.744747	-0.916824	-0.427285	140	0.0001
ENSG00000141524	ENST00000592063.5	1.05701	1.30671	0.191313	0.806813	TMC6	11322	chr17	78132261	78134224	1964	*	15.0543	-0.362875	-14.2776	3.8e-05	0.0408024	863	upstream	15	6.30955e-05	0.0127046	-0.744747	-0.916824	-0.427285	140	0.0001
ENSG00000076928	ENST00000599846.5	0.964293	1.17213	0.241146	0.834979	ARHGEF1	9138	chr19	41921017	41922889	1873	*	10.6088	0.350453	8.9331	0.0005	0.0416354	204	upstream	26	4.80265e-05	0.0104272	0.783782	0.317812	0.907243	83	0.0001
ENSG00000076928	ENST00000599846.5	0.964293	1.17213	0.241146	0.834979	ARHGEF1	100505585	chr19	41921017	41922889	1873	*	10.6088	0.350453	8.9331	0.0005	0.0416354	204	upstream	26	4.80265e-05	0.0104272	0.783782	0.317812	0.907243	83	0.0001
ENSG00000043462	ENST00000628092.2	1.56975	2.70328	0.00686588	0.317765	LCP2	3937	chr5	170295513	170298924	3412	*	22.2013	-0.895549	-13.1873	6.09999e-05	0.0408024	0	overlapStart	10	1.89509e-08	3.21744e-05	-0.918436	-0.969335	-0.736638	63	0.0001
ENSG00000179583	ENST00000637439.1	1.60423	2.80342	0.00505646	0.284094	CIITA	4261	chr16	10877103	10878257	1155	*	9.1264	-0.596601	-10.2275	0.000247	0.0408024	0	overlapStart	14	2.92919e-10	1.0448e-06	-0.922813	-0.964298	-0.783559	38	0.0001
ENSG00000179583	ENST00000637439.1	1.60423	2.80342	0.00505646	0.284094	CIITA	4261	chr16	10877103	10878257	1155	*	9.1264	-0.596601	-10.2275	0.000247	0.0408024	711	upstream	14	2.92919e-10	1.0448e-06	-0.922813	-0.964298	-0.783559	38	0.0001
ENSG00000185811	ENST00000644005.1	1.02887	0.824386	0.40972	0.897047	IKZF1	10320	chr7	50305276	50312367	7092	*	17.1082	-0.511433	-11.2607	0.000155	0.0408024	0	overlapStart	13	6.57628e-06	0.00256557	-0.762844	-0.904131	-0.325738	97	0.0001
ENSG00000168405	ENST00000646724.1	0.781584	1.39479	0.163078	0.784807	CMAHP	NA	chr6	25232404	25233193	790	*	7.59262	0.691126	10.4567	0.000224	0.0408024	0	overlapStart	15	0.000189267	0.0256329	0.465552	-0.230145	0.772497	26	0.0001
ENSG00000142156	ENST00000361866.7	1.22327	5.34925	8.83191e-08	0.000595019	COL6A1	1291	chr21	45983116	45984355	1240	*	31.3058	0.577349	15.4602	2e-05	0.0343285	2753	upstream	7	1.18205e-06	0.000737836	0.447534	-0.186353	0.782752	119	0.0018
ENSG00000160255	ENST00000397857.5	5.71524	1.42945	0.152874	0.776052	ITGB2	3689	chr21	44913899	44915246	1348	*	15.4622	-0.879326	-12.3393	9.59999e-05	0.0408024	0	overlapStart	9	7.75382e-05	0.0146665	-0.859609	-0.964948	-0.664644	48	0.0019
ENSG00000160255	ENST00000397857.5	5.71524	1.42945	0.152874	0.776052	ITGB2	3689	chr21	44913899	44915246	1348	*	15.4622	-0.879326	-12.3393	9.59999e-05	0.0408024	2438	upstream	9	7.75382e-05	0.0146665	-0.859609	-0.964948	-0.664644	48	0.0019
ENSG00000160255	ENST00000498666.5	1.65206	2.80236	0.00507303	0.284215	ITGB2	3689	chr21	44911555	44912533	979	*	13.2217	-0.709774	-11.6514	0.000124	0.0408024	94	upstream	9	7.75382e-05	0.0146665	-0.932584	-0.980392	-0.807676	46	0.002
ENSG00000196405	ENST00000557153.5	1.09125	0.870003	0.384299	0.887844	EVL	51466	chr14	100132409	100133139	731	*	8.96357	0.465962	9.08367	0.000452	0.0414821	1868	upstream	15	2.4583e-05	0.00652967	0.75494	0.4345	0.930743	54	0.0021
ENSG00000142156	ENST00000361866.7	1.22327	5.34925	8.83191e-08	0.000595019	COL6A1	1291	chr21	45978416	45978817	402	*	3.02611	0.506164	8.13961	0.000843999	0.0456706	2919	upstream	7	1.18205e-06	0.000737836	0.579875	0.0678961	0.803102	15	0.0022
ENSG00000160255	ENST00000522931.5	2.22897	1.63612	0.101815	0.718953	ITGB2	3689	chr21	44913899	44915246	1348	*	15.4622	-0.879326	-12.3393	9.59999e-05	0.0408024	0	overlapStart	9	7.75382e-05	0.0146665	-0.793815	-0.925671	-0.421664	48	0.0035
ENSG00000160255	ENST00000522931.5	2.22897	1.63612	0.101815	0.718953	ITGB2	3689	chr21	44913899	44915246	1348	*	15.4622	-0.879326	-12.3393	9.59999e-05	0.0408024	2438	upstream	9	7.75382e-05	0.0146665	-0.793815	-0.925671	-0.421664	48	0.0035
ENSG00000043462	ENST00000519594.5	1.46207	2.18552	0.028851	0.517027	LCP2	3937	chr5	170295513	170298924	3412	*	22.2013	-0.895549	-13.1873	6.09999e-05	0.0408024	0	overlapStart	10	1.89509e-08	3.21744e-05	-0.870249	-0.930203	-0.723105	63	0.0037
ENSG00000167613	ENST00000440716.5	1.06869	2.59793	0.00937887	0.35505	LAIR1	3903	chr19	54375122	54375966	845	*	12.7163	-0.525182	-8.83902	0.000528999	0.0418043	4563	upstream	14	6.54966e-07	0.000454255	-0.925212	-0.975102	-0.729406	60	0.0038
ENSG00000160255	ENST00000522688.5	3.22938	2.16519	0.0303734	0.52656	ITGB2	3689	chr21	44911555	44912533	979	*	13.2217	-0.709774	-11.6514	0.000124	0.0408024	94	upstream	9	7.75382e-05	0.0146665	-0.895612	-0.965245	-0.628218	46	0.0038
ENSG00000125089	ENST00000515682.5	0.591375	1.07965	0.280299	0.852885	SH3TC1	54436	chr4	8240533	8241022	490	*	4.97862	-0.405525	-7.96355	0.000984999	0.0481986	0	overlapStart	17	0.000347408	0.0373883	-0.731595	-0.93733	-0.213369	40	0.0046
ENSG00000125089	ENST00000457650.6	-0.01439	-0.0157444	0.987438	0.9987	SH3TC1	54436	chr4	8240533	8241022	490	*	4.97862	-0.405525	-7.96355	0.000984999	0.0481986	0	overlapStart	17	0.000347408	0.0373883	-0.627137	-0.89869	-0.0314476	40	0.005
ENSG00000125089	ENST00000508438.1	0.454455	0.526823	0.598317	0.942258	SH3TC1	54436	chr4	8199744	8200543	800	*	8.2652	-0.507412	-7.96786	0.000981999	0.0481845	842	upstream	17	0.000347408	0.0373883	-0.747656	-0.889863	-0.25753	53	0.0052
ENSG00000072195	ENST00000312358.11	-1.74184	-1.18916	0.234376	0.831348	SPEG	100996693	chr2	219496454	219497296	843	*	15.5122	-0.330395	-13.546	5.19999e-05	0.0408024	394	upstream	24	1.83591e-06	0.00103419	0.65348	-0.0815265	0.863464	130	0.0056
ENSG00000072195	ENST00000312358.11	-1.74184	-1.18916	0.234376	0.831348	SPEG	10290	chr2	219496454	219497296	843	*	15.5122	-0.330395	-13.546	5.19999e-05	0.0408024	394	upstream	24	1.83591e-06	0.00103419	0.65348	-0.0815265	0.863464	130	0.0056
ENSG00000141524	ENST00000588792.5	1.24506	1.70151	0.0888464	0.698995	TMC6	11322	chr17	78129549	78131349	1801	*	13.721	-0.755466	-11.4189	0.000145	0.0408024	0	overlapStart	15	6.30955e-05	0.0127046	-0.863048	-0.950307	-0.621207	50	0.0063
ENSG00000141524	ENST00000588792.5	1.24506	1.70151	0.0888464	0.698995	TMC6	11322	chr17	78129549	78131349	1801	*	13.721	-0.755466	-11.4189	0.000145	0.0408024	766	upstream	15	6.30955e-05	0.0127046	-0.863048	-0.950307	-0.621207	50	0.0063
ENSG00000185811	ENST00000462201.1	1.01598	1.17018	0.241928	0.834979	IKZF1	10320	chr7	50305276	50312367	7092	*	17.1082	-0.511433	-11.2607	0.000155	0.0408024	0	overlapStart	13	6.57628e-06	0.00256557	-0.831247	-0.954031	-0.448016	97	0.0072
ENSG00000043462	ENST00000522760.5	1.26189	2.67172	0.00754639	0.328461	LCP2	3937	chr5	170295513	170298924	3412	*	22.2013	-0.895549	-13.1873	6.09999e-05	0.0408024	0	overlapStart	10	1.89509e-08	3.21744e-05	-0.93448	-0.968783	-0.796874	63	0.0081
ENSG00000179583	ENST00000575513.1	1.86643	3.34642	0.000818617	0.12322	CIITA	4261	chr16	10877103	10878257	1155	*	9.1264	-0.596601	-10.2275	0.000247	0.0408024	0	overlapStart	14	2.92919e-10	1.0448e-06	-0.876904	-0.957487	-0.660487	38	0.0081
ENSG00000179583	ENST00000575513.1	1.86643	3.34642	0.000818617	0.12322	CIITA	4261	chr16	10877103	10878257	1155	*	9.1264	-0.596601	-10.2275	0.000247	0.0408024	711	upstream	14	2.92919e-10	1.0448e-06	-0.876904	-0.957487	-0.660487	38	0.0081
ENSG00000179583	ENST00000572665.1	1.77982	2.71274	0.00667298	0.312966	CIITA	4261	chr16	10877103	10878257	1155	*	9.1264	-0.596601	-10.2275	0.000247	0.0408024	0	overlapStart	14	2.92919e-10	1.0448e-06	-0.864233	-0.939387	-0.619686	38	0.0088
ENSG00000179583	ENST00000572665.1	1.77982	2.71274	0.00667298	0.312966	CIITA	4261	chr16	10877103	10878257	1155	*	9.1264	-0.596601	-10.2275	0.000247	0.0408024	711	upstream	14	2.92919e-10	1.0448e-06	-0.864233	-0.939387	-0.619686	38	0.0088
ENSG00000164896	ENST00000482806.5	-1.76061	-1.73447	0.082834	0.687129	FASTK	10922	chr7	151077941	151078745	805	*	6.2953	0.452187	8.62609	0.000600999	0.0421578	428	upstream	8	1.2336e-06	0.00075123	-0.486046	-0.773723	-0.0724544	35	0.0096
ENSG00000141524	ENST00000322914.7	-0.963129	-0.445969	0.655619	0.9545	TMC6	11322	chr17	78132261	78134224	1964	*	15.0543	-0.362875	-14.2776	3.8e-05	0.0408024	0	overlapStart	15	6.30955e-05	0.0127046	-0.340415	-0.729657	0.447439	140	0.0097
ENSG00000141524	ENST00000322914.7	-0.963129	-0.445969	0.655619	0.9545	TMC6	11322	chr17	78132261	78134224	1964	*	15.0543	-0.362875	-14.2776	3.8e-05	0.0408024	863	upstream	15	6.30955e-05	0.0127046	-0.340415	-0.729657	0.447439	140	0.0097
ENSG00000141524	ENST00000586126.1	1.54065	1.17547	0.239805	0.834429	TMC6	11322	chr17	78132261	78134224	1964	*	15.0543	-0.362875	-14.2776	3.8e-05	0.0408024	0	overlapStart	15	6.30955e-05	0.0127046	-0.776141	-0.93704	-0.253807	140	0.0098
ENSG00000141524	ENST00000586126.1	1.54065	1.17547	0.239805	0.834429	TMC6	11322	chr17	78132261	78134224	1964	*	15.0543	-0.362875	-14.2776	3.8e-05	0.0408024	863	upstream	15	6.30955e-05	0.0127046	-0.776141	-0.93704	-0.253807	140	0.0098
ENSG00000140853	ENST00000543141.5	1.04945	1.59188	0.111412	0.733523	NLRC5	84166	chr16	57041557	57043411	1855	*	10.3326	-0.614335	-9.17786	0.000427	0.0410359	169	upstream	20	0.000403915	0.0398894	-0.817925	-0.953768	-0.353263	43	0.0106
ENSG00000115318	ENST00000484369.1	2.164	1.31209	0.189491	0.805829	LOXL3	84695	chr2	74553102	74553862	761	*	5.24437	0.499635	10.0464	0.000265	0.0408024	17	upstream	8	1.93279e-06	0.00103419	0.382823	-0.512946	0.766563	36	0.0111
ENSG00000160255	ENST00000498666.5	1.65206	2.80236	0.00507303	0.284215	ITGB2	3689	chr21	44913899	44915246	1348	*	15.4622	-0.879326	-12.3393	9.59999e-05	0.0408024	0	overlapStart	9	7.75382e-05	0.0146665	-0.922417	-0.978978	-0.794003	48	0.0114
ENSG00000160255	ENST00000498666.5	1.65206	2.80236	0.00507303	0.284215	ITGB2	3689	chr21	44913899	44915246	1348	*	15.4622	-0.879326	-12.3393	9.59999e-05	0.0408024	2438	upstream	9	7.75382e-05	0.0146665	-0.922417	-0.978978	-0.794003	48	0.0114
ENSG00000164896	ENST00000482806.5	-1.76061	-1.73447	0.082834	0.687129	FASTK	10922	chr7	151081348	151082120	773	*	12.6288	0.45691	11.8803	0.00011	0.0408024	481	upstream	8	1.2336e-06	0.00075123	-0.325732	-0.756949	0.267241	91	0.0118
ENSG00000248905	ENST00000320930.7	1.61453	2.24354	0.0248621	0.491329	FMN1	342184	chr15	33154437	33154950	514	*	4.40735	-0.525544	-7.9601	0.000987999	0.0482922	0	overlapStart	6	0.000182763	0.0256329	-0.820155	-0.935858	-0.5868	23	0.0126
ENSG00000175567	ENST00000545562.2	2.64916	2.09829	0.0358793	0.555948	UCP2	7351	chr11	73979728	73982457	2730	*	10.2736	-0.524695	-9.40145	0.000375	0.0408024	0	overlapStart	9	7.66259e-10	2.39149e-06	-0.673616	-0.825612	-0.463721	59	0.0133
ENSG00000175567	ENST00000545562.2	2.64916	2.09829	0.0358793	0.555948	UCP2	7351	chr11	73979728	73982457	2730	*	10.2736	-0.524695	-9.40145	0.000375	0.0408024	1586	upstream	9	7.66259e-10	2.39149e-06	-0.673616	-0.825612	-0.463721	59	0.0133
ENSG00000005844	ENST00000358164.9	1.59427	1.36842	0.17118	0.791178	ITGAL	3683	chr16	30494220	30494901	682	*	3.8295	0.416273	8.41488	0.000683999	0.0429676	1530	upstream	6	0.000252945	0.0306001	0.780588	0.201597	0.958603	30	0.0151
ENSG00000072195	ENST00000462545.5	-1.74805	-1.21055	0.226069	0.827396	SPEG	10290	chr2	219451649	219452749	1101	*	12.7416	0.534591	9.82313	0.000297	0.0408024	0	overlapStart	24	1.83591e-06	0.00103419	-0.706623	-0.89983	-0.223975	59	0.0151
ENSG00000072195	ENST00000462545.5	-1.74805	-1.21055	0.226069	0.827396	SPEG	100996693	chr2	219451649	219452749	1101	*	12.7416	0.534591	9.82313	0.000297	0.0408024	0	overlapStart	24	1.83591e-06	0.00103419	-0.706623	-0.89983	-0.223975	59	0.0151
ENSG00000072195	ENST00000452101.1	-1.36403	-1.16832	0.242677	0.835245	SPEG	100996693	chr2	219451649	219452749	1101	*	12.7416	0.534591	9.82313	0.000297	0.0408024	0	overlapStart	24	1.83591e-06	0.00103419	-0.603274	-0.906178	0.0354057	59	0.0154
ENSG00000072195	ENST00000452101.1	-1.36403	-1.16832	0.242677	0.835245	SPEG	10290	chr2	219451649	219452749	1101	*	12.7416	0.534591	9.82313	0.000297	0.0408024	0	overlapStart	24	1.83591e-06	0.00103419	-0.603274	-0.906178	0.0354057	59	0.0154
ENSG00000125089	ENST00000507891.1	2.01161	3.9952	6.46402e-05	0.0341519	SH3TC1	54436	chr4	8240533	8241022	490	*	4.97862	-0.405525	-7.96355	0.000984999	0.0481986	0	overlapStart	17	0.000347408	0.0373883	-0.69862	-0.827582	-0.168586	40	0.0164
ENSG00000115318	ENST00000470907.6	-0.457384	-0.930539	0.352092	0.878669	LOXL3	84695	chr2	74553102	74553862	761	*	5.24437	0.499635	10.0464	0.000265	0.0408024	17	upstream	8	1.93279e-06	0.00103419	-0.594375	-0.966488	0.232549	36	0.0183
ENSG00000163297	ENST00000307333.7	0.394011	1.03197	0.302088	0.861873	ANTXR2	118429	chr4	79964406	79965185	780	*	7.20462	0.318611	9.88575	0.000286	0.0408024	0	overlapStart	7	1.858e-05	0.00533686	-0.146471	-0.715745	0.518362	98	0.0197
ENSG00000160255	ENST00000302347.9	1.61641	2.02246	0.0431291	0.585827	ITGB2	3689	chr21	44913899	44915246	1348	*	15.4622	-0.879326	-12.3393	9.59999e-05	0.0408024	0	overlapStart	9	7.75382e-05	0.0146665	-0.917832	-0.968932	-0.723393	48	0.02
ENSG00000160255	ENST00000302347.9	1.61641	2.02246	0.0431291	0.585827	ITGB2	3689	chr21	44913899	44915246	1348	*	15.4622	-0.879326	-12.3393	9.59999e-05	0.0408024	2438	upstream	9	7.75382e-05	0.0146665	-0.917832	-0.968932	-0.723393	48	0.02
ENSG00000108669	ENST00000585509.5	0.803802	1.52142	0.128155	0.75289	CYTH1	9267	chr17	78716750	78718002	1253	*	13.7494	0.631066	12.8303	7.39999e-05	0.0408024	0	overlapStart	14	0.000153294	0.0227823	0.826074	0.48982	0.932821	65	0.0204
ENSG00000141524	ENST00000588792.5	1.24506	1.70151	0.0888464	0.698995	TMC6	11322	chr17	78121183	78122079	897	*	14.7738	-0.858388	-12.8068	7.49999e-05	0.0408024	386	upstream	15	6.30955e-05	0.0127046	-0.826357	-0.943802	-0.591847	62	0.0214
ENSG00000179583	ENST00000576601.1	1.89282	2.15395	0.0312439	0.532702	CIITA	4261	chr16	10877103	10878257	1155	*	9.1264	-0.596601	-10.2275	0.000247	0.0408024	0	overlapStart	14	2.92919e-10	1.0448e-06	-0.89095	-0.960964	-0.667126	38	0.0251
ENSG00000179583	ENST00000576601.1	1.89282	2.15395	0.0312439	0.532702	CIITA	4261	chr16	10877103	10878257	1155	*	9.1264	-0.596601	-10.2275	0.000247	0.0408024	711	upstream	14	2.92919e-10	1.0448e-06	-0.89095	-0.960964	-0.667126	38	0.0251
ENSG00000233110	ENST00000411847.1	-2.57596	-3.65962	0.000252586	0.0746062		NA	chr4	185586913	185587794	882	*	12.659	-0.688544	-9.94234	0.000278	0.0408024	114	upstream	1	0.000252586	0.0306001	0.883219	0.744817	0.949005	43	0.0254
ENSG00000185811	ENST00000413698.5	1.75065	2.48436	0.0129784	0.397157	IKZF1	10320	chr7	50305276	50312367	7092	*	17.1082	-0.511433	-11.2607	0.000155	0.0408024	0	overlapStart	13	6.57628e-06	0.00256557	-0.902534	-0.95323	-0.716859	97	0.0255
ENSG00000141524	ENST00000588792.5	1.24506	1.70151	0.0888464	0.698995	TMC6	11322	chr17	78124353	78125580	1228	*	26.1549	-0.512082	-11.8083	0.000113	0.0408024	2	upstream	15	6.30955e-05	0.0127046	-0.826894	-0.960809	-0.592212	106	0.0257
ENSG00000215845	ENST00000486084.1	0.744841	0.715945	0.474026	0.914665	TSTD1	100131187	chr1	161038266	161039011	746	*	19.7319	-0.661804	-13.1603	6.29999e-05	0.0408024	0	overlapStart	4	4.28943e-05	0.00947775	-0.568718	-0.846206	-0.188649	92	0.0263
ENSG00000126214	ENST00000246489.11	9.49301	5.61779	1.93413e-08	0.000208447	KLC1	3831	chr14	103696092	103697307	1216	*	7.79898	0.46909	8.06708	0.000904999	0.0470578	2614	upstream	17	7.08031e-05	0.013811	0.62064	0.275842	0.840141	38	0.0273
ENSG00000103043	ENST00000261776.9	1.07689	2.81852	0.00482462	0.27835	VAC14	55697	chr16	70691109	70693047	1939	*	17.2408	0.427282	11.1832	0.000156	0.0408024	59	upstream	6	0.000253694	0.0306001	0.882451	0.552736	0.962386	94	0.0274
ENSG00000108821	ENST00000471344.1	-0.431193	-0.758669	0.44805	0.906102	COL1A1	1277	chr17	50185176	50190877	5702	*	21.151	0.270914	11.6506	0.000124	0.0408024	0	includeFeature	11	7.51492e-05	0.0143231	-0.542268	-0.861855	0.133353	223	0.0274
ENSG00000108821	ENST00000485870.1	-1.81514	-1.75121	0.0799099	0.681487	COL1A1	1277	chr17	50185176	50190877	5702	*	21.151	0.270914	11.6506	0.000124	0.0408024	0	includeFeature	11	7.51492e-05	0.0143231	-0.535287	-0.918755	0.359797	223	0.0275
ENSG00000125089	ENST00000508641.1	2.52158	1.7111	0.0870635	0.695367	SH3TC1	54436	chr4	8240533	8241022	490	*	4.97862	-0.405525	-7.96355	0.000984999	0.0481986	0	overlapStart	17	0.000347408	0.0373883	-0.67239	-0.905643	-0.00994883	40	0.0298
ENSG00000141524	ENST00000590602.5	1.10824	2.13066	0.0331168	0.544113	TMC6	11322	chr17	78126612	78127570	959	*	7.29532	-0.501801	-9.60175	0.000335	0.0408024	722	upstream	15	6.30955e-05	0.0127046	-0.924875	-0.979566	-0.822726	43	0.0302
ENSG00000141524	ENST00000590602.5	1.10824	2.13066	0.0331168	0.544113	TMC6	11322	chr17	78126612	78127570	959	*	7.29532	-0.501801	-9.60175	0.000335	0.0408024	0	overlapStart	15	6.30955e-05	0.0127046	-0.924875	-0.979566	-0.822726	43	0.0302
ENSG00000196405	ENST00000556921.1	1.73934	2.10424	0.0353573	0.553387	EVL	51466	chr14	100132409	100133139	731	*	8.96357	0.465962	9.08367	0.000452	0.0414821	1868	upstream	15	2.4583e-05	0.00652967	0.892362	0.729494	0.967485	54	0.0304
ENSG00000160255	ENST00000522688.5	3.22938	2.16519	0.0303734	0.52656	ITGB2	3689	chr21	44913899	44915246	1348	*	15.4622	-0.879326	-12.3393	9.59999e-05	0.0408024	0	overlapStart	9	7.75382e-05	0.0146665	-0.874983	-0.958237	-0.611606	48	0.0308
ENSG00000160255	ENST00000522688.5	3.22938	2.16519	0.0303734	0.52656	ITGB2	3689	chr21	44913899	44915246	1348	*	15.4622	-0.879326	-12.3393	9.59999e-05	0.0408024	2438	upstream	9	7.75382e-05	0.0146665	-0.874983	-0.958237	-0.611606	48	0.0308
ENSG00000160255	ENST00000320216.10	2.16292	2.70754	0.00677831	0.314875	ITGB2	3689	chr21	44918461	44921815	3355	*	34.0789	-0.60713	-18.2232	8.99999e-06	0.0250211	0	overlapStart	9	7.75382e-05	0.0146665	-0.850391	-0.934911	-0.69479	157	0.0335
ENSG00000160255	ENST00000320216.10	2.16292	2.70754	0.00677831	0.314875	ITGB2	3689	chr21	44918461	44921815	3355	*	34.0789	-0.60713	-18.2232	8.99999e-06	0.0250211	4177	upstream	9	7.75382e-05	0.0146665	-0.850391	-0.934911	-0.69479	157	0.0335
ENSG00000103043	ENST00000261776.9	1.07689	2.81852	0.00482462	0.27835	VAC14	55697	chr16	70746190	70746702	513	*	4.72308	0.612853	9.12683	0.000436	0.0410359	1107	upstream	6	0.000253694	0.0306001	0.869361	0.707919	0.940363	22	0.0348
ENSG00000183484	ENST00000549990.1	3.21252	2.22582	0.0260265	0.49789	GPR132	29933	chr14	105063870	105066425	2556	*	20.2466	-0.466953	-11.5212	0.000136	0.0408024	0	overlapStart	5	3.80007e-05	0.00867611	-0.37843	-0.720182	0.439722	111	0.0357
ENSG00000160255	ENST00000397857.5	5.71524	1.42945	0.152874	0.776052	ITGB2	3689	chr21	44911555	44912533	979	*	13.2217	-0.709774	-11.6514	0.000124	0.0408024	94	upstream	9	7.75382e-05	0.0146665	-0.785765	-0.905891	-0.458767	46	0.0371
ENSG00000196405	ENST00000554031.5	1.18142	1.43576	0.151071	0.77401	EVL	51466	chr14	100080999	100082380	1382	*	6.96753	-0.736961	-9.29332	0.000397	0.0408024	2450	upstream	15	2.4583e-05	0.00652967	-0.871059	-0.947601	-0.472893	28	0.0372
ENSG00000142156	ENST00000486023.1	-3.77878	-1.92884	0.0537503	0.621358	COL6A1	1291	chr21	45975799	45977367	1569	*	7.34159	-0.544169	-9.31383	0.000393	0.0408024	4369	upstream	7	1.18205e-06	0.000737836	0.550187	-0.123935	0.825078	32	0.0374
ENSG00000126214	ENST00000556986.1	-0.605233	-1.89487	0.058109	0.633256	KLC1	3831	chr14	103628061	103628407	347	*	2.41776	0.359824	8.59535	0.000611999	0.0424197	769	upstream	17	7.08031e-05	0.013811	-0.512394	-0.805247	0.345758	37	0.0376
ENSG00000141524	ENST00000591436.5	1.28687	2.51006	0.0120712	0.387092	TMC6	11322	chr17	78126612	78127570	959	*	7.29532	-0.501801	-9.60175	0.000335	0.0408024	722	upstream	15	6.30955e-05	0.0127046	-0.805432	-0.91315	-0.641041	43	0.0378
ENSG00000141524	ENST00000591436.5	1.28687	2.51006	0.0120712	0.387092	TMC6	11322	chr17	78126612	78127570	959	*	7.29532	-0.501801	-9.60175	0.000335	0.0408024	0	overlapStart	15	6.30955e-05	0.0127046	-0.805432	-0.91315	-0.641041	43	0.0378
ENSG00000076928	ENST00000594521.5	1.0508	1.79388	0.0728329	0.671262	ARHGEF1	9138	chr19	41886810	41888210	1401	*	6.86677	-0.516405	-8.4972	0.000657999	0.0428277	4423	upstream	26	4.80265e-05	0.0104272	-0.929837	-0.972245	-0.694046	35	0.0394
ENSG00000076928	ENST00000594521.5	1.0508	1.79388	0.0728329	0.671262	ARHGEF1	100505585	chr19	41886810	41888210	1401	*	6.86677	-0.516405	-8.4972	0.000657999	0.0428277	4423	upstream	26	4.80265e-05	0.0104272	-0.929837	-0.972245	-0.694046	35	0.0394
ENSG00000160255	ENST00000320216.10	2.16292	2.70754	0.00677831	0.314875	ITGB2	3689	chr21	44913899	44915246	1348	*	15.4622	-0.879326	-12.3393	9.59999e-05	0.0408024	0	overlapStart	9	7.75382e-05	0.0146665	-0.79227	-0.952977	-0.451235	48	0.0397
ENSG00000160255	ENST00000320216.10	2.16292	2.70754	0.00677831	0.314875	ITGB2	3689	chr21	44913899	44915246	1348	*	15.4622	-0.879326	-12.3393	9.59999e-05	0.0408024	2438	upstream	9	7.75382e-05	0.0146665	-0.79227	-0.952977	-0.451235	48	0.0397
ENSG00000179583	ENST00000381835.9	1.47401	2.22731	0.0259263	0.497051	CIITA	4261	chr16	10877103	10878257	1155	*	9.1264	-0.596601	-10.2275	0.000247	0.0408024	0	overlapStart	14	2.92919e-10	1.0448e-06	-0.863158	-0.946225	-0.516457	38	0.0406
ENSG00000179583	ENST00000381835.9	1.47401	2.22731	0.0259263	0.497051	CIITA	4261	chr16	10877103	10878257	1155	*	9.1264	-0.596601	-10.2275	0.000247	0.0408024	711	upstream	14	2.92919e-10	1.0448e-06	-0.863158	-0.946225	-0.516457	38	0.0406
ENSG00000141524	ENST00000593044.5	1.44403	2.48805	0.0128444	0.3961	TMC6	11322	chr17	78126612	78127570	959	*	7.29532	-0.501801	-9.60175	0.000335	0.0408024	722	upstream	15	6.30955e-05	0.0127046	-0.846403	-0.925121	-0.666156	43	0.0406
ENSG00000141524	ENST00000593044.5	1.44403	2.48805	0.0128444	0.3961	TMC6	11322	chr17	78126612	78127570	959	*	7.29532	-0.501801	-9.60175	0.000335	0.0408024	0	overlapStart	15	6.30955e-05	0.0127046	-0.846403	-0.925121	-0.666156	43	0.0406
ENSG00000160255	ENST00000320216.10	2.16292	2.70754	0.00677831	0.314875	ITGB2	3689	chr21	44911555	44912533	979	*	13.2217	-0.709774	-11.6514	0.000124	0.0408024	94	upstream	9	7.75382e-05	0.0146665	-0.787159	-0.934546	-0.570426	46	0.0408
ENSG00000108669	ENST00000589296.5	-4.9024	-3.342	0.00083176	0.124274	CYTH1	9267	chr17	78716750	78718002	1253	*	13.7494	0.631066	12.8303	7.39999e-05	0.0408024	0	overlapStart	14	0.000153294	0.0227823	-0.41733	-0.784517	0.233425	65	0.0412
ENSG00000105063	ENST00000592242.1	2.17242	1.97452	0.0483222	0.605855	PPP6R1	22870	chr19	55251330	55251959	630	*	8.8535	-0.58547	-11.3317	0.000151	0.0408024	3957	upstream	7	0.000533972	0.0481307	-0.855138	-0.935834	-0.598386	39	0.0422
ENSG00000140853	ENST00000541020.1	0.660063	0.973758	0.330177	0.871931	NLRC5	84166	chr16	57026054	57026592	539	*	2.91361	-0.467747	-9.02017	0.000472	0.0416354	46	upstream	20	0.000403915	0.0398894	-0.76655	-0.89315	-0.344872	30	0.0425
ENSG00000140853	ENST00000541020.1	0.660063	0.973758	0.330177	0.871931	NLRC5	84166	chr16	57026054	57026592	539	*	2.91361	-0.467747	-9.02017	0.000472	0.0416354	0	overlapStart	20	0.000403915	0.0398894	-0.76655	-0.89315	-0.344872	30	0.0425
ENSG00000167613	ENST00000484116.5	1.27873	1.5948	0.110757	0.73309	LAIR1	3903	chr19	54369404	54370741	1338	*	10.5705	-0.645621	-9.98478	0.000274	0.0408024	0	overlapStart	14	6.54966e-07	0.000454255	-0.735878	-0.879332	-0.405222	39	0.0429
ENSG00000167613	ENST00000484116.5	1.27873	1.5948	0.110757	0.73309	LAIR1	3903	chr19	54369404	54370741	1338	*	10.5705	-0.645621	-9.98478	0.000274	0.0408024	703	upstream	14	6.54966e-07	0.000454255	-0.735878	-0.879332	-0.405222	39	0.0429
ENSG00000179583	ENST00000636238.1	1.60657	1.39718	0.16236	0.784336	CIITA	4261	chr16	10877103	10878257	1155	*	9.1264	-0.596601	-10.2275	0.000247	0.0408024	0	overlapStart	14	2.92919e-10	1.0448e-06	-0.719932	-0.877595	-0.377155	38	0.0442
ENSG00000179583	ENST00000636238.1	1.60657	1.39718	0.16236	0.784336	CIITA	4261	chr16	10877103	10878257	1155	*	9.1264	-0.596601	-10.2275	0.000247	0.0408024	711	upstream	14	2.92919e-10	1.0448e-06	-0.719932	-0.877595	-0.377155	38	0.0442
ENSG00000105063	ENST00000412770.6	1.16119	2.98546	0.00283149	0.220818	PPP6R1	22870	chr19	55251330	55251959	630	*	8.8535	-0.58547	-11.3317	0.000151	0.0408024	3957	upstream	7	0.000533972	0.0481307	-0.88444	-0.964007	-0.603185	39	0.0454
ENSG00000125089	ENST00000507123.1	1.36317	1.67251	0.0944235	0.707256	SH3TC1	54436	chr4	8240533	8241022	490	*	4.97862	-0.405525	-7.96355	0.000984999	0.0481986	0	overlapStart	17	0.000347408	0.0373883	-0.805146	-0.908598	-0.565176	40	0.0454
ENSG00000160255	ENST00000302347.9	1.61641	2.02246	0.0431291	0.585827	ITGB2	3689	chr21	44911555	44912533	979	*	13.2217	-0.709774	-11.6514	0.000124	0.0408024	94	upstream	9	7.75382e-05	0.0146665	-0.899994	-0.971141	-0.620644	46	0.0471
ENSG00000108821	ENST00000510710.3	-0.602134	-0.676761	0.498558	0.920958	COL1A1	1277	chr17	50185176	50190877	5702	*	21.151	0.270914	11.6506	0.000124	0.0408024	0	includeFeature	11	7.51492e-05	0.0143231	-0.481589	-0.836099	0.139188	223	0.0502
ENSG00000134460	ENST00000644262.1	3.27894	3.49389	0.000476034	0.0991688	IL2RA	3559	chr10	6061944	6062685	742	*	6.89234	-0.706125	-11.1671	0.000156	0.0408024	0	overlapStart	4	6.21976e-08	7.39499e-05	-0.748787	-0.888519	-0.411329	29	0.0519
ENSG00000142327	ENST00000464550.5	0.933771	0.721538	0.470578	0.914124	RNPEPL1	57140	chr2	240566936	240567395	460	*	2.51761	-0.404087	-8.44209	0.000672999	0.0428277	1191	upstream	5	1.34391e-08	2.79622e-05	-0.563582	-0.88983	0.232423	41	0.0523
ENSG00000126246	ENST00000588018.5	-4.20298	-1.75542	0.079188	0.680315	IGFLR1	79713	chr19	35742204	35742795	592	*	4.35476	-0.631762	-8.12472	0.000854999	0.0458953	0	overlapStart	6	0.00037484	0.0385145	-0.681052	-0.940824	0.161916	19	0.0525
ENSG00000126246	ENST00000588018.5	-4.20298	-1.75542	0.079188	0.680315	IGFLR1	79713	chr19	35742204	35742795	592	*	4.35476	-0.631762	-8.12472	0.000854999	0.0458953	612	upstream	6	0.00037484	0.0385145	-0.681052	-0.940824	0.161916	19	0.0525
ENSG00000142156	ENST00000361866.7	1.22327	5.34925	8.83191e-08	0.000595019	COL6A1	1291	chr21	45975799	45977367	1569	*	7.34159	-0.544169	-9.31383	0.000393	0.0408024	4369	upstream	7	1.18205e-06	0.000737836	-0.48643	-0.772424	0.192269	32	0.0526
ENSG00000247809	ENST00000561344.5	-2.82319	-1.39667	0.162512	0.784591	NR2F2-AS1	644192	chr15	96323247	96324740	1494	*	15.0953	-0.566987	-9.71496	0.00032	0.0408024	601	upstream	8	2.08308e-05	0.00584387	0.76737	0.0918896	0.958769	67	0.0537
ENSG00000105063	ENST00000587457.1	0.974257	1.60127	0.109317	0.731255	PPP6R1	22870	chr19	55251330	55251959	630	*	8.8535	-0.58547	-11.3317	0.000151	0.0408024	3957	upstream	7	0.000533972	0.0481307	-0.902017	-0.945865	-0.441169	39	0.0543
ENSG00000179583	ENST00000381835.9	1.47401	2.22731	0.0259263	0.497051	CIITA	4261	chr16	10921238	10922559	1322	*	9.77698	0.646207	8.01019	0.000943999	0.0475884	365	upstream	14	2.92919e-10	1.0448e-06	0.856903	0.462764	0.94067	40	0.0551
ENSG00000179583	ENST00000381835.9	1.47401	2.22731	0.0259263	0.497051	CIITA	4261	chr16	10921238	10922559	1322	*	9.77698	0.646207	8.01019	0.000943999	0.0475884	0	overlapStart	14	2.92919e-10	1.0448e-06	0.856903	0.462764	0.94067	40	0.0551
ENSG00000136167	ENST00000323076.6	2.04697	2.97642	0.00291632	0.225152	LCP1	3936	chr13	46167177	46175577	8401	*	18.3985	-0.49983	-11.5409	0.000136	0.0408024	0	overlapStart	5	0.000207598	0.0274249	-0.885624	-0.94505	-0.498631	102	0.0552
ENSG00000136167	ENST00000416500.5	1.4508	2.19544	0.0281322	0.512628	LCP1	3936	chr13	46167177	46175577	8401	*	18.3985	-0.49983	-11.5409	0.000136	0.0408024	0	overlapStart	5	0.000207598	0.0274249	-0.877704	-0.946103	-0.482382	102	0.0552
ENSG00000115318	ENST00000393937.6	2.26775	1.60629	0.10821	0.729431	LOXL3	84695	chr2	74553102	74553862	761	*	5.24437	0.499635	10.0464	0.000265	0.0408024	17	upstream	8	1.93279e-06	0.00103419	0.561628	0.188705	0.791476	36	0.0576
ENSG00000179583	ENST00000636238.1	1.60657	1.39718	0.16236	0.784336	CIITA	4261	chr16	10921238	10922559	1322	*	9.77698	0.646207	8.01019	0.000943999	0.0475884	365	upstream	14	2.92919e-10	1.0448e-06	0.707999	0.296653	0.906797	40	0.0581
ENSG00000179583	ENST00000636238.1	1.60657	1.39718	0.16236	0.784336	CIITA	4261	chr16	10921238	10922559	1322	*	9.77698	0.646207	8.01019	0.000943999	0.0475884	0	overlapStart	14	2.92919e-10	1.0448e-06	0.707999	0.296653	0.906797	40	0.0581
ENSG00000179583	ENST00000570546.5	1.71853	2.89349	0.00380981	0.253133	CIITA	4261	chr16	10921238	10922559	1322	*	9.77698	0.646207	8.01019	0.000943999	0.0475884	365	upstream	14	2.92919e-10	1.0448e-06	0.909659	0.646207	0.963061	40	0.0593
ENSG00000179583	ENST00000570546.5	1.71853	2.89349	0.00380981	0.253133	CIITA	4261	chr16	10921238	10922559	1322	*	9.77698	0.646207	8.01019	0.000943999	0.0475884	0	overlapStart	14	2.92919e-10	1.0448e-06	0.909659	0.646207	0.963061	40	0.0593
ENSG00000126246	ENST00000592889.1	0.925929	1.31621	0.188103	0.804827	IGFLR1	79713	chr19	35742204	35742795	592	*	4.35476	-0.631762	-8.12472	0.000854999	0.0458953	0	overlapStart	6	0.00037484	0.0385145	-0.883027	-0.969887	-0.697109	19	0.0594
ENSG00000126246	ENST00000592889.1	0.925929	1.31621	0.188103	0.804827	IGFLR1	79713	chr19	35742204	35742795	592	*	4.35476	-0.631762	-8.12472	0.000854999	0.0458953	612	upstream	6	0.00037484	0.0385145	-0.883027	-0.969887	-0.697109	19	0.0594
ENSG00000164896	ENST00000496663.1	0.50881	0.869977	0.384313	0.887844	FASTK	10922	chr7	151081348	151082120	773	*	12.6288	0.45691	11.8803	0.00011	0.0408024	481	upstream	8	1.2336e-06	0.00075123	-0.348696	-0.831489	0.356651	91	0.0618
ENSG00000183484	ENST00000549990.1	3.21252	2.22582	0.0260265	0.49789	GPR132	29933	chr14	105060515	105061797	1283	*	20.8996	-0.562831	-12.5349	8.59999e-05	0.0408024	3032	upstream	5	3.80007e-05	0.00867611	-0.308329	-0.745036	0.498571	84	0.0625
ENSG00000141524	ENST00000588792.5	1.24506	1.70151	0.0888464	0.698995	TMC6	11322	chr17	78126612	78127570	959	*	7.29532	-0.501801	-9.60175	0.000335	0.0408024	722	upstream	15	6.30955e-05	0.0127046	-0.814272	-0.936031	-0.424107	43	0.0628
ENSG00000141524	ENST00000588792.5	1.24506	1.70151	0.0888464	0.698995	TMC6	11322	chr17	78126612	78127570	959	*	7.29532	-0.501801	-9.60175	0.000335	0.0408024	0	overlapStart	15	6.30955e-05	0.0127046	-0.814272	-0.936031	-0.424107	43	0.0628
ENSG00000168405	ENST00000413898.2	0.114823	0.100153	0.920222	0.992171	CMAHP	NA	chr6	25232404	25233193	790	*	7.59262	0.691126	10.4567	0.000224	0.0408024	0	overlapStart	15	0.000189267	0.0256329	0.285595	-0.405135	0.746447	26	0.0635
ENSG00000160789	ENST00000368301.6	-2.59753	-1.19438	0.232331	0.829691	LMNA	4000	chr1	156116509	156125881	9373	*	50.4926	0.676796	17.9746	9.99999e-06	0.0250211	0	overlapStart	15	5.03995e-06	0.00206291	-0.41482	-0.803966	0.109676	194	0.0636
ENSG00000160789	ENST00000368301.6	-2.59753	-1.19438	0.232331	0.829691	LMNA	4000	chr1	156116509	156125881	9373	*	50.4926	0.676796	17.9746	9.99999e-06	0.0250211	278	upstream	15	5.03995e-06	0.00206291	-0.41482	-0.803966	0.109676	194	0.0636
ENSG00000043462	ENST00000519594.5	1.46207	2.18552	0.028851	0.517027	LCP2	3937	chr5	170266652	170267670	1019	*	4.27745	-0.486989	-8.53377	0.000641999	0.0428277	0	overlapStart	10	1.89509e-08	3.21744e-05	-0.886984	-0.953381	-0.599949	25	0.0644
ENSG00000108669	ENST00000586175.5	0.90406	1.6857	0.0918527	0.703322	CYTH1	9267	chr17	78716750	78718002	1253	*	13.7494	0.631066	12.8303	7.39999e-05	0.0408024	0	overlapStart	14	0.000153294	0.0227823	0.81856	0.501243	0.969662	65	0.0662
ENSG00000072195	ENST00000485069.1	-1.47388	-1.39196	0.163934	0.785447	SPEG	10290	chr2	219451649	219452749	1101	*	12.7416	0.534591	9.82313	0.000297	0.0408024	0	overlapStart	24	1.83591e-06	0.00103419	-0.628567	-0.930496	-0.0589944	59	0.0673
ENSG00000072195	ENST00000485069.1	-1.47388	-1.39196	0.163934	0.785447	SPEG	100996693	chr2	219451649	219452749	1101	*	12.7416	0.534591	9.82313	0.000297	0.0408024	0	overlapStart	24	1.83591e-06	0.00103419	-0.628567	-0.930496	-0.0589944	59	0.0673
ENSG00000140853	ENST00000436936.5	4.29543	4.01109	6.04396e-05	0.03313	NLRC5	84166	chr16	57041557	57043411	1855	*	10.3326	-0.614335	-9.17786	0.000427	0.0410359	169	upstream	20	0.000403915	0.0398894	-0.687952	-0.884503	-0.274458	43	0.0687
ENSG00000168405	ENST00000642554.1	-0.246877	-0.45823	0.646787	0.952854	CMAHP	NA	chr6	25232404	25233193	790	*	7.59262	0.691126	10.4567	0.000224	0.0408024	0	overlapStart	15	0.000189267	0.0256329	-0.214418	-0.81752	0.569251	26	0.07
ENSG00000179583	ENST00000571186.5	2.34469	2.26244	0.0236701	0.484472	CIITA	4261	chr16	10877103	10878257	1155	*	9.1264	-0.596601	-10.2275	0.000247	0.0408024	0	overlapStart	14	2.92919e-10	1.0448e-06	-0.875494	-0.946592	-0.606277	38	0.0713
ENSG00000179583	ENST00000571186.5	2.34469	2.26244	0.0236701	0.484472	CIITA	4261	chr16	10877103	10878257	1155	*	9.1264	-0.596601	-10.2275	0.000247	0.0408024	711	upstream	14	2.92919e-10	1.0448e-06	-0.875494	-0.946592	-0.606277	38	0.0713
ENSG00000107902	ENST00000482963.1	0.84856	1.36261	0.173007	0.792652	LHPP	64077	chr10	124611469	124612568	1100	*	12.0815	-0.608419	-8.15769	0.000830999	0.0454015	264	upstream	3	0.000387872	0.0393674	-0.272982	-0.832272	0.78079	48	0.0719
ENSG00000180096	ENST00000563743.1	1.775	1.9354	0.0529417	0.617858	SEPT1	1731	chr16	30381912	30382938	1027	*	8.04613	-0.692035	-10.0849	0.000262	0.0408024	0	overlapStart	5	8.92773e-05	0.0157321	-0.831848	-0.923498	-0.360455	27	0.0724
ENSG00000072195	ENST00000475921.1	-1.82615	-0.891169	0.372838	0.884716	SPEG	10290	chr2	219448255	219449212	958	*	66.3252	-0.720319	-25.5731	2e-06	0.0192054	1457	upstream	24	1.83591e-06	0.00103419	0.595502	-0.0693386	0.903542	224	0.0727
ENSG00000072195	ENST00000475921.1	-1.82615	-0.891169	0.372838	0.884716	SPEG	100996693	chr2	219448255	219449212	958	*	66.3252	-0.720319	-25.5731	2e-06	0.0192054	1457	upstream	24	1.83591e-06	0.00103419	0.595502	-0.0693386	0.903542	224	0.0727
ENSG00000125089	ENST00000502559.1	0.26666	0.472059	0.636884	0.951263	SH3TC1	54436	chr4	8240533	8241022	490	*	4.97862	-0.405525	-7.96355	0.000984999	0.0481986	0	overlapStart	17	0.000347408	0.0373883	-0.66432	-0.89745	-0.193808	40	0.0731
ENSG00000179583	ENST00000324288.13	1.44381	3.32326	0.000889704	0.127501	CIITA	4261	chr16	10921238	10922559	1322	*	9.77698	0.646207	8.01019	0.000943999	0.0475884	365	upstream	14	2.92919e-10	1.0448e-06	0.90105	0.472247	0.955953	40	0.074
ENSG00000179583	ENST00000324288.13	1.44381	3.32326	0.000889704	0.127501	CIITA	4261	chr16	10921238	10922559	1322	*	9.77698	0.646207	8.01019	0.000943999	0.0475884	0	overlapStart	14	2.92919e-10	1.0448e-06	0.90105	0.472247	0.955953	40	0.074
ENSG00000196405	ENST00000555048.5	1.44789	2.06031	0.0393693	0.56988	EVL	51466	chr14	100132409	100133139	731	*	8.96357	0.465962	9.08367	0.000452	0.0414821	1868	upstream	15	2.4583e-05	0.00652967	0.937103	0.650732	0.962767	54	0.0761
ENSG00000005844	ENST00000356798.10	2.35341	2.48696	0.012884	0.396369	ITGAL	3683	chr16	30471272	30473668	2397	*	10.6062	-0.56124	-8.04634	0.000919999	0.0473185	0	overlapStart	6	0.000252945	0.0306001	-0.876909	-0.926622	-0.228531	43	0.0762
ENSG00000005844	ENST00000356798.10	2.35341	2.48696	0.012884	0.396369	ITGAL	3683	chr16	30471272	30473668	2397	*	10.6062	-0.56124	-8.04634	0.000919999	0.0473185	332	upstream	6	0.000252945	0.0306001	-0.876909	-0.926622	-0.228531	43	0.0762
ENSG00000231389	ENST00000479107.1	1.44956	2.42253	0.0154128	0.421802	HLA-DPA1	3113	chr6	33076150	33078188	2039	*	3.83097	-0.625868	-7.77196	0.00113	0.0495298	2516	upstream	6	0.000381709	0.0390595	-0.871655	-0.947694	-0.60091	15	0.0795
ENSG00000196405	ENST00000557637.1	0.895002	0.801008	0.423127	0.900288	EVL	51466	chr14	100080999	100082380	1382	*	6.96753	-0.736961	-9.29332	0.000397	0.0408024	2450	upstream	15	2.4583e-05	0.00652967	-0.72371	-0.879988	-0.344333	28	0.08
ENSG00000160789	ENST00000368300.8	0.453075	1.11353	0.265481	0.845635	LMNA	4000	chr1	156116509	156125881	9373	*	50.4926	0.676796	17.9746	9.99999e-06	0.0250211	0	overlapStart	15	5.03995e-06	0.00206291	-0.432445	-0.836921	0.371899	194	0.0807
ENSG00000160789	ENST00000368300.8	0.453075	1.11353	0.265481	0.845635	LMNA	4000	chr1	156116509	156125881	9373	*	50.4926	0.676796	17.9746	9.99999e-06	0.0250211	278	upstream	15	5.03995e-06	0.00206291	-0.432445	-0.836921	0.371899	194	0.0807
ENSG00000141524	ENST00000591436.5	1.28687	2.51006	0.0120712	0.387092	TMC6	11322	chr17	78129549	78131349	1801	*	13.721	-0.755466	-11.4189	0.000145	0.0408024	0	overlapStart	15	6.30955e-05	0.0127046	-0.78359	-0.909793	-0.39083	50	0.0816
ENSG00000141524	ENST00000591436.5	1.28687	2.51006	0.0120712	0.387092	TMC6	11322	chr17	78129549	78131349	1801	*	13.721	-0.755466	-11.4189	0.000145	0.0408024	766	upstream	15	6.30955e-05	0.0127046	-0.78359	-0.909793	-0.39083	50	0.0816
ENSG00000005844	ENST00000356798.10	2.35341	2.48696	0.012884	0.396369	ITGAL	3683	chr16	30494220	30494901	682	*	3.8295	0.416273	8.41488	0.000683999	0.0429676	1530	upstream	6	0.000252945	0.0306001	0.880829	0.504366	0.973354	30	0.082
ENSG00000107902	ENST00000368842.9	1.05237	2.7871	0.00531825	0.286506	LHPP	64077	chr10	124611469	124612568	1100	*	12.0815	-0.608419	-8.15769	0.000830999	0.0454015	264	upstream	3	0.000387872	0.0393674	-0.449741	-0.758518	0.0565653	48	0.0822
ENSG00000140853	ENST00000545081.5	0.0595405	0.0462794	0.963088	0.995814	NLRC5	84166	chr16	57026054	57026592	539	*	2.91361	-0.467747	-9.02017	0.000472	0.0416354	46	upstream	20	0.000403915	0.0398894	-0.57982	-0.723743	-0.207811	30	0.0831
ENSG00000140853	ENST00000545081.5	0.0595405	0.0462794	0.963088	0.995814	NLRC5	84166	chr16	57026054	57026592	539	*	2.91361	-0.467747	-9.02017	0.000472	0.0416354	0	overlapStart	20	0.000403915	0.0398894	-0.57982	-0.723743	-0.207811	30	0.0831
ENSG00000167613	ENST00000460312.1	1.6447	2.23229	0.0255956	0.495769	LAIR1	3903	chr19	54369404	54370741	1338	*	10.5705	-0.645621	-9.98478	0.000274	0.0408024	0	overlapStart	14	6.54966e-07	0.000454255	-0.76158	-0.9167	-0.507532	39	0.0836
ENSG00000167613	ENST00000460312.1	1.6447	2.23229	0.0255956	0.495769	LAIR1	3903	chr19	54369404	54370741	1338	*	10.5705	-0.645621	-9.98478	0.000274	0.0408024	703	upstream	14	6.54966e-07	0.000454255	-0.76158	-0.9167	-0.507532	39	0.0836
ENSG00000019582	ENST00000377795.7	1.52959	2.11309	0.0345934	0.551633	CD74	972	chr5	150410549	150413278	2730	*	8.61289	-0.49598	-9.4757	0.000359	0.0408024	0	overlapStart	12	0.00019963	0.0266544	-0.82216	-0.928786	-0.523285	63	0.0838
ENSG00000108821	ENST00000511732.1	-0.690268	-0.684486	0.493668	0.919835	COL1A1	1277	chr17	50185176	50190877	5702	*	21.151	0.270914	11.6506	0.000124	0.0408024	0	includeFeature	11	7.51492e-05	0.0143231	-0.260532	-0.837456	0.589581	223	0.0838
ENSG00000125089	ENST00000503284.5	-2.44286	-1.77444	0.07599	0.678195	SH3TC1	54436	chr4	8240533	8241022	490	*	4.97862	-0.405525	-7.96355	0.000984999	0.0481986	0	overlapStart	17	0.000347408	0.0373883	-0.28571	-0.655592	0.45664	40	0.0842
ENSG00000142327	ENST00000464550.5	0.933771	0.721538	0.470578	0.914124	RNPEPL1	57140	chr2	240564987	240565857	871	*	8.72936	-0.756461	-9.95038	0.000278	0.0408024	0	overlapStart	5	1.34391e-08	2.79622e-05	-0.525934	-0.804055	0.209366	41	0.0851
ENSG00000142327	ENST00000464550.5	0.933771	0.721538	0.470578	0.914124	RNPEPL1	57140	chr2	240564987	240565857	871	*	8.72936	-0.756461	-9.95038	0.000278	0.0408024	2729	upstream	5	1.34391e-08	2.79622e-05	-0.525934	-0.804055	0.209366	41	0.0851
ENSG00000141524	ENST00000590602.5	1.10824	2.13066	0.0331168	0.544113	TMC6	11322	chr17	78132261	78134224	1964	*	15.0543	-0.362875	-14.2776	3.8e-05	0.0408024	0	overlapStart	15	6.30955e-05	0.0127046	-0.910658	-0.949728	-0.634637	140	0.0852
ENSG00000141524	ENST00000590602.5	1.10824	2.13066	0.0331168	0.544113	TMC6	11322	chr17	78132261	78134224	1964	*	15.0543	-0.362875	-14.2776	3.8e-05	0.0408024	863	upstream	15	6.30955e-05	0.0127046	-0.910658	-0.949728	-0.634637	140	0.0852
ENSG00000140853	ENST00000537056.5	4.47008	3.05217	0.00227193	0.19748	NLRC5	84166	chr16	57041557	57043411	1855	*	10.3326	-0.614335	-9.17786	0.000427	0.0410359	169	upstream	20	0.000403915	0.0398894	-0.828361	-0.922647	-0.607412	43	0.0866
ENSG00000167613	ENST00000418556.5	0.0881972	0.0630741	0.949707	0.99509	LAIR1	3903	chr19	54369404	54370741	1338	*	10.5705	-0.645621	-9.98478	0.000274	0.0408024	0	overlapStart	14	6.54966e-07	0.000454255	-0.666427	-0.855851	-0.315582	39	0.0869
ENSG00000167613	ENST00000418556.5	0.0881972	0.0630741	0.949707	0.99509	LAIR1	3903	chr19	54369404	54370741	1338	*	10.5705	-0.645621	-9.98478	0.000274	0.0408024	703	upstream	14	6.54966e-07	0.000454255	-0.666427	-0.855851	-0.315582	39	0.0869
ENSG00000179583	ENST00000644232.1	-0.415353	-0.561118	0.574717	0.936815	CIITA	4261	chr16	10921238	10922559	1322	*	9.77698	0.646207	8.01019	0.000943999	0.0475884	365	upstream	14	2.92919e-10	1.0448e-06	0.537525	0.175218	0.78073	40	0.087
ENSG00000179583	ENST00000644232.1	-0.415353	-0.561118	0.574717	0.936815	CIITA	4261	chr16	10921238	10922559	1322	*	9.77698	0.646207	8.01019	0.000943999	0.0475884	0	overlapStart	14	2.92919e-10	1.0448e-06	0.537525	0.175218	0.78073	40	0.087
ENSG00000103043	ENST00000261776.9	1.07689	2.81852	0.00482462	0.27835	VAC14	55697	chr16	70703018	70703811	794	*	5.60014	0.476904	9.07171	0.000453	0.0414821	2772	upstream	6	0.000253694	0.0306001	0.862118	0.585697	0.951372	33	0.0875
ENSG00000072195	ENST00000485069.1	-1.47388	-1.39196	0.163934	0.785447	SPEG	100996693	chr2	219448255	219449212	958	*	66.3252	-0.720319	-25.5731	2e-06	0.0192054	1457	upstream	24	1.83591e-06	0.00103419	0.604112	0.0164732	0.891919	224	0.0884
ENSG00000072195	ENST00000485069.1	-1.47388	-1.39196	0.163934	0.785447	SPEG	10290	chr2	219448255	219449212	958	*	66.3252	-0.720319	-25.5731	2e-06	0.0192054	1457	upstream	24	1.83591e-06	0.00103419	0.604112	0.0164732	0.891919	224	0.0884
ENSG00000126214	ENST00000389744.8	-0.346647	-1.07402	0.282813	0.853138	KLC1	3831	chr14	103628061	103628407	347	*	2.41776	0.359824	8.59535	0.000611999	0.0424197	769	upstream	17	7.08031e-05	0.013811	-0.468178	-0.759754	0.181061	37	0.0918
ENSG00000163297	ENST00000491345.1	0.0606766	0.089796	0.928449	0.993043	ANTXR2	118429	chr4	79964406	79965185	780	*	7.20462	0.318611	9.88575	0.000286	0.0408024	0	overlapStart	7	1.858e-05	0.00533686	0.3759	-0.48577	0.813806	98	0.0926
ENSG00000108669	ENST00000589297.5	-0.158456	-0.290449	0.771473	0.975031	CYTH1	9267	chr17	78725370	78726201	832	*	2.18737	-0.711043	-7.9902	0.000959999	0.047749	1323	upstream	14	0.000153294	0.0227823	-0.738937	-0.939136	-0.203107	12	0.095
ENSG00000106266	ENST00000480807.1	1.07894	2.38678	0.0169968	0.433497	SNX8	29886	chr7	2261617	2262185	569	*	4.66197	-0.611156	-8.78096	0.000551999	0.0418043	3998	upstream	7	0.000221553	0.0286618	-0.696041	-0.84486	-0.417788	33	0.0953
ENSG00000140853	ENST00000543103.1	0.755129	1.21785	0.22328	0.825966	NLRC5	84166	chr16	57041557	57043411	1855	*	10.3326	-0.614335	-9.17786	0.000427	0.0410359	169	upstream	20	0.000403915	0.0398894	-0.765787	-0.953887	-0.22527	43	0.0962
ENSG00000196405	ENST00000553799.1	2.19734	3.02208	0.00251043	0.206931	EVL	51466	chr14	100080999	100082380	1382	*	6.96753	-0.736961	-9.29332	0.000397	0.0408024	2450	upstream	15	2.4583e-05	0.00652967	-0.857181	-0.929157	-0.698921	28	0.097
ENSG00000140853	ENST00000539144.5	-1.94158	-1.1431	0.252998	0.839206	NLRC5	84166	chr16	57026054	57026592	539	*	2.91361	-0.467747	-9.02017	0.000472	0.0416354	46	upstream	20	0.000403915	0.0398894	-0.610813	-0.796583	-0.147985	30	0.0972
ENSG00000140853	ENST00000539144.5	-1.94158	-1.1431	0.252998	0.839206	NLRC5	84166	chr16	57026054	57026592	539	*	2.91361	-0.467747	-9.02017	0.000472	0.0416354	0	overlapStart	20	0.000403915	0.0398894	-0.610813	-0.796583	-0.147985	30	0.0972
ENSG00000113140	ENST00000521327.1	0.413263	0.685361	0.493116	0.919584	SPARC	6678	chr5	151679325	151686455	7131	*	20.9806	0.541813	10.6348	0.000205	0.0408024	0	overlapStart	7	8.5142e-05	0.015517	-0.411766	-0.781055	0.398338	92	0.0975
ENSG00000160255	ENST00000522931.5	2.22897	1.63612	0.101815	0.718953	ITGB2	3689	chr21	44911555	44912533	979	*	13.2217	-0.709774	-11.6514	0.000124	0.0408024	94	upstream	9	7.75382e-05	0.0146665	-0.707097	-0.91599	-0.0335798	46	0.0992
ENSG00000179583	ENST00000324288.13	1.44381	3.32326	0.000889704	0.127501	CIITA	4261	chr16	10877103	10878257	1155	*	9.1264	-0.596601	-10.2275	0.000247	0.0408024	0	overlapStart	14	2.92919e-10	1.0448e-06	-0.897326	-0.970477	-0.748223	38	0.1023
ENSG00000179583	ENST00000324288.13	1.44381	3.32326	0.000889704	0.127501	CIITA	4261	chr16	10877103	10878257	1155	*	9.1264	-0.596601	-10.2275	0.000247	0.0408024	711	upstream	14	2.92919e-10	1.0448e-06	-0.897326	-0.970477	-0.748223	38	0.1023
ENSG00000160255	ENST00000302347.9	1.61641	2.02246	0.0431291	0.585827	ITGB2	3689	chr21	44892102	44892493	392	*	4.37809	0.470719	8.09195	0.000879999	0.0463962	2970	upstream	9	7.75382e-05	0.0146665	0.876867	0.577646	0.952007	37	0.1024
ENSG00000106266	ENST00000447136.1	-1.07046	-1.04486	0.296089	0.858465	SNX8	29886	chr7	2261617	2262185	569	*	4.66197	-0.611156	-8.78096	0.000551999	0.0418043	3998	upstream	7	0.000221553	0.0286618	0.360898	-0.408113	0.805768	33	0.1028
ENSG00000160789	ENST00000368301.6	-2.59753	-1.19438	0.232331	0.829691	LMNA	4000	chr1	156102373	156105679	3307	*	13.1848	0.57146	11.3846	0.00015	0.0408024	978	upstream	15	5.03995e-06	0.00206291	-0.407966	-0.800601	0.138222	87	0.1036
ENSG00000107551	ENST00000428466.1	2.35786	3.31333	0.000921906	0.130156	RASSF4	83937	chr10	44977022	44977811	790	*	6.13311	0.603525	10.9961	0.000176	0.0408024	3227	upstream	9	4.87393e-05	0.0104907	0.736735	0.260333	0.920944	30	0.1043
ENSG00000115318	ENST00000413469.1	0.570859	0.734149	0.462858	0.912032	LOXL3	84695	chr2	74553102	74553862	761	*	5.24437	0.499635	10.0464	0.000265	0.0408024	17	upstream	8	1.93279e-06	0.00103419	0.686603	-0.044749	0.942128	36	0.1054
ENSG00000175567	ENST00000539764.1	1.573	3.32708	0.000877601	0.126849	UCP2	7351	chr11	73979728	73982457	2730	*	10.2736	-0.524695	-9.40145	0.000375	0.0408024	0	overlapStart	9	7.66259e-10	2.39149e-06	-0.717807	-0.905674	-0.157226	59	0.1078
ENSG00000175567	ENST00000539764.1	1.573	3.32708	0.000877601	0.126849	UCP2	7351	chr11	73979728	73982457	2730	*	10.2736	-0.524695	-9.40145	0.000375	0.0408024	1586	upstream	9	7.66259e-10	2.39149e-06	-0.717807	-0.905674	-0.157226	59	0.1078
ENSG00000196405	ENST00000555048.5	1.44789	2.06031	0.0393693	0.56988	EVL	51466	chr14	100080999	100082380	1382	*	6.96753	-0.736961	-9.29332	0.000397	0.0408024	2450	upstream	15	2.4583e-05	0.00652967	-0.937529	-0.971184	-0.418909	28	0.1099
ENSG00000108669	ENST00000589296.5	-4.9024	-3.342	0.00083176	0.124274	CYTH1	9267	chr17	78722906	78723646	741	*	13.3203	0.660358	13.146	6.29999e-05	0.0408024	0	overlapStart	14	0.000153294	0.0227823	-0.327646	-0.757199	0.428023	46	0.1106
ENSG00000183484	ENST00000392585.2	1.36121	1.34829	0.177566	0.79513	GPR132	29933	chr14	105063870	105066425	2556	*	20.2466	-0.466953	-11.5212	0.000136	0.0408024	0	overlapStart	5	3.80007e-05	0.00867611	-0.7913	-0.893803	-0.507273	111	0.1129
ENSG00000141524	ENST00000590602.5	1.10824	2.13066	0.0331168	0.544113	TMC6	11322	chr17	78121183	78122079	897	*	14.7738	-0.858388	-12.8068	7.49999e-05	0.0408024	386	upstream	15	6.30955e-05	0.0127046	-0.908422	-0.968258	-0.720585	62	0.1141
ENSG00000105063	ENST00000412770.6	1.16119	2.98546	0.00283149	0.220818	PPP6R1	22870	chr19	55253165	55256724	3560	*	29.4702	-0.57545	-14.801	2.8e-05	0.036575	0	overlapStart	7	0.000533972	0.0481307	-0.864358	-0.928802	-0.720385	127	0.1143
ENSG00000072195	ENST00000485813.5	-1.18641	-1.74919	0.0802584	0.682866	SPEG	100996693	chr2	219451649	219452749	1101	*	12.7416	0.534591	9.82313	0.000297	0.0408024	0	overlapStart	24	1.83591e-06	0.00103419	-0.803348	-0.933549	-0.415318	59	0.1153
ENSG00000072195	ENST00000485813.5	-1.18641	-1.74919	0.0802584	0.682866	SPEG	10290	chr2	219451649	219452749	1101	*	12.7416	0.534591	9.82313	0.000297	0.0408024	0	overlapStart	24	1.83591e-06	0.00103419	-0.803348	-0.933549	-0.415318	59	0.1153
ENSG00000076928	ENST00000595897.5	0.529099	1.05922	0.289498	0.855894	ARHGEF1	100505585	chr19	41921017	41922889	1873	*	10.6088	0.350453	8.9331	0.0005	0.0416354	204	upstream	26	4.80265e-05	0.0104272	0.815195	0.403474	0.938544	83	0.1156
ENSG00000076928	ENST00000595897.5	0.529099	1.05922	0.289498	0.855894	ARHGEF1	9138	chr19	41921017	41922889	1873	*	10.6088	0.350453	8.9331	0.0005	0.0416354	204	upstream	26	4.80265e-05	0.0104272	0.815195	0.403474	0.938544	83	0.1156
ENSG00000076928	ENST00000617585.1	-0.140625	-0.270818	0.786531	0.976779	ARHGEF1	9138	chr19	41886810	41888210	1401	*	6.86677	-0.516405	-8.4972	0.000657999	0.0428277	4423	upstream	26	4.80265e-05	0.0104272	-0.667087	-0.887195	0.0982757	35	0.1165
ENSG00000076928	ENST00000617585.1	-0.140625	-0.270818	0.786531	0.976779	ARHGEF1	100505585	chr19	41886810	41888210	1401	*	6.86677	-0.516405	-8.4972	0.000657999	0.0428277	4423	upstream	26	4.80265e-05	0.0104272	-0.667087	-0.887195	0.0982757	35	0.1165
ENSG00000019582	ENST00000353334.10	1.33005	2.07726	0.0377774	0.56453	CD74	972	chr5	150410549	150413278	2730	*	8.61289	-0.49598	-9.4757	0.000359	0.0408024	0	overlapStart	12	0.00019963	0.0266544	-0.828666	-0.940254	-0.530646	63	0.1172
ENSG00000103043	ENST00000566655.1	2.52909	1.89508	0.0580822	0.633256	VAC14	55697	chr16	70691109	70693047	1939	*	17.2408	0.427282	11.1832	0.000156	0.0408024	59	upstream	6	0.000253694	0.0306001	0.489442	-0.151398	0.774695	94	0.1173
ENSG00000231389	ENST00000419277.5	1.55699	2.13408	0.0328362	0.542186	HLA-DPA1	3113	chr6	33076150	33078188	2039	*	3.83097	-0.625868	-7.77196	0.00113	0.0495298	2516	upstream	6	0.000381709	0.0390595	-0.80101	-0.918834	-0.441658	15	0.1186
ENSG00000130177	ENST00000252457.9	1.01403	2.06091	0.0393119	0.569861	CDC16	8881	chr13	114230744	114231522	779	*	3.93117	0.55087	9.01292	0.000472	0.0416354	3364	upstream	9	8.88967e-05	0.0157321	0.584645	0.136398	0.819954	20	0.1203
ENSG00000130177	ENST00000375308.5	1.01403	2.06091	0.0393119	0.569861	CDC16	8881	chr13	114230744	114231522	779	*	3.93117	0.55087	9.01292	0.000472	0.0416354	3364	upstream	9	8.88967e-05	0.0157321	0.584645	0.147607	0.817435	20	0.1203
ENSG00000141524	ENST00000589933.1	1.22963	1.54233	0.122993	0.746428	TMC6	11322	chr17	78121183	78122079	897	*	14.7738	-0.858388	-12.8068	7.49999e-05	0.0408024	386	upstream	15	6.30955e-05	0.0127046	-0.795824	-0.930426	-0.448472	62	0.1215
ENSG00000196405	ENST00000402714.6	-0.00155873	-0.00298431	0.997619	0.999709	EVL	51466	chr14	100132409	100133139	731	*	8.96357	0.465962	9.08367	0.000452	0.0414821	1868	upstream	15	2.4583e-05	0.00652967	-0.770603	-0.93184	-0.0185145	54	0.1219
ENSG00000141524	ENST00000590602.5	1.10824	2.13066	0.0331168	0.544113	TMC6	11322	chr17	78129549	78131349	1801	*	13.721	-0.755466	-11.4189	0.000145	0.0408024	0	overlapStart	15	6.30955e-05	0.0127046	-0.906746	-0.977495	-0.787061	50	0.1227
ENSG00000141524	ENST00000590602.5	1.10824	2.13066	0.0331168	0.544113	TMC6	11322	chr17	78129549	78131349	1801	*	13.721	-0.755466	-11.4189	0.000145	0.0408024	766	upstream	15	6.30955e-05	0.0127046	-0.906746	-0.977495	-0.787061	50	0.1227
ENSG00000108679	ENST00000588587.5	2.05031	2.54099	0.011054	0.374895	LGALS3BP	3959	chr17	78974851	78975723	873	*	9.28276	0.593471	10.4686	0.000222	0.0408024	0	overlapStart	6	0.000234754	0.0293626	0.422824	-0.182735	0.80499	42	0.1231
ENSG00000108679	ENST00000588587.5	2.05031	2.54099	0.011054	0.374895	LGALS3BP	3959	chr17	78974851	78975723	873	*	9.28276	0.593471	10.4686	0.000222	0.0408024	54	upstream	6	0.000234754	0.0293626	0.422824	-0.182735	0.80499	42	0.1231
ENSG00000179583	ENST00000570546.5	1.71853	2.89349	0.00380981	0.253133	CIITA	4261	chr16	10877103	10878257	1155	*	9.1264	-0.596601	-10.2275	0.000247	0.0408024	0	overlapStart	14	2.92919e-10	1.0448e-06	-0.880715	-0.953712	-0.670457	38	0.1261
ENSG00000179583	ENST00000570546.5	1.71853	2.89349	0.00380981	0.253133	CIITA	4261	chr16	10877103	10878257	1155	*	9.1264	-0.596601	-10.2275	0.000247	0.0408024	711	upstream	14	2.92919e-10	1.0448e-06	-0.880715	-0.953712	-0.670457	38	0.1261
ENSG00000167613	ENST00000391742.6	1.2063	2.46654	0.0136425	0.404852	LAIR1	3903	chr19	54369404	54370741	1338	*	10.5705	-0.645621	-9.98478	0.000274	0.0408024	0	overlapStart	14	6.54966e-07	0.000454255	-0.828519	-0.950511	-0.401019	39	0.1264
ENSG00000167613	ENST00000391742.6	1.2063	2.46654	0.0136425	0.404852	LAIR1	3903	chr19	54369404	54370741	1338	*	10.5705	-0.645621	-9.98478	0.000274	0.0408024	703	upstream	14	6.54966e-07	0.000454255	-0.828519	-0.950511	-0.401019	39	0.1264
ENSG00000136167	ENST00000460190.1	3.02718	3.42548	0.000613703	0.11007	LCP1	3936	chr13	46167177	46175577	8401	*	18.3985	-0.49983	-11.5409	0.000136	0.0408024	0	overlapStart	5	0.000207598	0.0274249	-0.890894	-0.945051	-0.723722	102	0.1275
ENSG00000126246	ENST00000592537.5	1.94147	1.71957	0.0855111	0.692234	IGFLR1	79713	chr19	35742204	35742795	592	*	4.35476	-0.631762	-8.12472	0.000854999	0.0458953	0	overlapStart	6	0.00037484	0.0385145	-0.730219	-0.947193	-0.107498	19	0.1284
ENSG00000126246	ENST00000592537.5	1.94147	1.71957	0.0855111	0.692234	IGFLR1	79713	chr19	35742204	35742795	592	*	4.35476	-0.631762	-8.12472	0.000854999	0.0458953	612	upstream	6	0.00037484	0.0385145	-0.730219	-0.947193	-0.107498	19	0.1284
ENSG00000196405	ENST00000553771.5	2.88659	1.75739	0.0788512	0.680042	EVL	51466	chr14	100132409	100133139	731	*	8.96357	0.465962	9.08367	0.000452	0.0414821	1868	upstream	15	2.4583e-05	0.00652967	0.710867	0.238948	0.939484	54	0.1314
ENSG00000108821	ENST00000510710.3	-0.602134	-0.676761	0.498558	0.920958	COL1A1	1277	chr17	50201749	50205785	4037	*	10.1043	0.401104	8.14332	0.000838999	0.0455248	116	upstream	11	7.51492e-05	0.0143231	-0.417863	-0.868527	0.255381	67	0.1317
ENSG00000168405	ENST00000471416.2	-1.40901	-2.25405	0.0241932	0.487363	CMAHP	NA	chr6	25232404	25233193	790	*	7.59262	0.691126	10.4567	0.000224	0.0408024	0	overlapStart	15	0.000189267	0.0256329	-0.658301	-0.907852	-0.176458	26	0.133
ENSG00000140853	ENST00000539881.5	0.8392	1.22188	0.221751	0.825008	NLRC5	84166	chr16	57041557	57043411	1855	*	10.3326	-0.614335	-9.17786	0.000427	0.0410359	169	upstream	20	0.000403915	0.0398894	-0.731507	-0.907351	-0.189628	43	0.1353
ENSG00000140853	ENST00000544189.1	0.708985	0.911905	0.361819	0.881109	NLRC5	84166	chr16	57026054	57026592	539	*	2.91361	-0.467747	-9.02017	0.000472	0.0416354	46	upstream	20	0.000403915	0.0398894	-0.661075	-0.827839	-0.148693	30	0.1354
ENSG00000140853	ENST00000544189.1	0.708985	0.911905	0.361819	0.881109	NLRC5	84166	chr16	57026054	57026592	539	*	2.91361	-0.467747	-9.02017	0.000472	0.0416354	0	overlapStart	20	0.000403915	0.0398894	-0.661075	-0.827839	-0.148693	30	0.1354
ENSG00000126246	ENST00000246532.5	1.7851	2.79499	0.00519011	0.285401	IGFLR1	79713	chr19	35742204	35742795	592	*	4.35476	-0.631762	-8.12472	0.000854999	0.0458953	0	overlapStart	6	0.00037484	0.0385145	-0.797726	-0.899003	-0.497526	19	0.1376
ENSG00000126246	ENST00000246532.5	1.7851	2.79499	0.00519011	0.285401	IGFLR1	79713	chr19	35742204	35742795	592	*	4.35476	-0.631762	-8.12472	0.000854999	0.0458953	612	upstream	6	0.00037484	0.0385145	-0.797726	-0.899003	-0.497526	19	0.1376
ENSG00000105639	ENST00000526008.5	2.62333	2.70965	0.00673539	0.314016	JAK3	3718	chr19	17841434	17842768	1335	*	35.3621	0.64005	18.3793	6.99999e-06	0.0250211	0	overlapStart	6	2.1804e-05	0.0059578	0.921675	0.631685	0.987167	134	0.1382
ENSG00000164896	ENST00000297532.10	1.6372	3.41202	0.000644823	0.111766	FASTK	10922	chr7	151077941	151078745	805	*	6.2953	0.452187	8.62609	0.000600999	0.0421578	428	upstream	8	1.2336e-06	0.00075123	0.384199	-0.184592	0.751481	35	0.1389
ENSG00000141524	ENST00000592063.5	1.05701	1.30671	0.191313	0.806813	TMC6	11322	chr17	78126612	78127570	959	*	7.29532	-0.501801	-9.60175	0.000335	0.0408024	722	upstream	15	6.30955e-05	0.0127046	-0.645149	-0.840279	-0.246172	43	0.1391
ENSG00000141524	ENST00000592063.5	1.05701	1.30671	0.191313	0.806813	TMC6	11322	chr17	78126612	78127570	959	*	7.29532	-0.501801	-9.60175	0.000335	0.0408024	0	overlapStart	15	6.30955e-05	0.0127046	-0.645149	-0.840279	-0.246172	43	0.1391
ENSG00000108821	ENST00000471344.1	-0.431193	-0.758669	0.44805	0.906102	COL1A1	1277	chr17	50201749	50205785	4037	*	10.1043	0.401104	8.14332	0.000838999	0.0455248	116	upstream	11	7.51492e-05	0.0143231	-0.347543	-0.811568	0.402192	67	0.1395
ENSG00000141524	ENST00000591436.5	1.28687	2.51006	0.0120712	0.387092	TMC6	11322	chr17	78121183	78122079	897	*	14.7738	-0.858388	-12.8068	7.49999e-05	0.0408024	386	upstream	15	6.30955e-05	0.0127046	-0.77394	-0.901217	-0.593996	62	0.1406
ENSG00000185811	ENST00000641948.1	1.20762	2.12038	0.0339741	0.548789	IKZF1	10320	chr7	50305276	50312367	7092	*	17.1082	-0.511433	-11.2607	0.000155	0.0408024	0	overlapStart	13	6.57628e-06	0.00256557	-0.944634	-0.977382	-0.866701	97	0.1415
ENSG00000160789	ENST00000496738.5	-0.0949061	-0.190076	0.849249	0.985167	LMNA	4000	chr1	156102373	156105679	3307	*	13.1848	0.57146	11.3846	0.00015	0.0408024	978	upstream	15	5.03995e-06	0.00206291	-0.326859	-0.838198	0.588438	87	0.1416
ENSG00000175567	ENST00000543714.5	2.27578	3.41717	0.000632768	0.111095	UCP2	7351	chr11	73979728	73982457	2730	*	10.2736	-0.524695	-9.40145	0.000375	0.0408024	0	overlapStart	9	7.66259e-10	2.39149e-06	-0.792056	-0.883463	-0.574102	59	0.1418
ENSG00000175567	ENST00000543714.5	2.27578	3.41717	0.000632768	0.111095	UCP2	7351	chr11	73979728	73982457	2730	*	10.2736	-0.524695	-9.40145	0.000375	0.0408024	1586	upstream	9	7.66259e-10	2.39149e-06	-0.792056	-0.883463	-0.574102	59	0.1418
ENSG00000142327	ENST00000481757.5	0.331406	0.849742	0.395468	0.891864	RNPEPL1	57140	chr2	240566936	240567395	460	*	2.51761	-0.404087	-8.44209	0.000672999	0.0428277	1191	upstream	5	1.34391e-08	2.79622e-05	-0.644307	-0.93129	-0.110785	41	0.1432
ENSG00000167613	ENST00000391743.7	1.53378	2.68206	0.00731699	0.325341	LAIR1	3903	chr19	54369404	54370741	1338	*	10.5705	-0.645621	-9.98478	0.000274	0.0408024	0	overlapStart	14	6.54966e-07	0.000454255	-0.74787	-0.903296	-0.477937	39	0.1439
ENSG00000167613	ENST00000391743.7	1.53378	2.68206	0.00731699	0.325341	LAIR1	3903	chr19	54369404	54370741	1338	*	10.5705	-0.645621	-9.98478	0.000274	0.0408024	703	upstream	14	6.54966e-07	0.000454255	-0.74787	-0.903296	-0.477937	39	0.1439
ENSG00000005844	ENST00000358164.9	1.59427	1.36842	0.17118	0.791178	ITGAL	3683	chr16	30471272	30473668	2397	*	10.6062	-0.56124	-8.04634	0.000919999	0.0473185	0	overlapStart	6	0.000252945	0.0306001	-0.748796	-0.862323	-0.41326	43	0.144
ENSG00000005844	ENST00000358164.9	1.59427	1.36842	0.17118	0.791178	ITGAL	3683	chr16	30471272	30473668	2397	*	10.6062	-0.56124	-8.04634	0.000919999	0.0473185	332	upstream	6	0.000252945	0.0306001	-0.748796	-0.862323	-0.41326	43	0.144
ENSG00000179583	ENST00000646979.1	-1.02735	-1.12482	0.260665	0.842837	CIITA	4261	chr16	10877103	10878257	1155	*	9.1264	-0.596601	-10.2275	0.000247	0.0408024	0	overlapStart	14	2.92919e-10	1.0448e-06	0.574824	-0.320607	0.921605	38	0.145
ENSG00000179583	ENST00000646979.1	-1.02735	-1.12482	0.260665	0.842837	CIITA	4261	chr16	10877103	10878257	1155	*	9.1264	-0.596601	-10.2275	0.000247	0.0408024	711	upstream	14	2.92919e-10	1.0448e-06	0.574824	-0.320607	0.921605	38	0.145
ENSG00000141524	ENST00000586126.1	1.54065	1.17547	0.239805	0.834429	TMC6	11322	chr17	78124353	78125580	1228	*	26.1549	-0.512082	-11.8083	0.000113	0.0408024	2	upstream	15	6.30955e-05	0.0127046	-0.702216	-0.922787	-0.247151	106	0.1459
ENSG00000140853	ENST00000538930.5	0.0531801	0.0765035	0.939018	0.994445	NLRC5	84166	chr16	57026054	57026592	539	*	2.91361	-0.467747	-9.02017	0.000472	0.0416354	46	upstream	20	0.000403915	0.0398894	-0.696822	-0.857613	-0.146485	30	0.1465
ENSG00000140853	ENST00000538930.5	0.0531801	0.0765035	0.939018	0.994445	NLRC5	84166	chr16	57026054	57026592	539	*	2.91361	-0.467747	-9.02017	0.000472	0.0416354	0	overlapStart	20	0.000403915	0.0398894	-0.696822	-0.857613	-0.146485	30	0.1465
ENSG00000167613	ENST00000596835.1	0.127833	0.108141	0.913884	0.991211	LAIR1	3903	chr19	54369404	54370741	1338	*	10.5705	-0.645621	-9.98478	0.000274	0.0408024	0	overlapStart	14	6.54966e-07	0.000454255	-0.647221	-0.879774	-0.122749	39	0.1498
ENSG00000167613	ENST00000596835.1	0.127833	0.108141	0.913884	0.991211	LAIR1	3903	chr19	54369404	54370741	1338	*	10.5705	-0.645621	-9.98478	0.000274	0.0408024	703	upstream	14	6.54966e-07	0.000454255	-0.647221	-0.879774	-0.122749	39	0.1498
ENSG00000122203	ENST00000533553.5	0.331686	0.468536	0.639402	0.951644	KIAA1191	57179	chr5	176366278	176366715	438	*	4.8533	0.609948	10.0224	0.00027	0.0408024	4309	upstream	8	0.000404198	0.0398894	0.346934	-0.321579	0.763548	58	0.1503
ENSG00000160255	ENST00000397852.5	1.96896	2.79751	0.00514988	0.284341	ITGB2	3689	chr21	44892102	44892493	392	*	4.37809	0.470719	8.09195	0.000879999	0.0463962	2970	upstream	9	7.75382e-05	0.0146665	0.856622	0.462541	0.953211	37	0.1522
ENSG00000160789	ENST00000368300.8	0.453075	1.11353	0.265481	0.845635	LMNA	4000	chr1	156102373	156105679	3307	*	13.1848	0.57146	11.3846	0.00015	0.0408024	978	upstream	15	5.03995e-06	0.00206291	-0.406941	-0.842865	0.463996	87	0.154
ENSG00000224796	ENST00000439737.1	2.54956	3.628	0.000285624	0.0783582	RPL32P1	NA	chr6	33076150	33078188	2039	*	3.83097	-0.625868	-7.77196	0.00113	0.0495298	1262	upstream	1	0.000285624	0.0331696	-0.791764	-0.916891	-0.475664	15	0.1542
ENSG00000196405	ENST00000555848.1	0.915763	1.93246	0.0533022	0.619591	EVL	51466	chr14	100080999	100082380	1382	*	6.96753	-0.736961	-9.29332	0.000397	0.0408024	2450	upstream	15	2.4583e-05	0.00652967	-0.891663	-0.98025	-0.589349	28	0.1548
ENSG00000163297	ENST00000404191.5	1.17864	4.07857	4.53142e-05	0.0272208	ANTXR2	118429	chr4	79964406	79965185	780	*	7.20462	0.318611	9.88575	0.000286	0.0408024	0	overlapStart	7	1.858e-05	0.00533686	0.479627	-0.128843	0.740721	98	0.1551
ENSG00000005844	ENST00000563615.5	5.77934	3.24094	0.00119135	0.142539	ITGAL	3683	chr16	30494220	30494901	682	*	3.8295	0.416273	8.41488	0.000683999	0.0429676	1530	upstream	6	0.000252945	0.0306001	0.884238	0.523895	0.956737	30	0.1579
ENSG00000231389	ENST00000463066.1	1.26704	1.43308	0.151836	0.774985	HLA-DPA1	3113	chr6	33076150	33078188	2039	*	3.83097	-0.625868	-7.77196	0.00113	0.0495298	2516	upstream	6	0.000381709	0.0390595	-0.765721	-0.92052	-0.210812	15	0.158
ENSG00000103043	ENST00000566655.1	2.52909	1.89508	0.0580822	0.633256	VAC14	55697	chr16	70703018	70703811	794	*	5.60014	0.476904	9.07171	0.000453	0.0414821	2772	upstream	6	0.000253694	0.0306001	0.494516	-0.209537	0.81172	33	0.158
ENSG00000076928	ENST00000354532.7	0.703182	2.4328	0.0149824	0.418678	ARHGEF1	9138	chr19	41886810	41888210	1401	*	6.86677	-0.516405	-8.4972	0.000657999	0.0428277	4423	upstream	26	4.80265e-05	0.0104272	-0.873449	-0.981502	-0.464495	35	0.1615
ENSG00000076928	ENST00000354532.7	0.703182	2.4328	0.0149824	0.418678	ARHGEF1	100505585	chr19	41886810	41888210	1401	*	6.86677	-0.516405	-8.4972	0.000657999	0.0428277	4423	upstream	26	4.80265e-05	0.0104272	-0.873449	-0.981502	-0.464495	35	0.1615
ENSG00000196405	ENST00000392920.7	1.44845	3.27306	0.0010639	0.136917	EVL	51466	chr14	100080999	100082380	1382	*	6.96753	-0.736961	-9.29332	0.000397	0.0408024	2450	upstream	15	2.4583e-05	0.00652967	-0.885193	-0.940411	-0.712957	28	0.1621
ENSG00000160255	ENST00000523126.1	1.24288	0.961467	0.336318	0.873989	ITGB2	3689	chr21	44911555	44912533	979	*	13.2217	-0.709774	-11.6514	0.000124	0.0408024	94	upstream	9	7.75382e-05	0.0146665	-0.733915	-0.910015	-0.165233	46	0.1625
ENSG00000167613	ENST00000475389.5	1.04767	1.61455	0.106408	0.726336	LAIR1	3903	chr19	54375122	54375966	845	*	12.7163	-0.525182	-8.83902	0.000528999	0.0418043	4563	upstream	14	6.54966e-07	0.000454255	-0.849191	-0.949324	-0.500341	60	0.1646
ENSG00000167613	ENST00000440716.5	1.06869	2.59793	0.00937887	0.35505	LAIR1	3903	chr19	54369404	54370741	1338	*	10.5705	-0.645621	-9.98478	0.000274	0.0408024	0	overlapStart	14	6.54966e-07	0.000454255	-0.8701	-0.943426	-0.674165	39	0.1648
ENSG00000167613	ENST00000440716.5	1.06869	2.59793	0.00937887	0.35505	LAIR1	3903	chr19	54369404	54370741	1338	*	10.5705	-0.645621	-9.98478	0.000274	0.0408024	703	upstream	14	6.54966e-07	0.000454255	-0.8701	-0.943426	-0.674165	39	0.1648
ENSG00000167613	ENST00000423853.5	1.17055	1.62472	0.104222	0.722482	LAIR1	3903	chr19	54369404	54370741	1338	*	10.5705	-0.645621	-9.98478	0.000274	0.0408024	0	overlapStart	14	6.54966e-07	0.000454255	-0.489778	-0.774857	-0.0882763	39	0.1672
ENSG00000167613	ENST00000423853.5	1.17055	1.62472	0.104222	0.722482	LAIR1	3903	chr19	54369404	54370741	1338	*	10.5705	-0.645621	-9.98478	0.000274	0.0408024	703	upstream	14	6.54966e-07	0.000454255	-0.489778	-0.774857	-0.0882763	39	0.1672
ENSG00000167613	ENST00000498511.5	2.04533	1.88421	0.0595362	0.636726	LAIR1	3903	chr19	54375122	54375966	845	*	12.7163	-0.525182	-8.83902	0.000528999	0.0418043	4563	upstream	14	6.54966e-07	0.000454255	-0.251973	-0.692922	0.435432	60	0.1675
ENSG00000105063	ENST00000586690.1	0.494735	0.734461	0.462668	0.911968	PPP6R1	22870	chr19	55253165	55256724	3560	*	29.4702	-0.57545	-14.801	2.8e-05	0.036575	0	overlapStart	7	0.000533972	0.0481307	-0.196228	-0.775425	0.779607	127	0.1683
ENSG00000126246	ENST00000588992.5	2.15955	1.92894	0.0537388	0.621358	IGFLR1	79713	chr19	35742204	35742795	592	*	4.35476	-0.631762	-8.12472	0.000854999	0.0458953	0	overlapStart	6	0.00037484	0.0385145	-0.743323	-0.905818	-0.282189	19	0.1688
ENSG00000126246	ENST00000588992.5	2.15955	1.92894	0.0537388	0.621358	IGFLR1	79713	chr19	35742204	35742795	592	*	4.35476	-0.631762	-8.12472	0.000854999	0.0458953	612	upstream	6	0.00037484	0.0385145	-0.743323	-0.905818	-0.282189	19	0.1688
ENSG00000108669	ENST00000586175.5	0.90406	1.6857	0.0918527	0.703322	CYTH1	9267	chr17	78725370	78726201	832	*	2.18737	-0.711043	-7.9902	0.000959999	0.047749	1323	upstream	14	0.000153294	0.0227823	-0.767469	-0.915388	-0.530427	12	0.1695
ENSG00000160789	ENST00000498722.2	0.264487	0.622483	0.533624	0.928514	LMNA	4000	chr1	156116509	156125881	9373	*	50.4926	0.676796	17.9746	9.99999e-06	0.0250211	0	overlapStart	15	5.03995e-06	0.00206291	-0.173214	-0.841081	0.622906	194	0.1701
ENSG00000160789	ENST00000498722.2	0.264487	0.622483	0.533624	0.928514	LMNA	4000	chr1	156116509	156125881	9373	*	50.4926	0.676796	17.9746	9.99999e-06	0.0250211	278	upstream	15	5.03995e-06	0.00206291	-0.173214	-0.841081	0.622906	194	0.1701
ENSG00000107902	ENST00000392757.8	2.15	2.79874	0.0051302	0.284341	LHPP	64077	chr10	124611469	124612568	1100	*	12.0815	-0.608419	-8.15769	0.000830999	0.0454015	264	upstream	3	0.000387872	0.0393674	-0.579753	-0.911832	0.165435	48	0.1706
ENSG00000140853	ENST00000538453.5	1.52976	0.77316	0.439428	0.904049	NLRC5	84166	chr16	57041557	57043411	1855	*	10.3326	-0.614335	-9.17786	0.000427	0.0410359	169	upstream	20	0.000403915	0.0398894	-0.577883	-0.86061	-0.0541891	43	0.1721
ENSG00000141524	ENST00000590494.1	1.22657	1.24229	0.214128	0.821029	TMC6	11322	chr17	78121183	78122079	897	*	14.7738	-0.858388	-12.8068	7.49999e-05	0.0408024	386	upstream	15	6.30955e-05	0.0127046	-0.637627	-0.809028	-0.331754	62	0.173
ENSG00000167613	ENST00000460312.1	1.6447	2.23229	0.0255956	0.495769	LAIR1	3903	chr19	54375122	54375966	845	*	12.7163	-0.525182	-8.83902	0.000528999	0.0418043	4563	upstream	14	6.54966e-07	0.000454255	-0.700335	-0.893171	-0.418649	60	0.1749
ENSG00000103043	ENST00000536184.6	0.308995	0.66274	0.507497	0.922663	VAC14	55697	chr16	70746190	70746702	513	*	4.72308	0.612853	9.12683	0.000436	0.0410359	1107	upstream	6	0.000253694	0.0306001	0.735447	0.339058	0.898756	22	0.1765
ENSG00000179583	ENST00000618327.4	4.39019	3.21962	0.0012836	0.148216	CIITA	4261	chr16	10877103	10878257	1155	*	9.1264	-0.596601	-10.2275	0.000247	0.0408024	0	overlapStart	14	2.92919e-10	1.0448e-06	-0.830228	-0.930421	-0.456891	38	0.1774
ENSG00000179583	ENST00000618327.4	4.39019	3.21962	0.0012836	0.148216	CIITA	4261	chr16	10877103	10878257	1155	*	9.1264	-0.596601	-10.2275	0.000247	0.0408024	711	upstream	14	2.92919e-10	1.0448e-06	-0.830228	-0.930421	-0.456891	38	0.1774
ENSG00000196405	ENST00000554031.5	1.18142	1.43576	0.151071	0.77401	EVL	51466	chr14	100132409	100133139	731	*	8.96357	0.465962	9.08367	0.000452	0.0414821	1868	upstream	15	2.4583e-05	0.00652967	0.847888	0.569113	0.928237	54	0.1799
ENSG00000140853	ENST00000534931.1	0.146507	0.112177	0.910683	0.991038	NLRC5	84166	chr16	57041557	57043411	1855	*	10.3326	-0.614335	-9.17786	0.000427	0.0410359	169	upstream	20	0.000403915	0.0398894	-0.737507	-0.90583	-0.203586	43	0.1802
ENSG00000072195	ENST00000452101.1	-1.36403	-1.16832	0.242677	0.835245	SPEG	100996693	chr2	219448255	219449212	958	*	66.3252	-0.720319	-25.5731	2e-06	0.0192054	1457	upstream	24	1.83591e-06	0.00103419	0.536106	-0.107037	0.863612	224	0.1819
ENSG00000072195	ENST00000452101.1	-1.36403	-1.16832	0.242677	0.835245	SPEG	10290	chr2	219448255	219449212	958	*	66.3252	-0.720319	-25.5731	2e-06	0.0192054	1457	upstream	24	1.83591e-06	0.00103419	0.536106	-0.107037	0.863612	224	0.1819
ENSG00000160255	ENST00000320216.10	2.16292	2.70754	0.00677831	0.314875	ITGB2	3689	chr21	44898213	44900097	1885	*	9.11278	0.253408	8.95994	0.000489	0.0416354	4185	upstream	9	7.75382e-05	0.0146665	0.754521	0.341046	0.937519	137	0.1821
ENSG00000160255	ENST00000397846.7	-1.91319	-1.0486	0.294362	0.857824	ITGB2	3689	chr21	44918461	44921815	3355	*	34.0789	-0.60713	-18.2232	8.99999e-06	0.0250211	0	overlapStart	9	7.75382e-05	0.0146665	-0.474999	-0.944051	0.17416	157	0.1838
ENSG00000160255	ENST00000397846.7	-1.91319	-1.0486	0.294362	0.857824	ITGB2	3689	chr21	44918461	44921815	3355	*	34.0789	-0.60713	-18.2232	8.99999e-06	0.0250211	4177	upstream	9	7.75382e-05	0.0146665	-0.474999	-0.944051	0.17416	157	0.1838
ENSG00000125089	ENST00000508183.5	4.05223	2.66918	0.00760373	0.329467	SH3TC1	54436	chr4	8240533	8241022	490	*	4.97862	-0.405525	-7.96355	0.000984999	0.0481986	0	overlapStart	17	0.000347408	0.0373883	-0.44154	-0.747696	0.175743	40	0.1839
ENSG00000108821	ENST00000504289.1	-0.817588	-1.02606	0.304865	0.862369	COL1A1	1277	chr17	50185176	50190877	5702	*	21.151	0.270914	11.6506	0.000124	0.0408024	0	includeFeature	11	7.51492e-05	0.0143231	-0.155298	-0.735303	0.569792	223	0.184
ENSG00000126214	ENST00000535194.2	-0.00678001	-0.0183796	0.985336	0.998335	KLC1	3831	chr14	103628061	103628407	347	*	2.41776	0.359824	8.59535	0.000611999	0.0424197	769	upstream	17	7.08031e-05	0.013811	-0.348517	-0.817344	0.246664	37	0.1844
ENSG00000167613	ENST00000475389.5	1.04767	1.61455	0.106408	0.726336	LAIR1	3903	chr19	54369404	54370741	1338	*	10.5705	-0.645621	-9.98478	0.000274	0.0408024	0	overlapStart	14	6.54966e-07	0.000454255	-0.840809	-0.946969	-0.389455	39	0.185
ENSG00000167613	ENST00000475389.5	1.04767	1.61455	0.106408	0.726336	LAIR1	3903	chr19	54369404	54370741	1338	*	10.5705	-0.645621	-9.98478	0.000274	0.0408024	703	upstream	14	6.54966e-07	0.000454255	-0.840809	-0.946969	-0.389455	39	0.185
ENSG00000103043	ENST00000563662.2	1.46895	1.25235	0.210443	0.818905	VAC14	55697	chr16	70703018	70703811	794	*	5.60014	0.476904	9.07171	0.000453	0.0414821	2772	upstream	6	0.000253694	0.0306001	0.531338	0.0997602	0.775766	33	0.1856
ENSG00000107551	ENST00000340258.9	1.88688	3.11082	0.00186568	0.180175	RASSF4	83937	chr10	44977022	44977811	790	*	6.13311	0.603525	10.9961	0.000176	0.0408024	3227	upstream	9	4.87393e-05	0.0104907	0.881068	0.611379	0.961458	30	0.186
ENSG00000167613	ENST00000484116.5	1.27873	1.5948	0.110757	0.73309	LAIR1	3903	chr19	54375122	54375966	845	*	12.7163	-0.525182	-8.83902	0.000528999	0.0418043	4563	upstream	14	6.54966e-07	0.000454255	-0.671597	-0.890023	-0.173945	60	0.1872
ENSG00000019582	ENST00000522153.1	1.36631	2.51561	0.0118825	0.384704	CD74	972	chr5	150410549	150413278	2730	*	8.61289	-0.49598	-9.4757	0.000359	0.0408024	0	overlapStart	12	0.00019963	0.0266544	-0.736787	-0.88143	-0.407478	63	0.1893
ENSG00000266088	ENST00000578280.5	4.37263	3.31884	0.000903938	0.128283		NA	chr17	40516205	40517541	1337	*	4.14333	-0.542715	-7.79928	0.001108	0.0492657	0	overlapStart	2	9.63161e-05	0.0164714	-0.914718	-0.971276	-0.62411	20	0.1896
ENSG00000103043	ENST00000564685.5	1.06525	1.41274	0.157732	0.780932	VAC14	55697	chr16	70703018	70703811	794	*	5.60014	0.476904	9.07171	0.000453	0.0414821	2772	upstream	6	0.000253694	0.0306001	0.492892	0.0651271	0.755169	33	0.19
ENSG00000142156	ENST00000463060.5	-0.931146	-1.06877	0.285173	0.854024	COL6A1	1291	chr21	45983116	45984355	1240	*	31.3058	0.577349	15.4602	2e-05	0.0343285	2753	upstream	7	1.18205e-06	0.000737836	-0.688736	-0.864013	-0.0241072	119	0.1901
ENSG00000105063	ENST00000587283.5	0.644851	1.33872	0.18066	0.797094	PPP6R1	22870	chr19	55251330	55251959	630	*	8.8535	-0.58547	-11.3317	0.000151	0.0408024	3957	upstream	7	0.000533972	0.0481307	-0.830761	-0.936111	-0.344353	39	0.1902
ENSG00000105063	ENST00000592242.1	2.17242	1.97452	0.0483222	0.605855	PPP6R1	22870	chr19	55253165	55256724	3560	*	29.4702	-0.57545	-14.801	2.8e-05	0.036575	0	overlapStart	7	0.000533972	0.0481307	-0.834378	-0.918152	-0.541184	127	0.1909
ENSG00000143851	ENST00000309017.7	2.11029	2.5021	0.0123459	0.389608	PTPN7	5778	chr1	202159293	202162757	3465	*	32.1141	-0.727842	-12.8608	7.39999e-05	0.0408024	0	overlapStart	5	0.000398981	0.0398741	-0.858551	-0.939756	-0.467301	102	0.1915
ENSG00000143851	ENST00000309017.7	2.11029	2.5021	0.0123459	0.389608	PTPN7	5778	chr1	202159293	202162757	3465	*	32.1141	-0.727842	-12.8608	7.39999e-05	0.0408024	723	upstream	5	0.000398981	0.0398741	-0.858551	-0.939756	-0.467301	102	0.1915
ENSG00000103043	ENST00000571759.1	0.792669	2.51609	0.0118666	0.384607	VAC14	55697	chr16	70703018	70703811	794	*	5.60014	0.476904	9.07171	0.000453	0.0414821	2772	upstream	6	0.000253694	0.0306001	0.748783	0.41945	0.89503	33	0.1928
ENSG00000141524	ENST00000585849.1	1.33204	1.82785	0.0675719	0.658257	TMC6	11322	chr17	78124353	78125580	1228	*	26.1549	-0.512082	-11.8083	0.000113	0.0408024	2	upstream	15	6.30955e-05	0.0127046	-0.644914	-0.795399	-0.234464	106	0.1929
ENSG00000141524	ENST00000586126.1	1.54065	1.17547	0.239805	0.834429	TMC6	11322	chr17	78121183	78122079	897	*	14.7738	-0.858388	-12.8068	7.49999e-05	0.0408024	386	upstream	15	6.30955e-05	0.0127046	-0.735033	-0.916813	-0.230102	62	0.1931
ENSG00000179583	ENST00000573309.5	-0.195793	-0.194158	0.846052	0.984734	CIITA	4261	chr16	10877103	10878257	1155	*	9.1264	-0.596601	-10.2275	0.000247	0.0408024	0	overlapStart	14	2.92919e-10	1.0448e-06	-0.542912	-0.839171	-0.0473293	38	0.1951
ENSG00000179583	ENST00000573309.5	-0.195793	-0.194158	0.846052	0.984734	CIITA	4261	chr16	10877103	10878257	1155	*	9.1264	-0.596601	-10.2275	0.000247	0.0408024	711	upstream	14	2.92919e-10	1.0448e-06	-0.542912	-0.839171	-0.0473293	38	0.1951
ENSG00000215845	ENST00000423014.2	1.94475	3.10441	0.00190657	0.182215	TSTD1	100131187	chr1	161038266	161039011	746	*	19.7319	-0.661804	-13.1603	6.29999e-05	0.0408024	0	overlapStart	4	4.28943e-05	0.00947775	-0.426314	-0.785497	0.161792	92	0.1956
ENSG00000231389	ENST00000453337.1	1.15759	1.49217	0.135656	0.760257	HLA-DPA1	3113	chr6	33076150	33078188	2039	*	3.83097	-0.625868	-7.77196	0.00113	0.0495298	2516	upstream	6	0.000381709	0.0390595	-0.737283	-0.899419	-0.400105	15	0.1964
ENSG00000167613	ENST00000348231.8	1.60207	2.01252	0.0441655	0.589058	LAIR1	3903	chr19	54375122	54375966	845	*	12.7163	-0.525182	-8.83902	0.000528999	0.0418043	4563	upstream	14	6.54966e-07	0.000454255	-0.400786	-0.714878	0.135666	60	0.1965
ENSG00000108669	ENST00000591455.5	-0.374063	-1.53451	0.124904	0.749045	CYTH1	9267	chr17	78722906	78723646	741	*	13.3203	0.660358	13.146	6.29999e-05	0.0408024	0	overlapStart	14	0.000153294	0.0227823	-0.337206	-0.718458	0.209216	46	0.1978
ENSG00000141524	ENST00000592076.5	1.13379	1.73997	0.0818639	0.686041	TMC6	11322	chr17	78132261	78134224	1964	*	15.0543	-0.362875	-14.2776	3.8e-05	0.0408024	0	overlapStart	15	6.30955e-05	0.0127046	-0.349054	-0.824267	0.315753	140	0.1981
ENSG00000141524	ENST00000592076.5	1.13379	1.73997	0.0818639	0.686041	TMC6	11322	chr17	78132261	78134224	1964	*	15.0543	-0.362875	-14.2776	3.8e-05	0.0408024	863	upstream	15	6.30955e-05	0.0127046	-0.349054	-0.824267	0.315753	140	0.1981
ENSG00000196405	ENST00000556921.1	1.73934	2.10424	0.0353573	0.553387	EVL	51466	chr14	100080999	100082380	1382	*	6.96753	-0.736961	-9.29332	0.000397	0.0408024	2450	upstream	15	2.4583e-05	0.00652967	-0.868805	-0.963755	-0.690361	28	0.1985
ENSG00000103043	ENST00000571759.1	0.792669	2.51609	0.0118666	0.384607	VAC14	55697	chr16	70746190	70746702	513	*	4.72308	0.612853	9.12683	0.000436	0.0410359	1107	upstream	6	0.000253694	0.0306001	0.746883	0.259627	0.903999	22	0.1986
ENSG00000164896	ENST00000496663.1	0.50881	0.869977	0.384313	0.887844	FASTK	10922	chr7	151077941	151078745	805	*	6.2953	0.452187	8.62609	0.000600999	0.0421578	428	upstream	8	1.2336e-06	0.00075123	-0.389379	-0.779262	0.205247	35	0.1988
ENSG00000141524	ENST00000322914.7	-0.963129	-0.445969	0.655619	0.9545	TMC6	11322	chr17	78126612	78127570	959	*	7.29532	-0.501801	-9.60175	0.000335	0.0408024	722	upstream	15	6.30955e-05	0.0127046	-0.277732	-0.76837	0.472528	43	0.199
ENSG00000141524	ENST00000322914.7	-0.963129	-0.445969	0.655619	0.9545	TMC6	11322	chr17	78126612	78127570	959	*	7.29532	-0.501801	-9.60175	0.000335	0.0408024	0	overlapStart	15	6.30955e-05	0.0127046	-0.277732	-0.76837	0.472528	43	0.199
ENSG00000168405	ENST00000647050.1	0.792707	1.18118	0.237532	0.833549	CMAHP	NA	chr6	25232404	25233193	790	*	7.59262	0.691126	10.4567	0.000224	0.0408024	0	overlapStart	15	0.000189267	0.0256329	0.213783	-0.756411	0.766352	26	0.1992
ENSG00000179583	ENST00000571186.5	2.34469	2.26244	0.0236701	0.484472	CIITA	4261	chr16	10921238	10922559	1322	*	9.77698	0.646207	8.01019	0.000943999	0.0475884	365	upstream	14	2.92919e-10	1.0448e-06	0.835248	0.365157	0.964078	40	0.2004
ENSG00000179583	ENST00000571186.5	2.34469	2.26244	0.0236701	0.484472	CIITA	4261	chr16	10921238	10922559	1322	*	9.77698	0.646207	8.01019	0.000943999	0.0475884	0	overlapStart	14	2.92919e-10	1.0448e-06	0.835248	0.365157	0.964078	40	0.2004
ENSG00000168405	ENST00000490939.1	-0.887487	-1.5148	0.129823	0.754368	CMAHP	NA	chr6	25232404	25233193	790	*	7.59262	0.691126	10.4567	0.000224	0.0408024	0	overlapStart	15	0.000189267	0.0256329	-0.291016	-0.777967	0.39946	26	0.201
ENSG00000196405	ENST00000544450.6	0.74278	1.40287	0.160655	0.782903	EVL	51466	chr14	100132409	100133139	731	*	8.96357	0.465962	9.08367	0.000452	0.0414821	1868	upstream	15	2.4583e-05	0.00652967	0.894473	0.67828	0.954303	54	0.202
ENSG00000108821	ENST00000485870.1	-1.81514	-1.75121	0.0799099	0.681487	COL1A1	1277	chr17	50201749	50205785	4037	*	10.1043	0.401104	8.14332	0.000838999	0.0455248	116	upstream	11	7.51492e-05	0.0143231	-0.496419	-0.932518	0.531816	67	0.2039
ENSG00000105063	ENST00000591602.1	2.49264	2.27004	0.0232051	0.481813	PPP6R1	22870	chr19	55253165	55256724	3560	*	29.4702	-0.57545	-14.801	2.8e-05	0.036575	0	overlapStart	7	0.000533972	0.0481307	-0.622284	-0.819876	-0.0124523	127	0.2039
ENSG00000005844	ENST00000562652.1	2.59588	1.4972	0.134342	0.759612	ITGAL	3683	chr16	30471272	30473668	2397	*	10.6062	-0.56124	-8.04634	0.000919999	0.0473185	0	overlapStart	6	0.000252945	0.0306001	-0.780014	-0.88366	0.0424469	43	0.204
ENSG00000005844	ENST00000562652.1	2.59588	1.4972	0.134342	0.759612	ITGAL	3683	chr16	30471272	30473668	2397	*	10.6062	-0.56124	-8.04634	0.000919999	0.0473185	332	upstream	6	0.000252945	0.0306001	-0.780014	-0.88366	0.0424469	43	0.204
ENSG00000160255	ENST00000523126.1	1.24288	0.961467	0.336318	0.873989	ITGB2	3689	chr21	44913899	44915246	1348	*	15.4622	-0.879326	-12.3393	9.59999e-05	0.0408024	0	overlapStart	9	7.75382e-05	0.0146665	-0.705189	-0.914063	-0.0303114	48	0.2045
ENSG00000160255	ENST00000523126.1	1.24288	0.961467	0.336318	0.873989	ITGB2	3689	chr21	44913899	44915246	1348	*	15.4622	-0.879326	-12.3393	9.59999e-05	0.0408024	2438	upstream	9	7.75382e-05	0.0146665	-0.705189	-0.914063	-0.0303114	48	0.2045
ENSG00000108669	ENST00000591455.5	-0.374063	-1.53451	0.124904	0.749045	CYTH1	9267	chr17	78716750	78718002	1253	*	13.7494	0.631066	12.8303	7.39999e-05	0.0408024	0	overlapStart	14	0.000153294	0.0227823	-0.304046	-0.694318	0.208645	65	0.2048
ENSG00000167613	ENST00000434277.6	1.5958	2.06047	0.0393533	0.56988	LAIR1	3903	chr19	54369404	54370741	1338	*	10.5705	-0.645621	-9.98478	0.000274	0.0408024	0	overlapStart	14	6.54966e-07	0.000454255	-0.724036	-0.885185	-0.43525	39	0.2056
ENSG00000167613	ENST00000434277.6	1.5958	2.06047	0.0393533	0.56988	LAIR1	3903	chr19	54369404	54370741	1338	*	10.5705	-0.645621	-9.98478	0.000274	0.0408024	703	upstream	14	6.54966e-07	0.000454255	-0.724036	-0.885185	-0.43525	39	0.2056
ENSG00000130177	ENST00000494581.1	-0.373025	-0.602105	0.547104	0.930623	CDC16	8881	chr13	114230744	114231522	779	*	3.93117	0.55087	9.01292	0.000472	0.0416354	3364	upstream	9	8.88967e-05	0.0157321	0.543675	-0.286899	0.887871	20	0.2057
ENSG00000160255	ENST00000397852.5	1.96896	2.79751	0.00514988	0.284341	ITGB2	3689	chr21	44898213	44900097	1885	*	9.11278	0.253408	8.95994	0.000489	0.0416354	4185	upstream	9	7.75382e-05	0.0146665	0.862904	0.524723	0.956342	137	0.2063
ENSG00000107551	ENST00000493490.1	1.54923	1.13503	0.256364	0.840669	RASSF4	83937	chr10	44977022	44977811	790	*	6.13311	0.603525	10.9961	0.000176	0.0408024	3227	upstream	9	4.87393e-05	0.0104907	0.601613	-0.131689	0.905783	30	0.208
ENSG00000105639	ENST00000534444.1	3.61672	2.27097	0.0231485	0.481656	JAK3	3718	chr19	17846290	17847141	852	*	6.75306	-0.5732	-8.62921	0.000600999	0.0421578	1842	upstream	6	2.1804e-05	0.0059578	-0.75541	-0.887849	-0.504722	45	0.208
ENSG00000141524	ENST00000593044.5	1.44403	2.48805	0.0128444	0.3961	TMC6	11322	chr17	78132261	78134224	1964	*	15.0543	-0.362875	-14.2776	3.8e-05	0.0408024	0	overlapStart	15	6.30955e-05	0.0127046	-0.780866	-0.928566	-0.458975	140	0.209
ENSG00000141524	ENST00000593044.5	1.44403	2.48805	0.0128444	0.3961	TMC6	11322	chr17	78132261	78134224	1964	*	15.0543	-0.362875	-14.2776	3.8e-05	0.0408024	863	upstream	15	6.30955e-05	0.0127046	-0.780866	-0.928566	-0.458975	140	0.209
ENSG00000185811	ENST00000642219.1	1.2086	1.97164	0.0486503	0.606828	IKZF1	10320	chr7	50305276	50312367	7092	*	17.1082	-0.511433	-11.2607	0.000155	0.0408024	0	overlapStart	13	6.57628e-06	0.00256557	-0.794994	-0.912945	-0.481931	97	0.2095
ENSG00000196405	ENST00000557153.5	1.09125	0.870003	0.384299	0.887844	EVL	51466	chr14	100064850	100069089	4240	*	26.6991	-0.702772	-13.9802	4.4e-05	0.0408024	0	overlapStart	15	2.4583e-05	0.00652967	-0.634893	-0.872778	-0.1909	95	0.2147
ENSG00000160255	ENST00000397857.5	5.71524	1.42945	0.152874	0.776052	ITGB2	3689	chr21	44892102	44892493	392	*	4.37809	0.470719	8.09195	0.000879999	0.0463962	2970	upstream	9	7.75382e-05	0.0146665	0.69321	0.277015	0.891274	37	0.2152
ENSG00000134460	ENST00000379959.7	2.74826	4.29215	1.76948e-05	0.015999	IL2RA	3559	chr10	6061944	6062685	742	*	6.89234	-0.706125	-11.1671	0.000156	0.0408024	0	overlapStart	4	6.21976e-08	7.39499e-05	-0.810799	-0.922074	-0.568693	29	0.2168
ENSG00000130518	ENST00000599528.1	-1.06548	-0.975985	0.329072	0.871686	IQCN	80726	chr19	18274882	18275793	912	*	10.3361	0.664614	9.10686	0.000443	0.0413443	372	upstream	4	2.66322e-05	0.00685517	-0.530975	-0.892945	0.0892811	40	0.217
ENSG00000122203	ENST00000298569.8	0.896858	1.60797	0.107841	0.728697	KIAA1191	57179	chr5	176366278	176366715	438	*	4.8533	0.609948	10.0224	0.00027	0.0408024	4309	upstream	8	0.000404198	0.0398894	0.470884	-0.174631	0.779525	58	0.2185
ENSG00000167613	ENST00000391743.7	1.53378	2.68206	0.00731699	0.325341	LAIR1	3903	chr19	54375122	54375966	845	*	12.7163	-0.525182	-8.83902	0.000528999	0.0418043	4563	upstream	14	6.54966e-07	0.000454255	-0.730522	-0.868173	-0.494346	60	0.2199
ENSG00000105063	ENST00000587457.1	0.974257	1.60127	0.109317	0.731255	PPP6R1	22870	chr19	55253165	55256724	3560	*	29.4702	-0.57545	-14.801	2.8e-05	0.036575	0	overlapStart	7	0.000533972	0.0481307	-0.84497	-0.946842	-0.139955	127	0.2218
ENSG00000125089	ENST00000382521.7	0.96675	1.34345	0.179127	0.795712	SH3TC1	54436	chr4	8240533	8241022	490	*	4.97862	-0.405525	-7.96355	0.000984999	0.0481986	0	overlapStart	17	0.000347408	0.0373883	-0.690772	-0.852691	-0.254434	40	0.2219
ENSG00000180096	ENST00000563957.6	1.04669	1.56076	0.118581	0.74204	SEPT1	1731	chr16	30381912	30382938	1027	*	8.04613	-0.692035	-10.0849	0.000262	0.0408024	0	overlapStart	5	8.92773e-05	0.0157321	-0.864087	-0.96171	-0.578671	27	0.2228
ENSG00000087245	ENST00000566564.1	-2.34921	-1.2344	0.217054	0.822355	MMP2	4313	chr16	55502676	55503223	548	*	7.66502	0.695134	9.14069	0.000435	0.0410359	2151	upstream	6	1.54465e-05	0.00476133	-0.220645	-0.726135	0.456415	27	0.227
ENSG00000125089	ENST00000245105.7	1.43577	2.00152	0.0453359	0.592787	SH3TC1	54436	chr4	8199744	8200543	800	*	8.2652	-0.507412	-7.96786	0.000981999	0.0481845	842	upstream	17	0.000347408	0.0373883	-0.710315	-0.934919	-0.304546	53	0.2272
ENSG00000005844	ENST00000562652.1	2.59588	1.4972	0.134342	0.759612	ITGAL	3683	chr16	30494220	30494901	682	*	3.8295	0.416273	8.41488	0.000683999	0.0429676	1530	upstream	6	0.000252945	0.0306001	0.769514	0.042348	0.926587	30	0.2278
ENSG00000103043	ENST00000566655.1	2.52909	1.89508	0.0580822	0.633256	VAC14	55697	chr16	70746190	70746702	513	*	4.72308	0.612853	9.12683	0.000436	0.0410359	1107	upstream	6	0.000253694	0.0306001	0.475771	-0.264149	0.8545	22	0.2282
ENSG00000196405	ENST00000553771.5	2.88659	1.75739	0.0788512	0.680042	EVL	51466	chr14	100064850	100069089	4240	*	26.6991	-0.702772	-13.9802	4.4e-05	0.0408024	0	overlapStart	15	2.4583e-05	0.00652967	-0.673264	-0.934254	-0.152815	95	0.2292
ENSG00000126214	ENST00000538504.6	-0.85811	-1.68038	0.0928824	0.705302	KLC1	3831	chr14	103628061	103628407	347	*	2.41776	0.359824	8.59535	0.000611999	0.0424197	769	upstream	17	7.08031e-05	0.013811	-0.194589	-0.574795	0.294309	37	0.2295
ENSG00000141524	ENST00000585849.1	1.33204	1.82785	0.0675719	0.658257	TMC6	11322	chr17	78121183	78122079	897	*	14.7738	-0.858388	-12.8068	7.49999e-05	0.0408024	386	upstream	15	6.30955e-05	0.0127046	-0.646265	-0.81523	-0.304281	62	0.2307
ENSG00000105639	ENST00000527031.5	1.53134	1.32018	0.186775	0.803426	JAK3	3718	chr19	17846290	17847141	852	*	6.75306	-0.5732	-8.62921	0.000600999	0.0421578	1842	upstream	6	2.1804e-05	0.0059578	-0.803764	-0.916949	-0.433006	45	0.2334
ENSG00000076928	ENST00000599846.5	0.964293	1.17213	0.241146	0.834979	ARHGEF1	9138	chr19	41886810	41888210	1401	*	6.86677	-0.516405	-8.4972	0.000657999	0.0428277	4423	upstream	26	4.80265e-05	0.0104272	-0.47551	-0.859469	0.383766	35	0.2347
ENSG00000076928	ENST00000599846.5	0.964293	1.17213	0.241146	0.834979	ARHGEF1	100505585	chr19	41886810	41888210	1401	*	6.86677	-0.516405	-8.4972	0.000657999	0.0428277	4423	upstream	26	4.80265e-05	0.0104272	-0.47551	-0.859469	0.383766	35	0.2347
ENSG00000160789	ENST00000498722.2	0.264487	0.622483	0.533624	0.928514	LMNA	4000	chr1	156102373	156105679	3307	*	13.1848	0.57146	11.3846	0.00015	0.0408024	978	upstream	15	5.03995e-06	0.00206291	-0.185959	-0.860882	0.593691	87	0.235
ENSG00000231389	ENST00000437811.1	1.91456	2.44436	0.0145109	0.413967	HLA-DPA1	3113	chr6	33076150	33078188	2039	*	3.83097	-0.625868	-7.77196	0.00113	0.0495298	2516	upstream	6	0.000381709	0.0390595	-0.728113	-0.873376	-0.385547	15	0.2351
ENSG00000162512	ENST00000471567.1	2.00003	4.00765	6.1327e-05	0.0331552	SDC3	9672	chr1	30881304	30881651	348	*	3.70686	-0.366494	-7.94711	0.001001	0.0484874	534	upstream	3	1.94676e-06	0.00103419	-0.796467	-0.939865	-0.502325	33	0.2352
ENSG00000162512	ENST00000471567.1	2.00003	4.00765	6.1327e-05	0.0331552	SDC3	9672	chr1	30881304	30881651	348	*	3.70686	-0.366494	-7.94711	0.001001	0.0484874	0	overlapStart	3	1.94676e-06	0.00103419	-0.796467	-0.939865	-0.502325	33	0.2352
ENSG00000160255	ENST00000397852.5	1.96896	2.79751	0.00514988	0.284341	ITGB2	3689	chr21	44918461	44921815	3355	*	34.0789	-0.60713	-18.2232	8.99999e-06	0.0250211	0	overlapStart	9	7.75382e-05	0.0146665	-0.875057	-0.944832	-0.630336	157	0.2353
ENSG00000160255	ENST00000397852.5	1.96896	2.79751	0.00514988	0.284341	ITGB2	3689	chr21	44918461	44921815	3355	*	34.0789	-0.60713	-18.2232	8.99999e-06	0.0250211	4177	upstream	9	7.75382e-05	0.0146665	-0.875057	-0.944832	-0.630336	157	0.2353
ENSG00000130518	ENST00000608950.1	-3.61317	-2.50262	0.0123277	0.389608	IQCN	80726	chr19	18274882	18275793	912	*	10.3361	0.664614	9.10686	0.000443	0.0413443	372	upstream	4	2.66322e-05	0.00685517	-0.651912	-0.899206	-0.155217	40	0.2355
ENSG00000076928	ENST00000598812.5	0.691917	0.60556	0.544807	0.930295	ARHGEF1	100505585	chr19	41921017	41922889	1873	*	10.6088	0.350453	8.9331	0.0005	0.0416354	204	upstream	26	4.80265e-05	0.0104272	0.555717	0.0347124	0.808049	83	0.2356
ENSG00000076928	ENST00000598812.5	0.691917	0.60556	0.544807	0.930295	ARHGEF1	9138	chr19	41921017	41922889	1873	*	10.6088	0.350453	8.9331	0.0005	0.0416354	204	upstream	26	4.80265e-05	0.0104272	0.555717	0.0347124	0.808049	83	0.2356
ENSG00000107551	ENST00000465735.5	0.475059	0.708542	0.478609	0.915865	RASSF4	83937	chr10	44977022	44977811	790	*	6.13311	0.603525	10.9961	0.000176	0.0408024	3227	upstream	9	4.87393e-05	0.0104907	0.702158	0.0362565	0.903824	30	0.2365
ENSG00000106266	ENST00000435060.5	2.54546	1.30224	0.192833	0.807855	SNX8	29886	chr7	2261617	2262185	569	*	4.66197	-0.611156	-8.78096	0.000551999	0.0418043	3998	upstream	7	0.000221553	0.0286618	-0.243585	-0.716233	0.485018	33	0.2388
ENSG00000130518	ENST00000599638.2	-1.28384	-2.81931	0.00481272	0.27835	IQCN	80726	chr19	18274882	18275793	912	*	10.3361	0.664614	9.10686	0.000443	0.0413443	372	upstream	4	2.66322e-05	0.00685517	-0.785153	-0.903816	-0.546364	40	0.2392
ENSG00000167613	ENST00000622064.1	1.84627	2.38698	0.0169875	0.433497	LAIR1	3903	chr19	54369404	54370741	1338	*	10.5705	-0.645621	-9.98478	0.000274	0.0408024	0	overlapStart	14	6.54966e-07	0.000454255	-0.644109	-0.836075	-0.290808	39	0.2396
ENSG00000167613	ENST00000622064.1	1.84627	2.38698	0.0169875	0.433497	LAIR1	3903	chr19	54369404	54370741	1338	*	10.5705	-0.645621	-9.98478	0.000274	0.0408024	703	upstream	14	6.54966e-07	0.000454255	-0.644109	-0.836075	-0.290808	39	0.2396
ENSG00000140853	ENST00000539144.5	-1.94158	-1.1431	0.252998	0.839206	NLRC5	84166	chr16	57041557	57043411	1855	*	10.3326	-0.614335	-9.17786	0.000427	0.0410359	169	upstream	20	0.000403915	0.0398894	-0.546224	-0.79917	-0.0135016	43	0.2403
ENSG00000140853	ENST00000538273.5	0.744494	0.72083	0.471014	0.914124	NLRC5	84166	chr16	57041557	57043411	1855	*	10.3326	-0.614335	-9.17786	0.000427	0.0410359	169	upstream	20	0.000403915	0.0398894	-0.566115	-0.79515	-0.0517932	43	0.2405
ENSG00000160789	ENST00000473598.6	-0.476552	-0.81243	0.416545	0.899188	LMNA	4000	chr1	156102373	156105679	3307	*	13.1848	0.57146	11.3846	0.00015	0.0408024	978	upstream	15	5.03995e-06	0.00206291	-0.495161	-0.888526	0.540827	87	0.2412
ENSG00000196405	ENST00000553694.5	1.33559	1.27996	0.20056	0.813044	EVL	51466	chr14	100080999	100082380	1382	*	6.96753	-0.736961	-9.29332	0.000397	0.0408024	2450	upstream	15	2.4583e-05	0.00652967	-0.729604	-0.869887	-0.370117	28	0.2418
ENSG00000142156	ENST00000486023.1	-3.77878	-1.92884	0.0537503	0.621358	COL6A1	1291	chr21	45983116	45984355	1240	*	31.3058	0.577349	15.4602	2e-05	0.0343285	2753	upstream	7	1.18205e-06	0.000737836	-0.41775	-0.768433	0.247232	119	0.242
ENSG00000126214	ENST00000452929.6	1.00283	1.36535	0.172144	0.791948	KLC1	3831	chr14	103696092	103697307	1216	*	7.79898	0.46909	8.06708	0.000904999	0.0470578	2614	upstream	17	7.08031e-05	0.013811	-0.274637	-0.783909	0.269919	38	0.2431
ENSG00000143851	ENST00000495688.5	5.4099	3.29615	0.00098018	0.13328	PTPN7	5778	chr1	202159293	202162757	3465	*	32.1141	-0.727842	-12.8608	7.39999e-05	0.0408024	0	overlapStart	5	0.000398981	0.0398741	-0.875826	-0.945985	-0.723444	102	0.2438
ENSG00000143851	ENST00000495688.5	5.4099	3.29615	0.00098018	0.13328	PTPN7	5778	chr1	202159293	202162757	3465	*	32.1141	-0.727842	-12.8608	7.39999e-05	0.0408024	723	upstream	5	0.000398981	0.0398741	-0.875826	-0.945985	-0.723444	102	0.2438
ENSG00000141524	ENST00000589553.5	0.645654	0.861125	0.389169	0.889833	TMC6	11322	chr17	78124353	78125580	1228	*	26.1549	-0.512082	-11.8083	0.000113	0.0408024	2	upstream	15	6.30955e-05	0.0127046	-0.76223	-0.914868	-0.284358	106	0.2459
ENSG00000108669	ENST00000591574.5	0.0451598	0.0536725	0.957196	0.995534	CYTH1	9267	chr17	78725370	78726201	832	*	2.18737	-0.711043	-7.9902	0.000959999	0.047749	1323	upstream	14	0.000153294	0.0227823	-0.430404	-0.687346	-0.0192701	12	0.2488
ENSG00000140853	ENST00000541020.1	0.660063	0.973758	0.330177	0.871931	NLRC5	84166	chr16	57041557	57043411	1855	*	10.3326	-0.614335	-9.17786	0.000427	0.0410359	169	upstream	20	0.000403915	0.0398894	-0.660554	-0.876446	-0.282025	43	0.2507
ENSG00000160789	ENST00000502357.5	-0.0521143	-0.0581251	0.953649	0.995433	LMNA	4000	chr1	156102373	156105679	3307	*	13.1848	0.57146	11.3846	0.00015	0.0408024	978	upstream	15	5.03995e-06	0.00206291	-0.448688	-0.865449	0.500757	87	0.2511
ENSG00000072195	ENST00000312358.11	-1.74184	-1.18916	0.234376	0.831348	SPEG	10290	chr2	219448255	219449212	958	*	66.3252	-0.720319	-25.5731	2e-06	0.0192054	1457	upstream	24	1.83591e-06	0.00103419	0.569294	0.0511416	0.89505	224	0.2519
ENSG00000072195	ENST00000312358.11	-1.74184	-1.18916	0.234376	0.831348	SPEG	100996693	chr2	219448255	219449212	958	*	66.3252	-0.720319	-25.5731	2e-06	0.0192054	1457	upstream	24	1.83591e-06	0.00103419	0.569294	0.0511416	0.89505	224	0.2519
ENSG00000183484	ENST00000549990.1	3.21252	2.22582	0.0260265	0.49789	GPR132	29933	chr14	105055190	105056414	1225	*	9.19057	0.280357	9.09043	0.000448	0.0414821	0	overlapStart	5	3.80007e-05	0.00867611	0.238059	-0.526516	0.765156	100	0.2519
ENSG00000076928	ENST00000378152.8	0.960028	2.30759	0.0210219	0.465436	ARHGEF1	9138	chr19	41921017	41922889	1873	*	10.6088	0.350453	8.9331	0.0005	0.0416354	204	upstream	26	4.80265e-05	0.0104272	0.664406	0.32448	0.878579	83	0.2523
ENSG00000076928	ENST00000378152.8	0.960028	2.30759	0.0210219	0.465436	ARHGEF1	100505585	chr19	41921017	41922889	1873	*	10.6088	0.350453	8.9331	0.0005	0.0416354	204	upstream	26	4.80265e-05	0.0104272	0.664406	0.32448	0.878579	83	0.2523
ENSG00000103043	ENST00000564685.5	1.06525	1.41274	0.157732	0.780932	VAC14	55697	chr16	70746190	70746702	513	*	4.72308	0.612853	9.12683	0.000436	0.0410359	1107	upstream	6	0.000253694	0.0306001	0.46706	0.0345438	0.778804	22	0.2532
ENSG00000141524	ENST00000591594.5	-1.86765	-1.69708	0.089681	0.699673	TMC6	11322	chr17	78121183	78122079	897	*	14.7738	-0.858388	-12.8068	7.49999e-05	0.0408024	386	upstream	15	6.30955e-05	0.0127046	-0.46579	-0.797584	-0.0564068	62	0.2533
ENSG00000140853	ENST00000534927.5	0.0442469	0.0639062	0.949045	0.995022	NLRC5	84166	chr16	57026054	57026592	539	*	2.91361	-0.467747	-9.02017	0.000472	0.0416354	46	upstream	20	0.000403915	0.0398894	-0.559578	-0.847947	0.240309	30	0.2541
ENSG00000140853	ENST00000534927.5	0.0442469	0.0639062	0.949045	0.995022	NLRC5	84166	chr16	57026054	57026592	539	*	2.91361	-0.467747	-9.02017	0.000472	0.0416354	0	overlapStart	20	0.000403915	0.0398894	-0.559578	-0.847947	0.240309	30	0.2541
ENSG00000113140	ENST00000539687.5	2.21221	3.73094	0.000190768	0.0655644	SPARC	6678	chr5	151679325	151686455	7131	*	20.9806	0.541813	10.6348	0.000205	0.0408024	0	overlapStart	7	8.5142e-05	0.015517	0.684371	0.15603	0.976272	92	0.2553
ENSG00000141524	ENST00000592076.5	1.13379	1.73997	0.0818639	0.686041	TMC6	11322	chr17	78126612	78127570	959	*	7.29532	-0.501801	-9.60175	0.000335	0.0408024	722	upstream	15	6.30955e-05	0.0127046	-0.340367	-0.876894	0.278403	43	0.2558
ENSG00000141524	ENST00000592076.5	1.13379	1.73997	0.0818639	0.686041	TMC6	11322	chr17	78126612	78127570	959	*	7.29532	-0.501801	-9.60175	0.000335	0.0408024	0	overlapStart	15	6.30955e-05	0.0127046	-0.340367	-0.876894	0.278403	43	0.2558
ENSG00000105063	ENST00000587283.5	0.644851	1.33872	0.18066	0.797094	PPP6R1	22870	chr19	55253165	55256724	3560	*	29.4702	-0.57545	-14.801	2.8e-05	0.036575	0	overlapStart	7	0.000533972	0.0481307	-0.834203	-0.947488	-0.180006	127	0.2568
ENSG00000175567	ENST00000542615.5	1.79878	2.43045	0.0150799	0.419143	UCP2	7351	chr11	73979728	73982457	2730	*	10.2736	-0.524695	-9.40145	0.000375	0.0408024	0	overlapStart	9	7.66259e-10	2.39149e-06	-0.547904	-0.788947	0.208224	59	0.2585
ENSG00000175567	ENST00000542615.5	1.79878	2.43045	0.0150799	0.419143	UCP2	7351	chr11	73979728	73982457	2730	*	10.2736	-0.524695	-9.40145	0.000375	0.0408024	1586	upstream	9	7.66259e-10	2.39149e-06	-0.547904	-0.788947	0.208224	59	0.2585
ENSG00000005844	ENST00000563615.5	5.77934	3.24094	0.00119135	0.142539	ITGAL	3683	chr16	30471272	30473668	2397	*	10.6062	-0.56124	-8.04634	0.000919999	0.0473185	0	overlapStart	6	0.000252945	0.0306001	-0.86246	-0.931458	-0.0468251	43	0.2587
ENSG00000005844	ENST00000563615.5	5.77934	3.24094	0.00119135	0.142539	ITGAL	3683	chr16	30471272	30473668	2397	*	10.6062	-0.56124	-8.04634	0.000919999	0.0473185	332	upstream	6	0.000252945	0.0306001	-0.86246	-0.931458	-0.0468251	43	0.2587
ENSG00000140853	ENST00000534927.5	0.0442469	0.0639062	0.949045	0.995022	NLRC5	84166	chr16	57041557	57043411	1855	*	10.3326	-0.614335	-9.17786	0.000427	0.0410359	169	upstream	20	0.000403915	0.0398894	-0.558953	-0.836389	-0.00749807	43	0.2599
ENSG00000105063	ENST00000591602.1	2.49264	2.27004	0.0232051	0.481813	PPP6R1	22870	chr19	55251330	55251959	630	*	8.8535	-0.58547	-11.3317	0.000151	0.0408024	3957	upstream	7	0.000533972	0.0481307	-0.593337	-0.820539	0.0140692	39	0.261
ENSG00000160255	ENST00000397857.5	5.71524	1.42945	0.152874	0.776052	ITGB2	3689	chr21	44898213	44900097	1885	*	9.11278	0.253408	8.95994	0.000489	0.0416354	4185	upstream	9	7.75382e-05	0.0146665	0.66229	0.348138	0.885497	137	0.2611
ENSG00000103043	ENST00000563662.2	1.46895	1.25235	0.210443	0.818905	VAC14	55697	chr16	70691109	70693047	1939	*	17.2408	0.427282	11.1832	0.000156	0.0408024	59	upstream	6	0.000253694	0.0306001	0.525362	0.186925	0.75172	94	0.2615
ENSG00000168405	ENST00000643656.1	-0.639617	-0.849783	0.395446	0.891864	CMAHP	NA	chr6	25232404	25233193	790	*	7.59262	0.691126	10.4567	0.000224	0.0408024	0	overlapStart	15	0.000189267	0.0256329	0.0777701	-0.586584	0.775471	26	0.2635
ENSG00000160789	ENST00000368301.6	-2.59753	-1.19438	0.232331	0.829691	LMNA	4000	chr1	156127773	156129936	2164	*	7.79805	0.604914	9.88294	0.000287	0.0408024	4868	upstream	15	5.03995e-06	0.00206291	-0.399437	-0.782327	0.11984	34	0.2667
ENSG00000005844	ENST00000564632.1	5.56391	2.79169	0.00524336	0.28563	ITGAL	3683	chr16	30471272	30473668	2397	*	10.6062	-0.56124	-8.04634	0.000919999	0.0473185	0	overlapStart	6	0.000252945	0.0306001	-0.716158	-0.899631	-0.395577	43	0.2668
ENSG00000005844	ENST00000564632.1	5.56391	2.79169	0.00524336	0.28563	ITGAL	3683	chr16	30471272	30473668	2397	*	10.6062	-0.56124	-8.04634	0.000919999	0.0473185	332	upstream	6	0.000252945	0.0306001	-0.716158	-0.899631	-0.395577	43	0.2668
ENSG00000266088	ENST00000577557.1	4.24104	2.47929	0.0131645	0.399128		NA	chr17	40516205	40517541	1337	*	4.14333	-0.542715	-7.79928	0.001108	0.0492657	0	overlapStart	2	9.63161e-05	0.0164714	-0.897904	-0.954522	-0.225063	20	0.2688
ENSG00000105063	ENST00000589343.1	0.0581979	0.0637439	0.949174	0.995022	PPP6R1	22870	chr19	55251330	55251959	630	*	8.8535	-0.58547	-11.3317	0.000151	0.0408024	3957	upstream	7	0.000533972	0.0481307	-0.634665	-0.871217	-0.119479	39	0.2719
ENSG00000167613	ENST00000348231.8	1.60207	2.01252	0.0441655	0.589058	LAIR1	3903	chr19	54369404	54370741	1338	*	10.5705	-0.645621	-9.98478	0.000274	0.0408024	0	overlapStart	14	6.54966e-07	0.000454255	-0.369989	-0.715692	0.0626617	39	0.2722
ENSG00000167613	ENST00000348231.8	1.60207	2.01252	0.0441655	0.589058	LAIR1	3903	chr19	54369404	54370741	1338	*	10.5705	-0.645621	-9.98478	0.000274	0.0408024	703	upstream	14	6.54966e-07	0.000454255	-0.369989	-0.715692	0.0626617	39	0.2722
ENSG00000167613	ENST00000391742.6	1.2063	2.46654	0.0136425	0.404852	LAIR1	3903	chr19	54375122	54375966	845	*	12.7163	-0.525182	-8.83902	0.000528999	0.0418043	4563	upstream	14	6.54966e-07	0.000454255	-0.8001	-0.909171	-0.482222	60	0.2722
ENSG00000160255	ENST00000397846.7	-1.91319	-1.0486	0.294362	0.857824	ITGB2	3689	chr21	44898213	44900097	1885	*	9.11278	0.253408	8.95994	0.000489	0.0416354	4185	upstream	9	7.75382e-05	0.0146665	0.414789	-0.463586	0.835025	137	0.273
ENSG00000108679	ENST00000262776.7	1.56405	3.06487	0.00217763	0.193849	LGALS3BP	3959	chr17	78974851	78975723	873	*	9.28276	0.593471	10.4686	0.000222	0.0408024	0	overlapStart	6	0.000234754	0.0293626	0.636738	0.183503	0.830646	42	0.2781
ENSG00000108679	ENST00000262776.7	1.56405	3.06487	0.00217763	0.193849	LGALS3BP	3959	chr17	78974851	78975723	873	*	9.28276	0.593471	10.4686	0.000222	0.0408024	54	upstream	6	0.000234754	0.0293626	0.636738	0.183503	0.830646	42	0.2781
ENSG00000141524	ENST00000589553.5	0.645654	0.861125	0.389169	0.889833	TMC6	11322	chr17	78121183	78122079	897	*	14.7738	-0.858388	-12.8068	7.49999e-05	0.0408024	386	upstream	15	6.30955e-05	0.0127046	-0.759468	-0.898989	-0.275048	62	0.2788
ENSG00000141524	ENST00000322914.7	-0.963129	-0.445969	0.655619	0.9545	TMC6	11322	chr17	78121183	78122079	897	*	14.7738	-0.858388	-12.8068	7.49999e-05	0.0408024	386	upstream	15	6.30955e-05	0.0127046	-0.218005	-0.705909	0.532708	62	0.279
ENSG00000160255	ENST00000522931.5	2.22897	1.63612	0.101815	0.718953	ITGB2	3689	chr21	44918461	44921815	3355	*	34.0789	-0.60713	-18.2232	8.99999e-06	0.0250211	0	overlapStart	9	7.75382e-05	0.0146665	-0.588266	-0.873247	0.042549	157	0.2815
ENSG00000160255	ENST00000522931.5	2.22897	1.63612	0.101815	0.718953	ITGB2	3689	chr21	44918461	44921815	3355	*	34.0789	-0.60713	-18.2232	8.99999e-06	0.0250211	4177	upstream	9	7.75382e-05	0.0146665	-0.588266	-0.873247	0.042549	157	0.2815
ENSG00000115318	ENST00000409986.5	-1.1493	-1.09472	0.273639	0.849803	LOXL3	84695	chr2	74553102	74553862	761	*	5.24437	0.499635	10.0464	0.000265	0.0408024	17	upstream	8	1.93279e-06	0.00103419	-0.383139	-0.75671	0.152671	36	0.2819
ENSG00000005844	ENST00000565864.5	2.55378	1.68006	0.0929465	0.705537	ITGAL	3683	chr16	30494220	30494901	682	*	3.8295	0.416273	8.41488	0.000683999	0.0429676	1530	upstream	6	0.000252945	0.0306001	0.767708	0.175648	0.941248	30	0.282
ENSG00000140853	ENST00000535284.1	0.164095	0.167974	0.866603	0.986437	NLRC5	84166	chr16	57026054	57026592	539	*	2.91361	-0.467747	-9.02017	0.000472	0.0416354	46	upstream	20	0.000403915	0.0398894	-0.597036	-0.785552	-0.0866553	30	0.2851
ENSG00000140853	ENST00000535284.1	0.164095	0.167974	0.866603	0.986437	NLRC5	84166	chr16	57026054	57026592	539	*	2.91361	-0.467747	-9.02017	0.000472	0.0416354	0	overlapStart	20	0.000403915	0.0398894	-0.597036	-0.785552	-0.0866553	30	0.2851
ENSG00000160789	ENST00000368298.2	0.304757	0.312104	0.754962	0.97228	LMNA	4000	chr1	156102373	156105679	3307	*	13.1848	0.57146	11.3846	0.00015	0.0408024	978	upstream	15	5.03995e-06	0.00206291	-0.382317	-0.859397	0.616893	87	0.2862
ENSG00000196405	ENST00000544450.6	0.74278	1.40287	0.160655	0.782903	EVL	51466	chr14	100080999	100082380	1382	*	6.96753	-0.736961	-9.29332	0.000397	0.0408024	2450	upstream	15	2.4583e-05	0.00652967	-0.88579	-0.950789	-0.547081	28	0.2863
ENSG00000087245	ENST00000437642.6	0.0841869	0.115288	0.908217	0.990973	MMP2	4313	chr16	55502676	55503223	548	*	7.66502	0.695134	9.14069	0.000435	0.0410359	2151	upstream	6	1.54465e-05	0.00476133	-0.372379	-0.732039	0.32542	27	0.2867
ENSG00000196405	ENST00000402714.6	-0.00155873	-0.00298431	0.997619	0.999709	EVL	51466	chr14	100064850	100069089	4240	*	26.6991	-0.702772	-13.9802	4.4e-05	0.0408024	0	overlapStart	15	2.4583e-05	0.00652967	0.723057	-0.184034	0.883054	95	0.2868
ENSG00000196405	ENST00000402714.6	-0.00155873	-0.00298431	0.997619	0.999709	EVL	51466	chr14	100080999	100082380	1382	*	6.96753	-0.736961	-9.29332	0.000397	0.0408024	2450	upstream	15	2.4583e-05	0.00652967	0.712785	-0.262992	0.892384	28	0.2869
ENSG00000141524	ENST00000590602.5	1.10824	2.13066	0.0331168	0.544113	TMC6	11322	chr17	78124353	78125580	1228	*	26.1549	-0.512082	-11.8083	0.000113	0.0408024	2	upstream	15	6.30955e-05	0.0127046	-0.859589	-0.956184	-0.668477	106	0.2884
ENSG00000140853	ENST00000544189.1	0.708985	0.911905	0.361819	0.881109	NLRC5	84166	chr16	57041557	57043411	1855	*	10.3326	-0.614335	-9.17786	0.000427	0.0410359	169	upstream	20	0.000403915	0.0398894	-0.609114	-0.846115	-0.111509	43	0.2885
ENSG00000134460	ENST00000379954.5	3.27889	3.29686	0.00097772	0.13328	IL2RA	3559	chr10	6061944	6062685	742	*	6.89234	-0.706125	-11.1671	0.000156	0.0408024	0	overlapStart	4	6.21976e-08	7.39499e-05	-0.735846	-0.91082	-0.22896	29	0.289
ENSG00000160789	ENST00000459904.1	0.763713	1.37201	0.170059	0.790384	LMNA	4000	chr1	156127773	156129936	2164	*	7.79805	0.604914	9.88294	0.000287	0.0408024	4868	upstream	15	5.03995e-06	0.00206291	0.261482	-0.496239	0.746547	34	0.2909
ENSG00000160789	ENST00000473598.6	-0.476552	-0.81243	0.416545	0.899188	LMNA	4000	chr1	156116509	156125881	9373	*	50.4926	0.676796	17.9746	9.99999e-06	0.0250211	0	overlapStart	15	5.03995e-06	0.00206291	-0.452874	-0.9055	0.594761	194	0.2911
ENSG00000160789	ENST00000473598.6	-0.476552	-0.81243	0.416545	0.899188	LMNA	4000	chr1	156116509	156125881	9373	*	50.4926	0.676796	17.9746	9.99999e-06	0.0250211	278	upstream	15	5.03995e-06	0.00206291	-0.452874	-0.9055	0.594761	194	0.2911
ENSG00000126246	ENST00000591277.1	0.389925	0.350138	0.726235	0.967989	IGFLR1	79713	chr19	35742204	35742795	592	*	4.35476	-0.631762	-8.12472	0.000854999	0.0458953	0	overlapStart	6	0.00037484	0.0385145	-0.531182	-0.816198	0.226695	19	0.2916
ENSG00000126246	ENST00000591277.1	0.389925	0.350138	0.726235	0.967989	IGFLR1	79713	chr19	35742204	35742795	592	*	4.35476	-0.631762	-8.12472	0.000854999	0.0458953	612	upstream	6	0.00037484	0.0385145	-0.531182	-0.816198	0.226695	19	0.2916
ENSG00000140853	ENST00000543030.5	-0.733821	-0.497581	0.61878	0.946924	NLRC5	84166	chr16	57041557	57043411	1855	*	10.3326	-0.614335	-9.17786	0.000427	0.0410359	169	upstream	20	0.000403915	0.0398894	-0.422862	-0.858502	0.212346	43	0.2927
ENSG00000113140	ENST00000522348.1	0.446237	0.564219	0.572605	0.936386	SPARC	6678	chr5	151679325	151686455	7131	*	20.9806	0.541813	10.6348	0.000205	0.0408024	0	overlapStart	7	8.5142e-05	0.015517	-0.125541	-0.571587	0.387538	92	0.2929
ENSG00000113140	ENST00000520687.1	1.72456	3.03237	0.00242641	0.203507	SPARC	6678	chr5	151679325	151686455	7131	*	20.9806	0.541813	10.6348	0.000205	0.0408024	0	overlapStart	7	8.5142e-05	0.015517	0.493879	-0.140278	0.892935	92	0.293
ENSG00000167613	ENST00000391741.6	0.336637	0.275364	0.783037	0.976458	LAIR1	3903	chr19	54375122	54375966	845	*	12.7163	-0.525182	-8.83902	0.000528999	0.0418043	4563	upstream	14	6.54966e-07	0.000454255	-0.575778	-0.809448	-0.079288	60	0.294
ENSG00000160255	ENST00000498666.5	1.65206	2.80236	0.00507303	0.284215	ITGB2	3689	chr21	44892102	44892493	392	*	4.37809	0.470719	8.09195	0.000879999	0.0463962	2970	upstream	9	7.75382e-05	0.0146665	0.821661	0.407899	0.926513	37	0.2967
ENSG00000160255	ENST00000397846.7	-1.91319	-1.0486	0.294362	0.857824	ITGB2	3689	chr21	44892102	44892493	392	*	4.37809	0.470719	8.09195	0.000879999	0.0463962	2970	upstream	9	7.75382e-05	0.0146665	0.398306	-0.360196	0.833989	37	0.2977
ENSG00000164896	ENST00000482571.2	-4.66619	-3.89628	9.76808e-05	0.0446198	FASTK	10922	chr7	151081348	151082120	773	*	12.6288	0.45691	11.8803	0.00011	0.0408024	481	upstream	8	1.2336e-06	0.00075123	0.0988447	-0.609775	0.565857	91	0.2986
ENSG00000108669	ENST00000589768.5	0.729174	1.81514	0.0695031	0.662564	CYTH1	9267	chr17	78725370	78726201	832	*	2.18737	-0.711043	-7.9902	0.000959999	0.047749	1323	upstream	14	0.000153294	0.0227823	-0.656909	-0.891089	0.0366082	12	0.2986
ENSG00000140853	ENST00000535284.1	0.164095	0.167974	0.866603	0.986437	NLRC5	84166	chr16	57041557	57043411	1855	*	10.3326	-0.614335	-9.17786	0.000427	0.0410359	169	upstream	20	0.000403915	0.0398894	-0.589759	-0.840549	0.113125	43	0.3007
ENSG00000248905	ENST00000559047.5	1.04822	1.71044	0.087185	0.695391	FMN1	342184	chr15	33154437	33154950	514	*	4.40735	-0.525544	-7.9601	0.000987999	0.0482922	0	overlapStart	6	0.000182763	0.0256329	-0.660282	-0.8998	-0.273063	23	0.3039
ENSG00000163297	ENST00000346652.10	0.41793	0.878588	0.379625	0.886377	ANTXR2	118429	chr4	79964406	79965185	780	*	7.20462	0.318611	9.88575	0.000286	0.0408024	0	overlapStart	7	1.858e-05	0.00533686	0.463374	-0.126207	0.836584	98	0.3066
ENSG00000105639	ENST00000528705.1	2.24289	1.73281	0.0831301	0.687443	JAK3	3718	chr19	17850315	17851063	749	*	7.94781	-0.567988	-10.2291	0.000247	0.0408024	2243	upstream	6	2.1804e-05	0.0059578	-0.601809	-0.868841	0.0183978	35	0.3074
ENSG00000167613	ENST00000434277.6	1.5958	2.06047	0.0393533	0.56988	LAIR1	3903	chr19	54375122	54375966	845	*	12.7163	-0.525182	-8.83902	0.000528999	0.0418043	4563	upstream	14	6.54966e-07	0.000454255	-0.700344	-0.865325	-0.340578	60	0.3085
ENSG00000141524	ENST00000593044.5	1.44403	2.48805	0.0128444	0.3961	TMC6	11322	chr17	78129549	78131349	1801	*	13.721	-0.755466	-11.4189	0.000145	0.0408024	0	overlapStart	15	6.30955e-05	0.0127046	-0.757426	-0.884567	-0.455148	50	0.3121
ENSG00000141524	ENST00000593044.5	1.44403	2.48805	0.0128444	0.3961	TMC6	11322	chr17	78129549	78131349	1801	*	13.721	-0.755466	-11.4189	0.000145	0.0408024	766	upstream	15	6.30955e-05	0.0127046	-0.757426	-0.884567	-0.455148	50	0.3121
ENSG00000076928	ENST00000600274.5	-1.23407	-1.22102	0.222077	0.825008	ARHGEF1	100505585	chr19	41886810	41888210	1401	*	6.86677	-0.516405	-8.4972	0.000657999	0.0428277	4423	upstream	26	4.80265e-05	0.0104272	-0.390316	-0.777073	0.275351	35	0.3127
ENSG00000076928	ENST00000600274.5	-1.23407	-1.22102	0.222077	0.825008	ARHGEF1	9138	chr19	41886810	41888210	1401	*	6.86677	-0.516405	-8.4972	0.000657999	0.0428277	4423	upstream	26	4.80265e-05	0.0104272	-0.390316	-0.777073	0.275351	35	0.3127
ENSG00000136167	ENST00000469227.5	1.80368	1.8975	0.0577623	0.632069	LCP1	3936	chr13	46167177	46175577	8401	*	18.3985	-0.49983	-11.5409	0.000136	0.0408024	0	overlapStart	5	0.000207598	0.0274249	-0.828058	-0.92692	-0.590956	102	0.313
ENSG00000160789	ENST00000448611.6	-0.248372	-0.237172	0.812523	0.980486	LMNA	4000	chr1	156102373	156105679	3307	*	13.1848	0.57146	11.3846	0.00015	0.0408024	978	upstream	15	5.03995e-06	0.00206291	-0.423954	-0.85057	0.30575	87	0.3146
ENSG00000141524	ENST00000590494.1	1.22657	1.24229	0.214128	0.821029	TMC6	11322	chr17	78132261	78134224	1964	*	15.0543	-0.362875	-14.2776	3.8e-05	0.0408024	0	overlapStart	15	6.30955e-05	0.0127046	-0.615943	-0.860144	-0.127124	140	0.3157
ENSG00000141524	ENST00000590494.1	1.22657	1.24229	0.214128	0.821029	TMC6	11322	chr17	78132261	78134224	1964	*	15.0543	-0.362875	-14.2776	3.8e-05	0.0408024	863	upstream	15	6.30955e-05	0.0127046	-0.615943	-0.860144	-0.127124	140	0.3157
ENSG00000160789	ENST00000368298.2	0.304757	0.312104	0.754962	0.97228	LMNA	4000	chr1	156116509	156125881	9373	*	50.4926	0.676796	17.9746	9.99999e-06	0.0250211	0	overlapStart	15	5.03995e-06	0.00206291	-0.376213	-0.867809	0.603648	194	0.3162
ENSG00000160789	ENST00000368298.2	0.304757	0.312104	0.754962	0.97228	LMNA	4000	chr1	156116509	156125881	9373	*	50.4926	0.676796	17.9746	9.99999e-06	0.0250211	278	upstream	15	5.03995e-06	0.00206291	-0.376213	-0.867809	0.603648	194	0.3162
ENSG00000087245	ENST00000570283.1	-0.830874	-0.535466	0.592327	0.940607	MMP2	4313	chr16	55502676	55503223	548	*	7.66502	0.695134	9.14069	0.000435	0.0410359	2151	upstream	6	1.54465e-05	0.00476133	0.440303	-0.338608	0.815359	27	0.3174
ENSG00000141524	ENST00000590494.1	1.22657	1.24229	0.214128	0.821029	TMC6	11322	chr17	78129549	78131349	1801	*	13.721	-0.755466	-11.4189	0.000145	0.0408024	0	overlapStart	15	6.30955e-05	0.0127046	-0.609808	-0.766891	-0.215332	50	0.3197
ENSG00000141524	ENST00000590494.1	1.22657	1.24229	0.214128	0.821029	TMC6	11322	chr17	78129549	78131349	1801	*	13.721	-0.755466	-11.4189	0.000145	0.0408024	766	upstream	15	6.30955e-05	0.0127046	-0.609808	-0.766891	-0.215332	50	0.3197
ENSG00000076928	ENST00000595897.5	0.529099	1.05922	0.289498	0.855894	ARHGEF1	100505585	chr19	41886810	41888210	1401	*	6.86677	-0.516405	-8.4972	0.000657999	0.0428277	4423	upstream	26	4.80265e-05	0.0104272	-0.726262	-0.89716	-0.0489799	35	0.3199
ENSG00000076928	ENST00000595897.5	0.529099	1.05922	0.289498	0.855894	ARHGEF1	9138	chr19	41886810	41888210	1401	*	6.86677	-0.516405	-8.4972	0.000657999	0.0428277	4423	upstream	26	4.80265e-05	0.0104272	-0.726262	-0.89716	-0.0489799	35	0.3199
ENSG00000141524	ENST00000593044.5	1.44403	2.48805	0.0128444	0.3961	TMC6	11322	chr17	78121183	78122079	897	*	14.7738	-0.858388	-12.8068	7.49999e-05	0.0408024	386	upstream	15	6.30955e-05	0.0127046	-0.761457	-0.899733	-0.412332	62	0.3203
ENSG00000141524	ENST00000589553.5	0.645654	0.861125	0.389169	0.889833	TMC6	11322	chr17	78129549	78131349	1801	*	13.721	-0.755466	-11.4189	0.000145	0.0408024	0	overlapStart	15	6.30955e-05	0.0127046	-0.74157	-0.908501	-0.256682	50	0.3208
ENSG00000141524	ENST00000589553.5	0.645654	0.861125	0.389169	0.889833	TMC6	11322	chr17	78129549	78131349	1801	*	13.721	-0.755466	-11.4189	0.000145	0.0408024	766	upstream	15	6.30955e-05	0.0127046	-0.74157	-0.908501	-0.256682	50	0.3208
ENSG00000125089	ENST00000512100.5	0.971325	0.812329	0.416603	0.899188	SH3TC1	54436	chr4	8240533	8241022	490	*	4.97862	-0.405525	-7.96355	0.000984999	0.0481986	0	overlapStart	17	0.000347408	0.0373883	-0.646242	-0.840254	-0.115746	40	0.3222
ENSG00000113140	ENST00000521569.1	1.76466	2.79637	0.00516795	0.284705	SPARC	6678	chr5	151679325	151686455	7131	*	20.9806	0.541813	10.6348	0.000205	0.0408024	0	overlapStart	7	8.5142e-05	0.015517	0.4469	-0.181934	0.83619	92	0.3227
ENSG00000140853	ENST00000535658.1	0.631275	0.777677	0.436759	0.90328	NLRC5	84166	chr16	57041557	57043411	1855	*	10.3326	-0.614335	-9.17786	0.000427	0.0410359	169	upstream	20	0.000403915	0.0398894	-0.618101	-0.833585	-0.181046	43	0.3252
ENSG00000141524	ENST00000585849.1	1.33204	1.82785	0.0675719	0.658257	TMC6	11322	chr17	78126612	78127570	959	*	7.29532	-0.501801	-9.60175	0.000335	0.0408024	722	upstream	15	6.30955e-05	0.0127046	-0.618639	-0.843485	-0.197472	43	0.3254
ENSG00000141524	ENST00000585849.1	1.33204	1.82785	0.0675719	0.658257	TMC6	11322	chr17	78126612	78127570	959	*	7.29532	-0.501801	-9.60175	0.000335	0.0408024	0	overlapStart	15	6.30955e-05	0.0127046	-0.618639	-0.843485	-0.197472	43	0.3254
ENSG00000141524	ENST00000322914.7	-0.963129	-0.445969	0.655619	0.9545	TMC6	11322	chr17	78124353	78125580	1228	*	26.1549	-0.512082	-11.8083	0.000113	0.0408024	2	upstream	15	6.30955e-05	0.0127046	-0.159809	-0.722611	0.600872	106	0.3258
ENSG00000160789	ENST00000502357.5	-0.0521143	-0.0581251	0.953649	0.995433	LMNA	4000	chr1	156116509	156125881	9373	*	50.4926	0.676796	17.9746	9.99999e-06	0.0250211	0	overlapStart	15	5.03995e-06	0.00206291	-0.448819	-0.876841	0.465638	194	0.3258
ENSG00000160789	ENST00000502357.5	-0.0521143	-0.0581251	0.953649	0.995433	LMNA	4000	chr1	156116509	156125881	9373	*	50.4926	0.676796	17.9746	9.99999e-06	0.0250211	278	upstream	15	5.03995e-06	0.00206291	-0.448819	-0.876841	0.465638	194	0.3258
ENSG00000140853	ENST00000538273.5	0.744494	0.72083	0.471014	0.914124	NLRC5	84166	chr16	57026054	57026592	539	*	2.91361	-0.467747	-9.02017	0.000472	0.0416354	46	upstream	20	0.000403915	0.0398894	-0.55427	-0.805987	-0.0505466	30	0.326
ENSG00000140853	ENST00000538273.5	0.744494	0.72083	0.471014	0.914124	NLRC5	84166	chr16	57026054	57026592	539	*	2.91361	-0.467747	-9.02017	0.000472	0.0416354	0	overlapStart	20	0.000403915	0.0398894	-0.55427	-0.805987	-0.0505466	30	0.326
ENSG00000167613	ENST00000391741.6	0.336637	0.275364	0.783037	0.976458	LAIR1	3903	chr19	54369404	54370741	1338	*	10.5705	-0.645621	-9.98478	0.000274	0.0408024	0	overlapStart	14	6.54966e-07	0.000454255	-0.558462	-0.862199	0.0565682	39	0.3266
ENSG00000167613	ENST00000391741.6	0.336637	0.275364	0.783037	0.976458	LAIR1	3903	chr19	54369404	54370741	1338	*	10.5705	-0.645621	-9.98478	0.000274	0.0408024	703	upstream	14	6.54966e-07	0.000454255	-0.558462	-0.862199	0.0565682	39	0.3266
ENSG00000108669	ENST00000586299.1	0.493901	1.83702	0.0662071	0.653935	CYTH1	9267	chr17	78725370	78726201	832	*	2.18737	-0.711043	-7.9902	0.000959999	0.047749	1323	upstream	14	0.000153294	0.0227823	-0.85677	-0.956719	-0.710048	12	0.333
ENSG00000160255	ENST00000397846.7	-1.91319	-1.0486	0.294362	0.857824	ITGB2	3689	chr21	44913899	44915246	1348	*	15.4622	-0.879326	-12.3393	9.59999e-05	0.0408024	0	overlapStart	9	7.75382e-05	0.0146665	-0.359416	-0.826163	0.214594	48	0.3336
ENSG00000160255	ENST00000397846.7	-1.91319	-1.0486	0.294362	0.857824	ITGB2	3689	chr21	44913899	44915246	1348	*	15.4622	-0.879326	-12.3393	9.59999e-05	0.0408024	2438	upstream	9	7.75382e-05	0.0146665	-0.359416	-0.826163	0.214594	48	0.3336
ENSG00000142156	ENST00000498614.5	-0.792512	-1.30125	0.193172	0.808111	COL6A1	1291	chr21	45983116	45984355	1240	*	31.3058	0.577349	15.4602	2e-05	0.0343285	2753	upstream	7	1.18205e-06	0.000737836	-0.418354	-0.784165	0.117923	119	0.3349
ENSG00000103043	ENST00000571759.1	0.792669	2.51609	0.0118666	0.384607	VAC14	55697	chr16	70691109	70693047	1939	*	17.2408	0.427282	11.1832	0.000156	0.0408024	59	upstream	6	0.000253694	0.0306001	0.695302	0.103128	0.930378	94	0.3363
ENSG00000143851	ENST00000367279.8	1.55988	1.49821	0.13408	0.759358	PTPN7	5778	chr1	202159293	202162757	3465	*	32.1141	-0.727842	-12.8608	7.39999e-05	0.0408024	0	overlapStart	5	0.000398981	0.0398741	-0.837623	-0.931893	-0.422434	102	0.3377
ENSG00000143851	ENST00000367279.8	1.55988	1.49821	0.13408	0.759358	PTPN7	5778	chr1	202159293	202162757	3465	*	32.1141	-0.727842	-12.8608	7.39999e-05	0.0408024	723	upstream	5	0.000398981	0.0398741	-0.837623	-0.931893	-0.422434	102	0.3377
ENSG00000126214	ENST00000347839.10	-3.06513	-1.42782	0.153342	0.776056	KLC1	3831	chr14	103628061	103628407	347	*	2.41776	0.359824	8.59535	0.000611999	0.0424197	769	upstream	17	7.08031e-05	0.013811	-0.268299	-0.798631	0.329727	37	0.3401
ENSG00000160255	ENST00000320216.10	2.16292	2.70754	0.00677831	0.314875	ITGB2	3689	chr21	44892102	44892493	392	*	4.37809	0.470719	8.09195	0.000879999	0.0463962	2970	upstream	9	7.75382e-05	0.0146665	0.655327	0.127257	0.863768	37	0.3408
ENSG00000162512	ENST00000339394.6	1.69275	3.06027	0.00221136	0.195116	SDC3	9672	chr1	30881304	30881651	348	*	3.70686	-0.366494	-7.94711	0.001001	0.0484874	534	upstream	3	1.94676e-06	0.00103419	-0.717549	-0.879838	-0.411591	33	0.3408
ENSG00000162512	ENST00000339394.6	1.69275	3.06027	0.00221136	0.195116	SDC3	9672	chr1	30881304	30881651	348	*	3.70686	-0.366494	-7.94711	0.001001	0.0484874	0	overlapStart	3	1.94676e-06	0.00103419	-0.717549	-0.879838	-0.411591	33	0.3408
ENSG00000160255	ENST00000523126.1	1.24288	0.961467	0.336318	0.873989	ITGB2	3689	chr21	44918461	44921815	3355	*	34.0789	-0.60713	-18.2232	8.99999e-06	0.0250211	0	overlapStart	9	7.75382e-05	0.0146665	-0.653118	-0.868678	-0.172758	157	0.342
ENSG00000160255	ENST00000523126.1	1.24288	0.961467	0.336318	0.873989	ITGB2	3689	chr21	44918461	44921815	3355	*	34.0789	-0.60713	-18.2232	8.99999e-06	0.0250211	4177	upstream	9	7.75382e-05	0.0146665	-0.653118	-0.868678	-0.172758	157	0.342
ENSG00000160255	ENST00000522688.5	3.22938	2.16519	0.0303734	0.52656	ITGB2	3689	chr21	44892102	44892493	392	*	4.37809	0.470719	8.09195	0.000879999	0.0463962	2970	upstream	9	7.75382e-05	0.0146665	0.737726	0.242447	0.919258	37	0.3428
ENSG00000108669	ENST00000361101.8	1.27635	2.07622	0.0378736	0.564956	CYTH1	9267	chr17	78725370	78726201	832	*	2.18737	-0.711043	-7.9902	0.000959999	0.047749	1323	upstream	14	0.000153294	0.0227823	-0.628935	-0.855888	-0.214662	12	0.3441
ENSG00000108669	ENST00000446868.7	1.27635	2.07622	0.0378736	0.564956	CYTH1	9267	chr17	78725370	78726201	832	*	2.18737	-0.711043	-7.9902	0.000959999	0.047749	1323	upstream	14	0.000153294	0.0227823	-0.628935	-0.856064	-0.211053	12	0.3441
ENSG00000183484	ENST00000392585.2	1.36121	1.34829	0.177566	0.79513	GPR132	29933	chr14	105060515	105061797	1283	*	20.8996	-0.562831	-12.5349	8.59999e-05	0.0408024	3032	upstream	5	3.80007e-05	0.00867611	-0.766724	-0.906674	-0.279589	84	0.3445
ENSG00000108669	ENST00000585509.5	0.803802	1.52142	0.128155	0.75289	CYTH1	9267	chr17	78725370	78726201	832	*	2.18737	-0.711043	-7.9902	0.000959999	0.047749	1323	upstream	14	0.000153294	0.0227823	-0.708529	-0.872723	-0.452023	12	0.3445
ENSG00000164896	ENST00000466855.1	2.04606	1.30383	0.192293	0.807301	FASTK	10922	chr7	151077941	151078745	805	*	6.2953	0.452187	8.62609	0.000600999	0.0421578	428	upstream	8	1.2336e-06	0.00075123	-0.20477	-0.767734	0.559204	35	0.3455
ENSG00000141524	ENST00000592063.5	1.05701	1.30671	0.191313	0.806813	TMC6	11322	chr17	78121183	78122079	897	*	14.7738	-0.858388	-12.8068	7.49999e-05	0.0408024	386	upstream	15	6.30955e-05	0.0127046	-0.592232	-0.832374	-0.165029	62	0.3482
ENSG00000072195	ENST00000464989.5	-1.13763	-1.88536	0.0593808	0.636726	SPEG	100996693	chr2	219451649	219452749	1101	*	12.7416	0.534591	9.82313	0.000297	0.0408024	0	overlapStart	24	1.83591e-06	0.00103419	-0.859537	-0.955966	-0.500114	59	0.3499
ENSG00000072195	ENST00000464989.5	-1.13763	-1.88536	0.0593808	0.636726	SPEG	10290	chr2	219451649	219452749	1101	*	12.7416	0.534591	9.82313	0.000297	0.0408024	0	overlapStart	24	1.83591e-06	0.00103419	-0.859537	-0.955966	-0.500114	59	0.3499
ENSG00000141524	ENST00000591594.5	-1.86765	-1.69708	0.089681	0.699673	TMC6	11322	chr17	78132261	78134224	1964	*	15.0543	-0.362875	-14.2776	3.8e-05	0.0408024	0	overlapStart	15	6.30955e-05	0.0127046	-0.435839	-0.753059	0.0345651	140	0.3507
ENSG00000141524	ENST00000591594.5	-1.86765	-1.69708	0.089681	0.699673	TMC6	11322	chr17	78132261	78134224	1964	*	15.0543	-0.362875	-14.2776	3.8e-05	0.0408024	863	upstream	15	6.30955e-05	0.0127046	-0.435839	-0.753059	0.0345651	140	0.3507
ENSG00000196405	ENST00000553799.1	2.19734	3.02208	0.00251043	0.206931	EVL	51466	chr14	100132409	100133139	731	*	8.96357	0.465962	9.08367	0.000452	0.0414821	1868	upstream	15	2.4583e-05	0.00652967	0.821526	0.55686	0.89789	54	0.3517
ENSG00000107551	ENST00000427758.5	1.39021	2.15934	0.0308239	0.529348	RASSF4	83937	chr10	44977022	44977811	790	*	6.13311	0.603525	10.9961	0.000176	0.0408024	3227	upstream	9	4.87393e-05	0.0104907	0.817473	0.402334	0.956745	30	0.3518
ENSG00000142156	ENST00000498614.5	-0.792512	-1.30125	0.193172	0.808111	COL6A1	1291	chr21	45975799	45977367	1569	*	7.34159	-0.544169	-9.31383	0.000393	0.0408024	4369	upstream	7	1.18205e-06	0.000737836	0.3868	-0.0923142	0.692373	32	0.3528
ENSG00000141524	ENST00000585849.1	1.33204	1.82785	0.0675719	0.658257	TMC6	11322	chr17	78129549	78131349	1801	*	13.721	-0.755466	-11.4189	0.000145	0.0408024	0	overlapStart	15	6.30955e-05	0.0127046	-0.621659	-0.809724	-0.292001	50	0.3529
ENSG00000141524	ENST00000585849.1	1.33204	1.82785	0.0675719	0.658257	TMC6	11322	chr17	78129549	78131349	1801	*	13.721	-0.755466	-11.4189	0.000145	0.0408024	766	upstream	15	6.30955e-05	0.0127046	-0.621659	-0.809724	-0.292001	50	0.3529
ENSG00000130518	ENST00000392413.4	-1.17947	-2.9246	0.003449	0.242312	IQCN	80726	chr19	18274882	18275793	912	*	10.3361	0.664614	9.10686	0.000443	0.0413443	372	upstream	4	2.66322e-05	0.00685517	-0.658359	-0.862335	-0.26708	40	0.3536
ENSG00000140853	ENST00000543141.5	1.04945	1.59188	0.111412	0.733523	NLRC5	84166	chr16	57026054	57026592	539	*	2.91361	-0.467747	-9.02017	0.000472	0.0416354	46	upstream	20	0.000403915	0.0398894	-0.724551	-0.852776	-0.170571	30	0.354
ENSG00000140853	ENST00000543141.5	1.04945	1.59188	0.111412	0.733523	NLRC5	84166	chr16	57026054	57026592	539	*	2.91361	-0.467747	-9.02017	0.000472	0.0416354	0	overlapStart	20	0.000403915	0.0398894	-0.724551	-0.852776	-0.170571	30	0.354
ENSG00000105063	ENST00000589343.1	0.0581979	0.0637439	0.949174	0.995022	PPP6R1	22870	chr19	55253165	55256724	3560	*	29.4702	-0.57545	-14.801	2.8e-05	0.036575	0	overlapStart	7	0.000533972	0.0481307	-0.639512	-0.881765	-0.0810238	127	0.3548
ENSG00000140853	ENST00000544641.5	2.2183	1.06654	0.286182	0.854394	NLRC5	84166	chr16	57041557	57043411	1855	*	10.3326	-0.614335	-9.17786	0.000427	0.0410359	169	upstream	20	0.000403915	0.0398894	-0.385311	-0.840704	0.352086	43	0.3552
ENSG00000103043	ENST00000563662.2	1.46895	1.25235	0.210443	0.818905	VAC14	55697	chr16	70746190	70746702	513	*	4.72308	0.612853	9.12683	0.000436	0.0410359	1107	upstream	6	0.000253694	0.0306001	0.507297	0.0747918	0.786478	22	0.3565
ENSG00000108669	ENST00000589768.5	0.729174	1.81514	0.0695031	0.662564	CYTH1	9267	chr17	78722906	78723646	741	*	13.3203	0.660358	13.146	6.29999e-05	0.0408024	0	overlapStart	14	0.000153294	0.0227823	0.680445	0.129008	0.878196	46	0.3582
ENSG00000141524	ENST00000591436.5	1.28687	2.51006	0.0120712	0.387092	TMC6	11322	chr17	78132261	78134224	1964	*	15.0543	-0.362875	-14.2776	3.8e-05	0.0408024	0	overlapStart	15	6.30955e-05	0.0127046	-0.745686	-0.896007	-0.534873	140	0.3593
ENSG00000141524	ENST00000591436.5	1.28687	2.51006	0.0120712	0.387092	TMC6	11322	chr17	78132261	78134224	1964	*	15.0543	-0.362875	-14.2776	3.8e-05	0.0408024	863	upstream	15	6.30955e-05	0.0127046	-0.745686	-0.896007	-0.534873	140	0.3593
ENSG00000106266	ENST00000222990.7	1.07543	2.25492	0.0241381	0.487326	SNX8	29886	chr7	2261617	2262185	569	*	4.66197	-0.611156	-8.78096	0.000551999	0.0418043	3998	upstream	7	0.000221553	0.0286618	-0.685663	-0.858815	-0.138062	33	0.3597
ENSG00000105639	ENST00000528293.1	2.03831	1.96173	0.0497942	0.610354	JAK3	3718	chr19	17846290	17847141	852	*	6.75306	-0.5732	-8.62921	0.000600999	0.0421578	1842	upstream	6	2.1804e-05	0.0059578	-0.809233	-0.917201	-0.558308	45	0.3597
ENSG00000142327	ENST00000481757.5	0.331406	0.849742	0.395468	0.891864	RNPEPL1	57140	chr2	240564987	240565857	871	*	8.72936	-0.756461	-9.95038	0.000278	0.0408024	0	overlapStart	5	1.34391e-08	2.79622e-05	-0.604421	-0.906542	-0.0741272	41	0.3601
ENSG00000142327	ENST00000481757.5	0.331406	0.849742	0.395468	0.891864	RNPEPL1	57140	chr2	240564987	240565857	871	*	8.72936	-0.756461	-9.95038	0.000278	0.0408024	2729	upstream	5	1.34391e-08	2.79622e-05	-0.604421	-0.906542	-0.0741272	41	0.3601
ENSG00000160255	ENST00000397846.7	-1.91319	-1.0486	0.294362	0.857824	ITGB2	3689	chr21	44911555	44912533	979	*	13.2217	-0.709774	-11.6514	0.000124	0.0408024	94	upstream	9	7.75382e-05	0.0146665	-0.329085	-0.881823	0.378623	46	0.3614
ENSG00000143851	ENST00000492977.5	0.295979	0.486317	0.626742	0.949115	PTPN7	5778	chr1	202159293	202162757	3465	*	32.1141	-0.727842	-12.8608	7.39999e-05	0.0408024	0	overlapStart	5	0.000398981	0.0398741	-0.805351	-0.908376	0.324586	102	0.362
ENSG00000143851	ENST00000492977.5	0.295979	0.486317	0.626742	0.949115	PTPN7	5778	chr1	202159293	202162757	3465	*	32.1141	-0.727842	-12.8608	7.39999e-05	0.0408024	723	upstream	5	0.000398981	0.0398741	-0.805351	-0.908376	0.324586	102	0.362
ENSG00000141524	ENST00000586126.1	1.54065	1.17547	0.239805	0.834429	TMC6	11322	chr17	78126612	78127570	959	*	7.29532	-0.501801	-9.60175	0.000335	0.0408024	722	upstream	15	6.30955e-05	0.0127046	-0.675473	-0.892972	-0.0878728	43	0.3659
ENSG00000141524	ENST00000586126.1	1.54065	1.17547	0.239805	0.834429	TMC6	11322	chr17	78126612	78127570	959	*	7.29532	-0.501801	-9.60175	0.000335	0.0408024	0	overlapStart	15	6.30955e-05	0.0127046	-0.675473	-0.892972	-0.0878728	43	0.3659
ENSG00000105639	ENST00000526008.5	2.62333	2.70965	0.00673539	0.314016	JAK3	3718	chr19	17850315	17851063	749	*	7.94781	-0.567988	-10.2291	0.000247	0.0408024	2243	upstream	6	2.1804e-05	0.0059578	-0.824361	-0.918394	-0.580398	35	0.3696
ENSG00000160789	ENST00000448611.6	-0.248372	-0.237172	0.812523	0.980486	LMNA	4000	chr1	156116509	156125881	9373	*	50.4926	0.676796	17.9746	9.99999e-06	0.0250211	0	overlapStart	15	5.03995e-06	0.00206291	-0.397484	-0.860371	0.389148	194	0.3703
ENSG00000160789	ENST00000448611.6	-0.248372	-0.237172	0.812523	0.980486	LMNA	4000	chr1	156116509	156125881	9373	*	50.4926	0.676796	17.9746	9.99999e-06	0.0250211	278	upstream	15	5.03995e-06	0.00206291	-0.397484	-0.860371	0.389148	194	0.3703
ENSG00000043462	ENST00000520344.1	0.837589	0.882319	0.377604	0.886078	LCP2	3937	chr5	170295513	170298924	3412	*	22.2013	-0.895549	-13.1873	6.09999e-05	0.0408024	0	overlapStart	10	1.89509e-08	3.21744e-05	-0.685163	-0.833417	-0.185048	63	0.3722
ENSG00000175567	ENST00000544615.5	1.6739	2.82111	0.00478581	0.278076	UCP2	7351	chr11	73979728	73982457	2730	*	10.2736	-0.524695	-9.40145	0.000375	0.0408024	0	overlapStart	9	7.66259e-10	2.39149e-06	-0.580247	-0.768705	-0.23785	59	0.3724
ENSG00000175567	ENST00000544615.5	1.6739	2.82111	0.00478581	0.278076	UCP2	7351	chr11	73979728	73982457	2730	*	10.2736	-0.524695	-9.40145	0.000375	0.0408024	1586	upstream	9	7.66259e-10	2.39149e-06	-0.580247	-0.768705	-0.23785	59	0.3724
ENSG00000160789	ENST00000368299.7	1.57697	3.73201	0.000189962	0.0655644	LMNA	4000	chr1	156127773	156129936	2164	*	7.79805	0.604914	9.88294	0.000287	0.0408024	4868	upstream	15	5.03995e-06	0.00206291	0.32821	-0.373695	0.748001	34	0.3744
ENSG00000141524	ENST00000392467.7	1.96496	1.78907	0.0736037	0.673888	TMC6	11322	chr17	78121183	78122079	897	*	14.7738	-0.858388	-12.8068	7.49999e-05	0.0408024	386	upstream	15	6.30955e-05	0.0127046	-0.744353	-0.935001	-0.398142	62	0.3763
ENSG00000103043	ENST00000564685.5	1.06525	1.41274	0.157732	0.780932	VAC14	55697	chr16	70691109	70693047	1939	*	17.2408	0.427282	11.1832	0.000156	0.0408024	59	upstream	6	0.000253694	0.0306001	0.340199	-0.112366	0.760029	94	0.3774
ENSG00000179583	ENST00000571190.1	0.885316	0.983124	0.325546	0.870237	CIITA	4261	chr16	10877103	10878257	1155	*	9.1264	-0.596601	-10.2275	0.000247	0.0408024	0	overlapStart	14	2.92919e-10	1.0448e-06	-0.786884	-0.925955	-0.299423	38	0.3778
ENSG00000179583	ENST00000571190.1	0.885316	0.983124	0.325546	0.870237	CIITA	4261	chr16	10877103	10878257	1155	*	9.1264	-0.596601	-10.2275	0.000247	0.0408024	711	upstream	14	2.92919e-10	1.0448e-06	-0.786884	-0.925955	-0.299423	38	0.3778
ENSG00000072195	ENST00000475921.1	-1.82615	-0.891169	0.372838	0.884716	SPEG	10290	chr2	219451649	219452749	1101	*	12.7416	0.534591	9.82313	0.000297	0.0408024	0	overlapStart	24	1.83591e-06	0.00103419	-0.538855	-0.826924	0.075761	59	0.3786
ENSG00000072195	ENST00000475921.1	-1.82615	-0.891169	0.372838	0.884716	SPEG	100996693	chr2	219451649	219452749	1101	*	12.7416	0.534591	9.82313	0.000297	0.0408024	0	overlapStart	24	1.83591e-06	0.00103419	-0.538855	-0.826924	0.075761	59	0.3786
ENSG00000142156	ENST00000466285.1	-1.43671	-1.7119	0.0869146	0.69499	COL6A1	1291	chr21	45978416	45978817	402	*	3.02611	0.506164	8.13961	0.000843999	0.0456706	2919	upstream	7	1.18205e-06	0.000737836	-0.341829	-0.875272	0.645967	15	0.379
ENSG00000167613	ENST00000498511.5	2.04533	1.88421	0.0595362	0.636726	LAIR1	3903	chr19	54369404	54370741	1338	*	10.5705	-0.645621	-9.98478	0.000274	0.0408024	0	overlapStart	14	6.54966e-07	0.000454255	-0.230733	-0.676118	0.505421	39	0.379
ENSG00000167613	ENST00000498511.5	2.04533	1.88421	0.0595362	0.636726	LAIR1	3903	chr19	54369404	54370741	1338	*	10.5705	-0.645621	-9.98478	0.000274	0.0408024	703	upstream	14	6.54966e-07	0.000454255	-0.230733	-0.676118	0.505421	39	0.379
ENSG00000125089	ENST00000504223.1	1.49688	1.15884	0.24652	0.837187	SH3TC1	54436	chr4	8228854	8229584	731	*	5.85659	-0.570616	-8.7355	0.000562999	0.0418043	0	overlapStart	17	0.000347408	0.0373883	-0.377716	-0.748909	0.356765	33	0.3801
ENSG00000125089	ENST00000504223.1	1.49688	1.15884	0.24652	0.837187	SH3TC1	54436	chr4	8228854	8229584	731	*	5.85659	-0.570616	-8.7355	0.000562999	0.0418043	1557	upstream	17	0.000347408	0.0373883	-0.377716	-0.748909	0.356765	33	0.3801
ENSG00000180096	ENST00000566517.5	3.51361	3.36723	0.00075926	0.118755	SEPT1	1731	chr16	30381912	30382938	1027	*	8.04613	-0.692035	-10.0849	0.000262	0.0408024	0	overlapStart	5	8.92773e-05	0.0157321	-0.771708	-0.911373	-0.360015	27	0.3801
ENSG00000196405	ENST00000554518.1	1.89573	1.71226	0.0868484	0.694986	EVL	51466	chr14	100080999	100082380	1382	*	6.96753	-0.736961	-9.29332	0.000397	0.0408024	2450	upstream	15	2.4583e-05	0.00652967	-0.770801	-0.895992	-0.224679	28	0.3814
ENSG00000076928	ENST00000598812.5	0.691917	0.60556	0.544807	0.930295	ARHGEF1	100505585	chr19	41886810	41888210	1401	*	6.86677	-0.516405	-8.4972	0.000657999	0.0428277	4423	upstream	26	4.80265e-05	0.0104272	-0.51349	-0.886798	0.31692	35	0.3825
ENSG00000076928	ENST00000598812.5	0.691917	0.60556	0.544807	0.930295	ARHGEF1	9138	chr19	41886810	41888210	1401	*	6.86677	-0.516405	-8.4972	0.000657999	0.0428277	4423	upstream	26	4.80265e-05	0.0104272	-0.51349	-0.886798	0.31692	35	0.3825
ENSG00000076928	ENST00000617585.1	-0.140625	-0.270818	0.786531	0.976779	ARHGEF1	9138	chr19	41921017	41922889	1873	*	10.6088	0.350453	8.9331	0.0005	0.0416354	204	upstream	26	4.80265e-05	0.0104272	0.61811	0.0720109	0.853464	83	0.3827
ENSG00000076928	ENST00000617585.1	-0.140625	-0.270818	0.786531	0.976779	ARHGEF1	100505585	chr19	41921017	41922889	1873	*	10.6088	0.350453	8.9331	0.0005	0.0416354	204	upstream	26	4.80265e-05	0.0104272	0.61811	0.0720109	0.853464	83	0.3827
ENSG00000180096	ENST00000568577.5	3.71891	2.16127	0.0306744	0.528393	SEPT1	1731	chr16	30381912	30382938	1027	*	8.04613	-0.692035	-10.0849	0.000262	0.0408024	0	overlapStart	5	8.92773e-05	0.0157321	-0.76616	-0.911927	-0.409767	27	0.3834
ENSG00000125089	ENST00000514274.1	-2.62558	-1.44844	0.147495	0.77136	SH3TC1	54436	chr4	8240533	8241022	490	*	4.97862	-0.405525	-7.96355	0.000984999	0.0481986	0	overlapStart	17	0.000347408	0.0373883	0.503166	-0.149489	0.817974	40	0.3839
ENSG00000105639	ENST00000458235.5	2.11813	3.28661	0.00101402	0.134544	JAK3	3718	chr19	17846290	17847141	852	*	6.75306	-0.5732	-8.62921	0.000600999	0.0421578	1842	upstream	6	2.1804e-05	0.0059578	-0.856796	-0.950031	-0.608134	45	0.3849
ENSG00000140853	ENST00000535658.1	0.631275	0.777677	0.436759	0.90328	NLRC5	84166	chr16	57026054	57026592	539	*	2.91361	-0.467747	-9.02017	0.000472	0.0416354	46	upstream	20	0.000403915	0.0398894	-0.605389	-0.776813	-0.0350058	30	0.3862
ENSG00000140853	ENST00000535658.1	0.631275	0.777677	0.436759	0.90328	NLRC5	84166	chr16	57026054	57026592	539	*	2.91361	-0.467747	-9.02017	0.000472	0.0416354	0	overlapStart	20	0.000403915	0.0398894	-0.605389	-0.776813	-0.0350058	30	0.3862
ENSG00000160789	ENST00000496738.5	-0.0949061	-0.190076	0.849249	0.985167	LMNA	4000	chr1	156116509	156125881	9373	*	50.4926	0.676796	17.9746	9.99999e-06	0.0250211	0	overlapStart	15	5.03995e-06	0.00206291	-0.298641	-0.830093	0.551989	194	0.3874
ENSG00000160789	ENST00000496738.5	-0.0949061	-0.190076	0.849249	0.985167	LMNA	4000	chr1	156116509	156125881	9373	*	50.4926	0.676796	17.9746	9.99999e-06	0.0250211	278	upstream	15	5.03995e-06	0.00206291	-0.298641	-0.830093	0.551989	194	0.3874
ENSG00000196405	ENST00000555848.1	0.915763	1.93246	0.0533022	0.619591	EVL	51466	chr14	100132409	100133139	731	*	8.96357	0.465962	9.08367	0.000452	0.0414821	1868	upstream	15	2.4583e-05	0.00652967	0.849638	0.549711	0.932926	54	0.3893
ENSG00000250479	ENST00000517886.1	1.41698	1.8278	0.067579	0.658257	CHCHD10	400916	chr22	23766743	23767251	509	*	1.67737	-0.665726	-7.68397	0.001207	0.0499724	278	upstream	4	0.00031271	0.0350123	0.168622	-0.529703	0.779999	17	0.3911
ENSG00000196405	ENST00000557637.1	0.895002	0.801008	0.423127	0.900288	EVL	51466	chr14	100132409	100133139	731	*	8.96357	0.465962	9.08367	0.000452	0.0414821	1868	upstream	15	2.4583e-05	0.00652967	0.654889	0.0844644	0.820815	54	0.3938
ENSG00000183484	ENST00000551869.1	0.962517	2.03773	0.0415766	0.579713	GPR132	29933	chr14	105060515	105061797	1283	*	20.8996	-0.562831	-12.5349	8.59999e-05	0.0408024	3032	upstream	5	3.80007e-05	0.00867611	-0.842755	-0.955032	-0.510934	84	0.394
ENSG00000076928	ENST00000600387.5	0.353439	0.792014	0.428352	0.901309	ARHGEF1	9138	chr19	41921017	41922889	1873	*	10.6088	0.350453	8.9331	0.0005	0.0416354	204	upstream	26	4.80265e-05	0.0104272	0.745247	0.392893	0.939398	83	0.395
ENSG00000076928	ENST00000600387.5	0.353439	0.792014	0.428352	0.901309	ARHGEF1	100505585	chr19	41921017	41922889	1873	*	10.6088	0.350453	8.9331	0.0005	0.0416354	204	upstream	26	4.80265e-05	0.0104272	0.745247	0.392893	0.939398	83	0.395
ENSG00000179583	ENST00000575513.1	1.86643	3.34642	0.000818617	0.12322	CIITA	4261	chr16	10921238	10922559	1322	*	9.77698	0.646207	8.01019	0.000943999	0.0475884	365	upstream	14	2.92919e-10	1.0448e-06	0.775075	0.331864	0.936181	40	0.3968
ENSG00000179583	ENST00000575513.1	1.86643	3.34642	0.000818617	0.12322	CIITA	4261	chr16	10921238	10922559	1322	*	9.77698	0.646207	8.01019	0.000943999	0.0475884	0	overlapStart	14	2.92919e-10	1.0448e-06	0.775075	0.331864	0.936181	40	0.3968
ENSG00000160255	ENST00000523126.1	1.24288	0.961467	0.336318	0.873989	ITGB2	3689	chr21	44898213	44900097	1885	*	9.11278	0.253408	8.95994	0.000489	0.0416354	4185	upstream	9	7.75382e-05	0.0146665	0.619307	-0.33465	0.862281	137	0.3982
ENSG00000196405	ENST00000554695.5	-1.20094	-0.738385	0.46028	0.911223	EVL	51466	chr14	100064850	100069089	4240	*	26.6991	-0.702772	-13.9802	4.4e-05	0.0408024	0	overlapStart	15	2.4583e-05	0.00652967	-0.209439	-0.697765	0.325052	95	0.3987
ENSG00000160255	ENST00000523126.1	1.24288	0.961467	0.336318	0.873989	ITGB2	3689	chr21	44892102	44892493	392	*	4.37809	0.470719	8.09195	0.000879999	0.0463962	2970	upstream	9	7.75382e-05	0.0146665	0.55678	-0.122208	0.875449	37	0.3996
ENSG00000160255	ENST00000522688.5	3.22938	2.16519	0.0303734	0.52656	ITGB2	3689	chr21	44918461	44921815	3355	*	34.0789	-0.60713	-18.2232	8.99999e-06	0.0250211	0	overlapStart	9	7.75382e-05	0.0146665	-0.769792	-0.919737	-0.4465	157	0.3999
ENSG00000160255	ENST00000522688.5	3.22938	2.16519	0.0303734	0.52656	ITGB2	3689	chr21	44918461	44921815	3355	*	34.0789	-0.60713	-18.2232	8.99999e-06	0.0250211	4177	upstream	9	7.75382e-05	0.0146665	-0.769792	-0.919737	-0.4465	157	0.3999
ENSG00000113140	ENST00000524277.1	-0.552719	-0.696442	0.486152	0.917833	SPARC	6678	chr5	151679325	151686455	7131	*	20.9806	0.541813	10.6348	0.000205	0.0408024	0	overlapStart	7	8.5142e-05	0.015517	-0.375112	-0.829394	0.180327	92	0.4008
ENSG00000175567	ENST00000539330.1	1.05755	1.82376	0.0681889	0.659899	UCP2	7351	chr11	73979728	73982457	2730	*	10.2736	-0.524695	-9.40145	0.000375	0.0408024	0	overlapStart	9	7.66259e-10	2.39149e-06	-0.630285	-0.826393	-0.273541	59	0.4018
ENSG00000175567	ENST00000539330.1	1.05755	1.82376	0.0681889	0.659899	UCP2	7351	chr11	73979728	73982457	2730	*	10.2736	-0.524695	-9.40145	0.000375	0.0408024	1586	upstream	9	7.66259e-10	2.39149e-06	-0.630285	-0.826393	-0.273541	59	0.4018
ENSG00000005844	ENST00000565864.5	2.55378	1.68006	0.0929465	0.705537	ITGAL	3683	chr16	30471272	30473668	2397	*	10.6062	-0.56124	-8.04634	0.000919999	0.0473185	0	overlapStart	6	0.000252945	0.0306001	-0.724056	-0.891663	-0.36681	43	0.4024
ENSG00000005844	ENST00000565864.5	2.55378	1.68006	0.0929465	0.705537	ITGAL	3683	chr16	30471272	30473668	2397	*	10.6062	-0.56124	-8.04634	0.000919999	0.0473185	332	upstream	6	0.000252945	0.0306001	-0.724056	-0.891663	-0.36681	43	0.4024
ENSG00000179583	ENST00000618327.4	4.39019	3.21962	0.0012836	0.148216	CIITA	4261	chr16	10921238	10922559	1322	*	9.77698	0.646207	8.01019	0.000943999	0.0475884	365	upstream	14	2.92919e-10	1.0448e-06	0.78368	0.260472	0.938291	40	0.4048
ENSG00000179583	ENST00000618327.4	4.39019	3.21962	0.0012836	0.148216	CIITA	4261	chr16	10921238	10922559	1322	*	9.77698	0.646207	8.01019	0.000943999	0.0475884	0	overlapStart	14	2.92919e-10	1.0448e-06	0.78368	0.260472	0.938291	40	0.4048
ENSG00000167613	ENST00000622064.1	1.84627	2.38698	0.0169875	0.433497	LAIR1	3903	chr19	54375122	54375966	845	*	12.7163	-0.525182	-8.83902	0.000528999	0.0418043	4563	upstream	14	6.54966e-07	0.000454255	-0.606294	-0.762544	0.0130152	60	0.4058
ENSG00000126214	ENST00000553286.5	-0.356045	-1.52193	0.128027	0.75289	KLC1	3831	chr14	103628061	103628407	347	*	2.41776	0.359824	8.59535	0.000611999	0.0424197	769	upstream	17	7.08031e-05	0.013811	-0.347504	-0.750556	0.331179	37	0.406
ENSG00000140853	ENST00000543103.1	0.755129	1.21785	0.22328	0.825966	NLRC5	84166	chr16	57026054	57026592	539	*	2.91361	-0.467747	-9.02017	0.000472	0.0416354	46	upstream	20	0.000403915	0.0398894	-0.679447	-0.846196	-0.0941128	30	0.4061
ENSG00000140853	ENST00000543103.1	0.755129	1.21785	0.22328	0.825966	NLRC5	84166	chr16	57026054	57026592	539	*	2.91361	-0.467747	-9.02017	0.000472	0.0416354	0	overlapStart	20	0.000403915	0.0398894	-0.679447	-0.846196	-0.0941128	30	0.4061
ENSG00000140853	ENST00000262510.10	1.44091	1.51756	0.129125	0.753702	NLRC5	84166	chr16	57041557	57043411	1855	*	10.3326	-0.614335	-9.17786	0.000427	0.0410359	169	upstream	20	0.000403915	0.0398894	-0.332795	-0.703207	0.382776	43	0.4069
ENSG00000196405	ENST00000554518.1	1.89573	1.71226	0.0868484	0.694986	EVL	51466	chr14	100132409	100133139	731	*	8.96357	0.465962	9.08367	0.000452	0.0414821	1868	upstream	15	2.4583e-05	0.00652967	0.761458	0.181752	0.896312	54	0.4077
ENSG00000196405	ENST00000553694.5	1.33559	1.27996	0.20056	0.813044	EVL	51466	chr14	100064850	100069089	4240	*	26.6991	-0.702772	-13.9802	4.4e-05	0.0408024	0	overlapStart	15	2.4583e-05	0.00652967	-0.692109	-0.863335	-0.0492282	95	0.408
ENSG00000108821	ENST00000486572.1	0.178983	0.263744	0.791977	0.977386	COL1A1	1277	chr17	50185176	50190877	5702	*	21.151	0.270914	11.6506	0.000124	0.0408024	0	includeFeature	11	7.51492e-05	0.0143231	-0.104539	-0.668532	0.727871	223	0.4092
ENSG00000142156	ENST00000463060.5	-0.931146	-1.06877	0.285173	0.854024	COL6A1	1291	chr21	45978416	45978817	402	*	3.02611	0.506164	8.13961	0.000843999	0.0456706	2919	upstream	7	1.18205e-06	0.000737836	-0.594878	-0.784802	-0.137217	15	0.4104
ENSG00000043462	ENST00000521416.5	1.75215	2.2677	0.0233476	0.483038	LCP2	3937	chr5	170295513	170298924	3412	*	22.2013	-0.895549	-13.1873	6.09999e-05	0.0408024	0	overlapStart	10	1.89509e-08	3.21744e-05	-0.720924	-0.929194	-0.305872	63	0.4104
ENSG00000140853	ENST00000536231.1	1.62053	2.05159	0.0402096	0.573685	NLRC5	84166	chr16	57041557	57043411	1855	*	10.3326	-0.614335	-9.17786	0.000427	0.0410359	169	upstream	20	0.000403915	0.0398894	-0.630473	-0.820937	-0.299763	43	0.412
ENSG00000140853	ENST00000539881.5	0.8392	1.22188	0.221751	0.825008	NLRC5	84166	chr16	57026054	57026592	539	*	2.91361	-0.467747	-9.02017	0.000472	0.0416354	46	upstream	20	0.000403915	0.0398894	-0.659631	-0.834592	-0.108808	30	0.4121
ENSG00000140853	ENST00000539881.5	0.8392	1.22188	0.221751	0.825008	NLRC5	84166	chr16	57026054	57026592	539	*	2.91361	-0.467747	-9.02017	0.000472	0.0416354	0	overlapStart	20	0.000403915	0.0398894	-0.659631	-0.834592	-0.108808	30	0.4121
ENSG00000107551	ENST00000484477.2	0.504679	0.714792	0.474737	0.914969	RASSF4	83937	chr10	44977022	44977811	790	*	6.13311	0.603525	10.9961	0.000176	0.0408024	3227	upstream	9	4.87393e-05	0.0104907	0.55087	-0.0375162	0.886799	30	0.4134
ENSG00000043462	ENST00000523369.1	0.77641	1.38108	0.167255	0.788186	LCP2	3937	chr5	170266652	170267670	1019	*	4.27745	-0.486989	-8.53377	0.000641999	0.0428277	0	overlapStart	10	1.89509e-08	3.21744e-05	-0.841505	-0.952851	-0.388221	25	0.4146
ENSG00000106266	ENST00000494722.1	0.344547	0.541196	0.588373	0.939569	SNX8	29886	chr7	2261617	2262185	569	*	4.66197	-0.611156	-8.78096	0.000551999	0.0418043	3998	upstream	7	0.000221553	0.0286618	-0.520584	-0.824472	0.11267	33	0.4161
ENSG00000072195	ENST00000485813.5	-1.18641	-1.74919	0.0802584	0.682866	SPEG	10290	chr2	219448255	219449212	958	*	66.3252	-0.720319	-25.5731	2e-06	0.0192054	1457	upstream	24	1.83591e-06	0.00103419	0.797751	0.401667	0.949861	224	0.4162
ENSG00000072195	ENST00000485813.5	-1.18641	-1.74919	0.0802584	0.682866	SPEG	100996693	chr2	219448255	219449212	958	*	66.3252	-0.720319	-25.5731	2e-06	0.0192054	1457	upstream	24	1.83591e-06	0.00103419	0.797751	0.401667	0.949861	224	0.4162
ENSG00000108821	ENST00000504289.1	-0.817588	-1.02606	0.304865	0.862369	COL1A1	1277	chr17	50201749	50205785	4037	*	10.1043	0.401104	8.14332	0.000838999	0.0455248	116	upstream	11	7.51492e-05	0.0143231	-0.119152	-0.709223	0.634598	67	0.4162
ENSG00000082074	ENST00000504542.1	1.60212	1.94979	0.0512015	0.614935	FYB1	2533	chr5	39196760	39203210	6451	*	11.8562	-0.582003	-10.9408	0.000179	0.0408024	0	overlapStart	15	5.28705e-05	0.011093	-0.649256	-0.795477	-0.225625	61	0.4171
ENSG00000141524	ENST00000589553.5	0.645654	0.861125	0.389169	0.889833	TMC6	11322	chr17	78126612	78127570	959	*	7.29532	-0.501801	-9.60175	0.000335	0.0408024	722	upstream	15	6.30955e-05	0.0127046	-0.714632	-0.904844	-0.124045	43	0.4171
ENSG00000141524	ENST00000589553.5	0.645654	0.861125	0.389169	0.889833	TMC6	11322	chr17	78126612	78127570	959	*	7.29532	-0.501801	-9.60175	0.000335	0.0408024	0	overlapStart	15	6.30955e-05	0.0127046	-0.714632	-0.904844	-0.124045	43	0.4171
ENSG00000160255	ENST00000522931.5	2.22897	1.63612	0.101815	0.718953	ITGB2	3689	chr21	44892102	44892493	392	*	4.37809	0.470719	8.09195	0.000879999	0.0463962	2970	upstream	9	7.75382e-05	0.0146665	0.58854	-0.10684	0.866268	37	0.4175
ENSG00000076928	ENST00000600387.5	0.353439	0.792014	0.428352	0.901309	ARHGEF1	100505585	chr19	41886810	41888210	1401	*	6.86677	-0.516405	-8.4972	0.000657999	0.0428277	4423	upstream	26	4.80265e-05	0.0104272	-0.726666	-0.951387	0.297191	35	0.4187
ENSG00000076928	ENST00000600387.5	0.353439	0.792014	0.428352	0.901309	ARHGEF1	9138	chr19	41886810	41888210	1401	*	6.86677	-0.516405	-8.4972	0.000657999	0.0428277	4423	upstream	26	4.80265e-05	0.0104272	-0.726666	-0.951387	0.297191	35	0.4187
ENSG00000105639	ENST00000458235.5	2.11813	3.28661	0.00101402	0.134544	JAK3	3718	chr19	17841434	17842768	1335	*	35.3621	0.64005	18.3793	6.99999e-06	0.0250211	0	overlapStart	6	2.1804e-05	0.0059578	0.882423	0.554219	0.965278	134	0.4189
ENSG00000141524	ENST00000591436.5	1.28687	2.51006	0.0120712	0.387092	TMC6	11322	chr17	78124353	78125580	1228	*	26.1549	-0.512082	-11.8083	0.000113	0.0408024	2	upstream	15	6.30955e-05	0.0127046	-0.728923	-0.86471	-0.510165	106	0.4191
ENSG00000076928	ENST00000596957.1	-0.586644	-0.761233	0.446518	0.905901	ARHGEF1	9138	chr19	41886810	41888210	1401	*	6.86677	-0.516405	-8.4972	0.000657999	0.0428277	4423	upstream	26	4.80265e-05	0.0104272	-0.62729	-0.89039	0.324567	35	0.4196
ENSG00000076928	ENST00000596957.1	-0.586644	-0.761233	0.446518	0.905901	ARHGEF1	100505585	chr19	41886810	41888210	1401	*	6.86677	-0.516405	-8.4972	0.000657999	0.0428277	4423	upstream	26	4.80265e-05	0.0104272	-0.62729	-0.89039	0.324567	35	0.4196
ENSG00000126214	ENST00000557143.1	1.64204	1.0471	0.295052	0.858207	KLC1	3831	chr14	103696092	103697307	1216	*	7.79898	0.46909	8.06708	0.000904999	0.0470578	2614	upstream	17	7.08031e-05	0.013811	-0.326236	-0.814964	0.403354	38	0.4205
ENSG00000108821	ENST00000511732.1	-0.690268	-0.684486	0.493668	0.919835	COL1A1	1277	chr17	50201749	50205785	4037	*	10.1043	0.401104	8.14332	0.000838999	0.0455248	116	upstream	11	7.51492e-05	0.0143231	-0.115109	-0.801829	0.680688	67	0.4219
ENSG00000141524	ENST00000590494.1	1.22657	1.24229	0.214128	0.821029	TMC6	11322	chr17	78124353	78125580	1228	*	26.1549	-0.512082	-11.8083	0.000113	0.0408024	2	upstream	15	6.30955e-05	0.0127046	-0.582758	-0.786674	-0.340702	106	0.423
ENSG00000141524	ENST00000392467.7	1.96496	1.78907	0.0736037	0.673888	TMC6	11322	chr17	78126612	78127570	959	*	7.29532	-0.501801	-9.60175	0.000335	0.0408024	722	upstream	15	6.30955e-05	0.0127046	-0.729468	-0.923728	-0.314496	43	0.4235
ENSG00000141524	ENST00000392467.7	1.96496	1.78907	0.0736037	0.673888	TMC6	11322	chr17	78126612	78127570	959	*	7.29532	-0.501801	-9.60175	0.000335	0.0408024	0	overlapStart	15	6.30955e-05	0.0127046	-0.729468	-0.923728	-0.314496	43	0.4235
ENSG00000072195	ENST00000498378.5	-0.940404	-1.27541	0.202165	0.81356	SPEG	100996693	chr2	219451649	219452749	1101	*	12.7416	0.534591	9.82313	0.000297	0.0408024	0	overlapStart	24	1.83591e-06	0.00103419	-0.736068	-0.900936	-0.105366	59	0.4245
ENSG00000072195	ENST00000498378.5	-0.940404	-1.27541	0.202165	0.81356	SPEG	10290	chr2	219451649	219452749	1101	*	12.7416	0.534591	9.82313	0.000297	0.0408024	0	overlapStart	24	1.83591e-06	0.00103419	-0.736068	-0.900936	-0.105366	59	0.4245
ENSG00000141524	ENST00000591594.5	-1.86765	-1.69708	0.089681	0.699673	TMC6	11322	chr17	78124353	78125580	1228	*	26.1549	-0.512082	-11.8083	0.000113	0.0408024	2	upstream	15	6.30955e-05	0.0127046	-0.43379	-0.76452	0.0502507	106	0.4249
ENSG00000136167	ENST00000398576.6	1.06315	1.50468	0.132406	0.757511	LCP1	3936	chr13	46167177	46175577	8401	*	18.3985	-0.49983	-11.5409	0.000136	0.0408024	0	overlapStart	5	0.000207598	0.0274249	-0.17657	-0.685313	0.620032	102	0.4254
ENSG00000108821	ENST00000225964.9	2.16021	3.19874	0.00138029	0.1554	COL1A1	1277	chr17	50201749	50205785	4037	*	10.1043	0.401104	8.14332	0.000838999	0.0455248	116	upstream	11	7.51492e-05	0.0143231	0.767319	0.307142	0.94306	67	0.4255
ENSG00000106266	ENST00000479689.1	1.56911	2.79283	0.00522491	0.285401	SNX8	29886	chr7	2261617	2262185	569	*	4.66197	-0.611156	-8.78096	0.000551999	0.0418043	3998	upstream	7	0.000221553	0.0286618	-0.699098	-0.881753	-0.192697	33	0.4262
ENSG00000125089	ENST00000502350.5	0.43392	1.1656	0.243775	0.835649	SH3TC1	54436	chr4	8199744	8200543	800	*	8.2652	-0.507412	-7.96786	0.000981999	0.0481845	842	upstream	17	0.000347408	0.0373883	-0.591054	-0.918264	-0.0719222	53	0.4263
ENSG00000141524	ENST00000392467.7	1.96496	1.78907	0.0736037	0.673888	TMC6	11322	chr17	78129549	78131349	1801	*	13.721	-0.755466	-11.4189	0.000145	0.0408024	0	overlapStart	15	6.30955e-05	0.0127046	-0.727409	-0.92673	-0.255074	50	0.4307
ENSG00000141524	ENST00000392467.7	1.96496	1.78907	0.0736037	0.673888	TMC6	11322	chr17	78129549	78131349	1801	*	13.721	-0.755466	-11.4189	0.000145	0.0408024	766	upstream	15	6.30955e-05	0.0127046	-0.727409	-0.92673	-0.255074	50	0.4307
ENSG00000136167	ENST00000398576.6	1.06315	1.50468	0.132406	0.757511	LCP1	3936	chr13	46181791	46184354	2564	*	11.4857	-0.72458	-10.1246	0.000258	0.0408024	0	overlapStart	5	0.000207598	0.0274249	-0.350936	-0.764207	0.539091	38	0.4321
ENSG00000141524	ENST00000588792.5	1.24506	1.70151	0.0888464	0.698995	TMC6	11322	chr17	78132261	78134224	1964	*	15.0543	-0.362875	-14.2776	3.8e-05	0.0408024	0	overlapStart	15	6.30955e-05	0.0127046	-0.761502	-0.889389	-0.501832	140	0.4328
ENSG00000141524	ENST00000588792.5	1.24506	1.70151	0.0888464	0.698995	TMC6	11322	chr17	78132261	78134224	1964	*	15.0543	-0.362875	-14.2776	3.8e-05	0.0408024	863	upstream	15	6.30955e-05	0.0127046	-0.761502	-0.889389	-0.501832	140	0.4328
ENSG00000136167	ENST00000416500.5	1.4508	2.19544	0.0281322	0.512628	LCP1	3936	chr13	46181791	46184354	2564	*	11.4857	-0.72458	-10.1246	0.000258	0.0408024	0	overlapStart	5	0.000207598	0.0274249	-0.920098	-0.967391	-0.717683	38	0.4357
ENSG00000122203	ENST00000614420.4	0.356358	0.159345	0.873397	0.987392	KIAA1191	57179	chr5	176366278	176366715	438	*	4.8533	0.609948	10.0224	0.00027	0.0408024	4309	upstream	8	0.000404198	0.0398894	-0.206938	-0.648214	0.338869	58	0.4374
ENSG00000108821	ENST00000507689.1	0.209713	0.306689	0.75908	0.972954	COL1A1	1277	chr17	50201749	50205785	4037	*	10.1043	0.401104	8.14332	0.000838999	0.0455248	116	upstream	11	7.51492e-05	0.0143231	0.153247	-0.600672	0.801448	67	0.438
ENSG00000141524	ENST00000585849.1	1.33204	1.82785	0.0675719	0.658257	TMC6	11322	chr17	78132261	78134224	1964	*	15.0543	-0.362875	-14.2776	3.8e-05	0.0408024	0	overlapStart	15	6.30955e-05	0.0127046	-0.607488	-0.799606	-0.28588	140	0.4392
ENSG00000141524	ENST00000585849.1	1.33204	1.82785	0.0675719	0.658257	TMC6	11322	chr17	78132261	78134224	1964	*	15.0543	-0.362875	-14.2776	3.8e-05	0.0408024	863	upstream	15	6.30955e-05	0.0127046	-0.607488	-0.799606	-0.28588	140	0.4392
ENSG00000076928	ENST00000378152.8	0.960028	2.30759	0.0210219	0.465436	ARHGEF1	9138	chr19	41886810	41888210	1401	*	6.86677	-0.516405	-8.4972	0.000657999	0.0428277	4423	upstream	26	4.80265e-05	0.0104272	-0.581417	-0.852596	-0.208297	35	0.4422
ENSG00000076928	ENST00000378152.8	0.960028	2.30759	0.0210219	0.465436	ARHGEF1	100505585	chr19	41886810	41888210	1401	*	6.86677	-0.516405	-8.4972	0.000657999	0.0428277	4423	upstream	26	4.80265e-05	0.0104272	-0.581417	-0.852596	-0.208297	35	0.4422
ENSG00000160789	ENST00000473598.6	-0.476552	-0.81243	0.416545	0.899188	LMNA	4000	chr1	156127773	156129936	2164	*	7.79805	0.604914	9.88294	0.000287	0.0408024	4868	upstream	15	5.03995e-06	0.00206291	-0.439563	-0.85472	0.589557	34	0.4427
ENSG00000019582	ENST00000522246.5	0.5882	0.642622	0.52047	0.925135	CD74	972	chr5	150410549	150413278	2730	*	8.61289	-0.49598	-9.4757	0.000359	0.0408024	0	overlapStart	12	0.00019963	0.0266544	-0.639302	-0.906443	-0.0722234	63	0.4431
ENSG00000160789	ENST00000361308.8	1.75052	4.31098	1.62533e-05	0.0154765	LMNA	4000	chr1	156127773	156129936	2164	*	7.79805	0.604914	9.88294	0.000287	0.0408024	4868	upstream	15	5.03995e-06	0.00206291	0.623281	0.201564	0.817524	34	0.4446
ENSG00000196405	ENST00000557153.5	1.09125	0.870003	0.384299	0.887844	EVL	51466	chr14	100080999	100082380	1382	*	6.96753	-0.736961	-9.29332	0.000397	0.0408024	2450	upstream	15	2.4583e-05	0.00652967	-0.597837	-0.822444	-0.190855	28	0.4466
ENSG00000160789	ENST00000368300.8	0.453075	1.11353	0.265481	0.845635	LMNA	4000	chr1	156127773	156129936	2164	*	7.79805	0.604914	9.88294	0.000287	0.0408024	4868	upstream	15	5.03995e-06	0.00206291	-0.309609	-0.796721	0.603903	34	0.4486
ENSG00000072195	ENST00000498378.5	-0.940404	-1.27541	0.202165	0.81356	SPEG	100996693	chr2	219496454	219497296	843	*	15.5122	-0.330395	-13.546	5.19999e-05	0.0408024	394	upstream	24	1.83591e-06	0.00103419	0.747007	0.293921	0.858672	130	0.4509
ENSG00000072195	ENST00000498378.5	-0.940404	-1.27541	0.202165	0.81356	SPEG	10290	chr2	219496454	219497296	843	*	15.5122	-0.330395	-13.546	5.19999e-05	0.0408024	394	upstream	24	1.83591e-06	0.00103419	0.747007	0.293921	0.858672	130	0.4509
ENSG00000167613	ENST00000418556.5	0.0881972	0.0630741	0.949707	0.99509	LAIR1	3903	chr19	54375122	54375966	845	*	12.7163	-0.525182	-8.83902	0.000528999	0.0418043	4563	upstream	14	6.54966e-07	0.000454255	-0.524014	-0.745527	0.0158042	60	0.4521
ENSG00000196405	ENST00000556258.1	0.994124	1.18825	0.234735	0.831711	EVL	51466	chr14	100080999	100082380	1382	*	6.96753	-0.736961	-9.29332	0.000397	0.0408024	2450	upstream	15	2.4583e-05	0.00652967	-0.667002	-0.922639	-0.132297	28	0.453
ENSG00000140853	ENST00000536231.1	1.62053	2.05159	0.0402096	0.573685	NLRC5	84166	chr16	57026054	57026592	539	*	2.91361	-0.467747	-9.02017	0.000472	0.0416354	46	upstream	20	0.000403915	0.0398894	-0.616498	-0.78189	-0.297354	30	0.4535
ENSG00000140853	ENST00000536231.1	1.62053	2.05159	0.0402096	0.573685	NLRC5	84166	chr16	57026054	57026592	539	*	2.91361	-0.467747	-9.02017	0.000472	0.0416354	0	overlapStart	20	0.000403915	0.0398894	-0.616498	-0.78189	-0.297354	30	0.4535
ENSG00000175567	ENST00000310473.7	1.85714	3.02446	0.00249075	0.206562	UCP2	7351	chr11	73979728	73982457	2730	*	10.2736	-0.524695	-9.40145	0.000375	0.0408024	0	overlapStart	9	7.66259e-10	2.39149e-06	-0.621075	-0.799764	-0.25219	59	0.4544
ENSG00000175567	ENST00000310473.7	1.85714	3.02446	0.00249075	0.206562	UCP2	7351	chr11	73979728	73982457	2730	*	10.2736	-0.524695	-9.40145	0.000375	0.0408024	1586	upstream	9	7.66259e-10	2.39149e-06	-0.621075	-0.799764	-0.25219	59	0.4544
ENSG00000103043	ENST00000536184.6	0.308995	0.66274	0.507497	0.922663	VAC14	55697	chr16	70703018	70703811	794	*	5.60014	0.476904	9.07171	0.000453	0.0414821	2772	upstream	6	0.000253694	0.0306001	0.669939	0.207498	0.883047	33	0.4546
ENSG00000160255	ENST00000397857.5	5.71524	1.42945	0.152874	0.776052	ITGB2	3689	chr21	44918461	44921815	3355	*	34.0789	-0.60713	-18.2232	8.99999e-06	0.0250211	0	overlapStart	9	7.75382e-05	0.0146665	-0.626781	-0.871935	-0.0288777	157	0.4547
ENSG00000160255	ENST00000397857.5	5.71524	1.42945	0.152874	0.776052	ITGB2	3689	chr21	44918461	44921815	3355	*	34.0789	-0.60713	-18.2232	8.99999e-06	0.0250211	4177	upstream	9	7.75382e-05	0.0146665	-0.626781	-0.871935	-0.0288777	157	0.4547
ENSG00000163297	ENST00000482406.1	0.700423	2.50252	0.0123313	0.389608	ANTXR2	118429	chr4	79964406	79965185	780	*	7.20462	0.318611	9.88575	0.000286	0.0408024	0	overlapStart	7	1.858e-05	0.00533686	0.237043	-0.293073	0.67094	98	0.4547
ENSG00000141524	ENST00000322914.7	-0.963129	-0.445969	0.655619	0.9545	TMC6	11322	chr17	78129549	78131349	1801	*	13.721	-0.755466	-11.4189	0.000145	0.0408024	0	overlapStart	15	6.30955e-05	0.0127046	-0.161837	-0.677099	0.564902	50	0.4549
ENSG00000141524	ENST00000322914.7	-0.963129	-0.445969	0.655619	0.9545	TMC6	11322	chr17	78129549	78131349	1801	*	13.721	-0.755466	-11.4189	0.000145	0.0408024	766	upstream	15	6.30955e-05	0.0127046	-0.161837	-0.677099	0.564902	50	0.4549
ENSG00000160789	ENST00000506981.1	-0.0716489	-0.12147	0.903319	0.990579	LMNA	4000	chr1	156102373	156105679	3307	*	13.1848	0.57146	11.3846	0.00015	0.0408024	978	upstream	15	5.03995e-06	0.00206291	-0.0915732	-0.585806	0.559295	87	0.4556
ENSG00000076928	ENST00000593609.1	0.335874	0.470637	0.6379	0.951307	ARHGEF1	100505585	chr19	41921017	41922889	1873	*	10.6088	0.350453	8.9331	0.0005	0.0416354	204	upstream	26	4.80265e-05	0.0104272	0.252525	-0.260759	0.553622	83	0.4579
ENSG00000076928	ENST00000593609.1	0.335874	0.470637	0.6379	0.951307	ARHGEF1	9138	chr19	41921017	41922889	1873	*	10.6088	0.350453	8.9331	0.0005	0.0416354	204	upstream	26	4.80265e-05	0.0104272	0.252525	-0.260759	0.553622	83	0.4579
ENSG00000072195	ENST00000464989.5	-1.13763	-1.88536	0.0593808	0.636726	SPEG	100996693	chr2	219448255	219449212	958	*	66.3252	-0.720319	-25.5731	2e-06	0.0192054	1457	upstream	24	1.83591e-06	0.00103419	0.895107	0.716048	0.964226	224	0.4581
ENSG00000072195	ENST00000464989.5	-1.13763	-1.88536	0.0593808	0.636726	SPEG	10290	chr2	219448255	219449212	958	*	66.3252	-0.720319	-25.5731	2e-06	0.0192054	1457	upstream	24	1.83591e-06	0.00103419	0.895107	0.716048	0.964226	224	0.4581
ENSG00000248905	ENST00000561249.5	0.590746	0.368258	0.712681	0.96491	FMN1	342184	chr15	33154437	33154950	514	*	4.40735	-0.525544	-7.9601	0.000987999	0.0482922	0	overlapStart	6	0.000182763	0.0256329	-0.618119	-0.84745	-0.25177	23	0.4582
ENSG00000082074	ENST00000646444.1	0.943842	1.34381	0.17901	0.795593	FYB1	2533	chr5	39196760	39203210	6451	*	11.8562	-0.582003	-10.9408	0.000179	0.0408024	0	overlapStart	15	5.28705e-05	0.011093	-0.780153	-0.965757	-0.454074	61	0.4584
ENSG00000108669	ENST00000590300.1	-0.323143	-0.5316	0.595003	0.941258	CYTH1	9267	chr17	78725370	78726201	832	*	2.18737	-0.711043	-7.9902	0.000959999	0.047749	1323	upstream	14	0.000153294	0.0227823	-0.476516	-0.790033	0.0237019	12	0.4614
ENSG00000108669	ENST00000361101.8	1.27635	2.07622	0.0378736	0.564956	CYTH1	9267	chr17	78716750	78718002	1253	*	13.7494	0.631066	12.8303	7.39999e-05	0.0408024	0	overlapStart	14	0.000153294	0.0227823	0.639158	0.242069	0.832161	65	0.4631
ENSG00000108669	ENST00000446868.7	1.27635	2.07622	0.0378736	0.564956	CYTH1	9267	chr17	78716750	78718002	1253	*	13.7494	0.631066	12.8303	7.39999e-05	0.0408024	0	overlapStart	14	0.000153294	0.0227823	0.639158	0.236102	0.833776	65	0.4631
ENSG00000141524	ENST00000592063.5	1.05701	1.30671	0.191313	0.806813	TMC6	11322	chr17	78124353	78125580	1228	*	26.1549	-0.512082	-11.8083	0.000113	0.0408024	2	upstream	15	6.30955e-05	0.0127046	-0.531994	-0.804254	-0.119681	106	0.4633
ENSG00000115318	ENST00000264094.7	9.17732	6.1941	5.862e-10	2.5706e-05	LOXL3	84695	chr2	74553102	74553862	761	*	5.24437	0.499635	10.0464	0.000265	0.0408024	17	upstream	8	1.93279e-06	0.00103419	0.39194	-0.168513	0.745269	36	0.4648
ENSG00000140853	ENST00000538930.5	0.0531801	0.0765035	0.939018	0.994445	NLRC5	84166	chr16	57041557	57043411	1855	*	10.3326	-0.614335	-9.17786	0.000427	0.0410359	169	upstream	20	0.000403915	0.0398894	-0.614622	-0.87591	-0.0836243	43	0.4656
ENSG00000196405	ENST00000554695.5	-1.20094	-0.738385	0.46028	0.911223	EVL	51466	chr14	100080999	100082380	1382	*	6.96753	-0.736961	-9.29332	0.000397	0.0408024	2450	upstream	15	2.4583e-05	0.00652967	-0.197368	-0.631306	0.258355	28	0.4666
ENSG00000125089	ENST00000506360.5	1.72905	2.02657	0.042706	0.584961	SH3TC1	54436	chr4	8240533	8241022	490	*	4.97862	-0.405525	-7.96355	0.000984999	0.0481986	0	overlapStart	17	0.000347408	0.0373883	-0.579323	-0.88019	-0.216874	40	0.469
ENSG00000160789	ENST00000368297.5	1.45801	4.83107	1.35801e-06	0.00383361	LMNA	4000	chr1	156127773	156129936	2164	*	7.79805	0.604914	9.88294	0.000287	0.0408024	4868	upstream	15	5.03995e-06	0.00206291	0.554356	0.141347	0.785577	34	0.4705
ENSG00000141524	ENST00000592076.5	1.13379	1.73997	0.0818639	0.686041	TMC6	11322	chr17	78121183	78122079	897	*	14.7738	-0.858388	-12.8068	7.49999e-05	0.0408024	386	upstream	15	6.30955e-05	0.0127046	-0.241877	-0.786744	0.395521	62	0.4709
ENSG00000140853	ENST00000436936.5	4.29543	4.01109	6.04396e-05	0.03313	NLRC5	84166	chr16	57026054	57026592	539	*	2.91361	-0.467747	-9.02017	0.000472	0.0416354	46	upstream	20	0.000403915	0.0398894	-0.583974	-0.768261	-0.16641	30	0.4721
ENSG00000140853	ENST00000436936.5	4.29543	4.01109	6.04396e-05	0.03313	NLRC5	84166	chr16	57026054	57026592	539	*	2.91361	-0.467747	-9.02017	0.000472	0.0416354	0	overlapStart	20	0.000403915	0.0398894	-0.583974	-0.768261	-0.16641	30	0.4721
ENSG00000141524	ENST00000592076.5	1.13379	1.73997	0.0818639	0.686041	TMC6	11322	chr17	78129549	78131349	1801	*	13.721	-0.755466	-11.4189	0.000145	0.0408024	0	overlapStart	15	6.30955e-05	0.0127046	-0.252996	-0.777893	0.391024	50	0.4728
ENSG00000141524	ENST00000592076.5	1.13379	1.73997	0.0818639	0.686041	TMC6	11322	chr17	78129549	78131349	1801	*	13.721	-0.755466	-11.4189	0.000145	0.0408024	766	upstream	15	6.30955e-05	0.0127046	-0.252996	-0.777893	0.391024	50	0.4728
ENSG00000160789	ENST00000368298.2	0.304757	0.312104	0.754962	0.97228	LMNA	4000	chr1	156127773	156129936	2164	*	7.79805	0.604914	9.88294	0.000287	0.0408024	4868	upstream	15	5.03995e-06	0.00206291	-0.344012	-0.826464	0.5434	34	0.4739
ENSG00000142327	ENST00000437406.1	0.961929	3.87701	0.000105749	0.0473192	RNPEPL1	57140	chr2	240564987	240565857	871	*	8.72936	-0.756461	-9.95038	0.000278	0.0408024	0	overlapStart	5	1.34391e-08	2.79622e-05	-0.731561	-0.927155	-0.310193	41	0.4751
ENSG00000142327	ENST00000437406.1	0.961929	3.87701	0.000105749	0.0473192	RNPEPL1	57140	chr2	240564987	240565857	871	*	8.72936	-0.756461	-9.95038	0.000278	0.0408024	2729	upstream	5	1.34391e-08	2.79622e-05	-0.731561	-0.927155	-0.310193	41	0.4751
ENSG00000164896	ENST00000467237.5	-0.23027	-0.52692	0.598249	0.942247	FASTK	10922	chr7	151081348	151082120	773	*	12.6288	0.45691	11.8803	0.00011	0.0408024	481	upstream	8	1.2336e-06	0.00075123	0.168638	-0.450881	0.718047	91	0.476
ENSG00000248905	ENST00000616417.4	5.80836	4.29628	1.73689e-05	0.015999	FMN1	342184	chr15	33154437	33154950	514	*	4.40735	-0.525544	-7.9601	0.000987999	0.0482922	0	overlapStart	6	0.000182763	0.0256329	-0.763394	-0.913949	-0.456335	23	0.478
ENSG00000141524	ENST00000589553.5	0.645654	0.861125	0.389169	0.889833	TMC6	11322	chr17	78132261	78134224	1964	*	15.0543	-0.362875	-14.2776	3.8e-05	0.0408024	0	overlapStart	15	6.30955e-05	0.0127046	-0.713919	-0.852486	-0.107021	140	0.4789
ENSG00000141524	ENST00000589553.5	0.645654	0.861125	0.389169	0.889833	TMC6	11322	chr17	78132261	78134224	1964	*	15.0543	-0.362875	-14.2776	3.8e-05	0.0408024	863	upstream	15	6.30955e-05	0.0127046	-0.713919	-0.852486	-0.107021	140	0.4789
ENSG00000043462	ENST00000522760.5	1.26189	2.67172	0.00754639	0.328461	LCP2	3937	chr5	170266652	170267670	1019	*	4.27745	-0.486989	-8.53377	0.000641999	0.0428277	0	overlapStart	10	1.89509e-08	3.21744e-05	-0.861756	-0.958388	-0.400434	25	0.4797
ENSG00000141524	ENST00000588087.5	0.181558	0.240703	0.809785	0.980292	TMC6	11322	chr17	78124353	78125580	1228	*	26.1549	-0.512082	-11.8083	0.000113	0.0408024	2	upstream	15	6.30955e-05	0.0127046	0.412347	-0.351317	0.885098	106	0.4809
ENSG00000196405	ENST00000554695.5	-1.20094	-0.738385	0.46028	0.911223	EVL	51466	chr14	100132409	100133139	731	*	8.96357	0.465962	9.08367	0.000452	0.0414821	1868	upstream	15	2.4583e-05	0.00652967	0.203176	-0.284285	0.685765	54	0.482
ENSG00000142156	ENST00000612273.1	-0.113739	-0.221159	0.824969	0.98252	COL6A1	1291	chr21	45978416	45978817	402	*	3.02611	0.506164	8.13961	0.000843999	0.0456706	2919	upstream	7	1.18205e-06	0.000737836	-0.526625	-0.856434	-0.0944914	15	0.4848
ENSG00000160255	ENST00000522688.5	3.22938	2.16519	0.0303734	0.52656	ITGB2	3689	chr21	44898213	44900097	1885	*	9.11278	0.253408	8.95994	0.000489	0.0416354	4185	upstream	9	7.75382e-05	0.0146665	0.712083	0.165006	0.89168	137	0.4875
ENSG00000196405	ENST00000553771.5	2.88659	1.75739	0.0788512	0.680042	EVL	51466	chr14	100080999	100082380	1382	*	6.96753	-0.736961	-9.29332	0.000397	0.0408024	2450	upstream	15	2.4583e-05	0.00652967	-0.653671	-0.9327	-0.122127	28	0.4875
ENSG00000185811	ENST00000615491.4	9.77912	3.34574	0.000820626	0.12324	IKZF1	10320	chr7	50305276	50312367	7092	*	17.1082	-0.511433	-11.2607	0.000155	0.0408024	0	overlapStart	13	6.57628e-06	0.00256557	-0.770518	-0.929661	-0.500648	97	0.4877
ENSG00000126214	ENST00000380038.7	-1.14764	-2.44564	0.0144595	0.413729	KLC1	3831	chr14	103628061	103628407	347	*	2.41776	0.359824	8.59535	0.000611999	0.0424197	769	upstream	17	7.08031e-05	0.013811	0.244075	-0.346706	0.583933	37	0.4885
ENSG00000108669	ENST00000591095.1	0.12278	0.199169	0.842131	0.984095	CYTH1	9267	chr17	78725370	78726201	832	*	2.18737	-0.711043	-7.9902	0.000959999	0.047749	1323	upstream	14	0.000153294	0.0227823	-0.641035	-0.940581	-0.0129933	12	0.4898
ENSG00000019582	ENST00000524315.5	3.50026	2.50674	0.0121851	0.388407	CD74	972	chr5	150410549	150413278	2730	*	8.61289	-0.49598	-9.4757	0.000359	0.0408024	0	overlapStart	12	0.00019963	0.0266544	-0.720102	-0.932134	-0.216749	63	0.4911
ENSG00000196405	ENST00000392920.7	1.44845	3.27306	0.0010639	0.136917	EVL	51466	chr14	100064850	100069089	4240	*	26.6991	-0.702772	-13.9802	4.4e-05	0.0408024	0	overlapStart	15	2.4583e-05	0.00652967	-0.857985	-0.922743	-0.570746	95	0.4914
ENSG00000082074	ENST00000510188.1	1.02383	1.5425	0.122952	0.746428	FYB1	2533	chr5	39196760	39203210	6451	*	11.8562	-0.582003	-10.9408	0.000179	0.0408024	0	overlapStart	15	5.28705e-05	0.011093	-0.664234	-0.866699	-0.237792	61	0.4925
ENSG00000108679	ENST00000585407.5	-0.0933323	-0.070485	0.943808	0.994916	LGALS3BP	3959	chr17	78974851	78975723	873	*	9.28276	0.593471	10.4686	0.000222	0.0408024	0	overlapStart	6	0.000234754	0.0293626	-0.175148	-0.745967	0.328692	42	0.4946
ENSG00000108679	ENST00000585407.5	-0.0933323	-0.070485	0.943808	0.994916	LGALS3BP	3959	chr17	78974851	78975723	873	*	9.28276	0.593471	10.4686	0.000222	0.0408024	54	upstream	6	0.000234754	0.0293626	-0.175148	-0.745967	0.328692	42	0.4946
ENSG00000136167	ENST00000323076.6	2.04697	2.97642	0.00291632	0.225152	LCP1	3936	chr13	46181791	46184354	2564	*	11.4857	-0.72458	-10.1246	0.000258	0.0408024	0	overlapStart	5	0.000207598	0.0274249	-0.89528	-0.949178	-0.689989	38	0.4976
ENSG00000162512	ENST00000336798.11	1.57989	3.48978	0.000483416	0.0998152	SDC3	9672	chr1	30881304	30881651	348	*	3.70686	-0.366494	-7.94711	0.001001	0.0484874	534	upstream	3	1.94676e-06	0.00103419	-0.789262	-0.933374	-0.45242	33	0.4985
ENSG00000162512	ENST00000336798.11	1.57989	3.48978	0.000483416	0.0998152	SDC3	9672	chr1	30881304	30881651	348	*	3.70686	-0.366494	-7.94711	0.001001	0.0484874	0	overlapStart	3	1.94676e-06	0.00103419	-0.789262	-0.933374	-0.45242	33	0.4985
ENSG00000108669	ENST00000589768.5	0.729174	1.81514	0.0695031	0.662564	CYTH1	9267	chr17	78716750	78718002	1253	*	13.7494	0.631066	12.8303	7.39999e-05	0.0408024	0	overlapStart	14	0.000153294	0.0227823	0.664779	0.203687	0.841664	65	0.5022
ENSG00000082074	ENST00000351578.11	1.38498	2.56182	0.0104126	0.366556	FYB1	2533	chr5	39196760	39203210	6451	*	11.8562	-0.582003	-10.9408	0.000179	0.0408024	0	overlapStart	15	5.28705e-05	0.011093	-0.809906	-0.962039	-0.588571	61	0.5026
ENSG00000107551	ENST00000471941.5	0.94598	1.62455	0.104258	0.722482	RASSF4	83937	chr10	44977022	44977811	790	*	6.13311	0.603525	10.9961	0.000176	0.0408024	3227	upstream	9	4.87393e-05	0.0104907	0.750344	0.324148	0.934656	30	0.503
ENSG00000105639	ENST00000534444.1	3.61672	2.27097	0.0231485	0.481656	JAK3	3718	chr19	17841434	17842768	1335	*	35.3621	0.64005	18.3793	6.99999e-06	0.0250211	0	overlapStart	6	2.1804e-05	0.0059578	0.699829	0.226447	0.951122	134	0.505
ENSG00000126214	ENST00000348520.10	-0.274037	-0.687084	0.492029	0.919084	KLC1	3831	chr14	103628061	103628407	347	*	2.41776	0.359824	8.59535	0.000611999	0.0424197	769	upstream	17	7.08031e-05	0.013811	-0.525501	-0.850006	0.216105	37	0.5051
ENSG00000005844	ENST00000564632.1	5.56391	2.79169	0.00524336	0.28563	ITGAL	3683	chr16	30494220	30494901	682	*	3.8295	0.416273	8.41488	0.000683999	0.0429676	1530	upstream	6	0.000252945	0.0306001	0.641155	0.112608	0.885023	30	0.5067
ENSG00000105639	ENST00000527031.5	1.53134	1.32018	0.186775	0.803426	JAK3	3718	chr19	17841434	17842768	1335	*	35.3621	0.64005	18.3793	6.99999e-06	0.0250211	0	overlapStart	6	2.1804e-05	0.0059578	0.743303	0.237193	0.916454	134	0.5075
ENSG00000141524	ENST00000586126.1	1.54065	1.17547	0.239805	0.834429	TMC6	11322	chr17	78129549	78131349	1801	*	13.721	-0.755466	-11.4189	0.000145	0.0408024	0	overlapStart	15	6.30955e-05	0.0127046	-0.634238	-0.881852	-0.00686126	50	0.5077
ENSG00000141524	ENST00000586126.1	1.54065	1.17547	0.239805	0.834429	TMC6	11322	chr17	78129549	78131349	1801	*	13.721	-0.755466	-11.4189	0.000145	0.0408024	766	upstream	15	6.30955e-05	0.0127046	-0.634238	-0.881852	-0.00686126	50	0.5077
ENSG00000043462	ENST00000520344.1	0.837589	0.882319	0.377604	0.886078	LCP2	3937	chr5	170266652	170267670	1019	*	4.27745	-0.486989	-8.53377	0.000641999	0.0428277	0	overlapStart	10	1.89509e-08	3.21744e-05	-0.661008	-0.860344	0.0401083	25	0.5101
ENSG00000105639	ENST00000526008.5	2.62333	2.70965	0.00673539	0.314016	JAK3	3718	chr19	17846290	17847141	852	*	6.75306	-0.5732	-8.62921	0.000600999	0.0421578	1842	upstream	6	2.1804e-05	0.0059578	-0.813506	-0.923337	-0.574716	45	0.5112
ENSG00000108821	ENST00000474644.1	1.61233	2.82077	0.00479081	0.278076	COL1A1	1277	chr17	50201749	50205785	4037	*	10.1043	0.401104	8.14332	0.000838999	0.0455248	116	upstream	11	7.51492e-05	0.0143231	0.761583	0.330558	0.926513	67	0.5125
ENSG00000142156	ENST00000498614.5	-0.792512	-1.30125	0.193172	0.808111	COL6A1	1291	chr21	45978416	45978817	402	*	3.02611	0.506164	8.13961	0.000843999	0.0456706	2919	upstream	7	1.18205e-06	0.000737836	-0.317012	-0.623681	0.0463204	15	0.5126
ENSG00000072195	ENST00000464989.5	-1.13763	-1.88536	0.0593808	0.636726	SPEG	10290	chr2	219496454	219497296	843	*	15.5122	-0.330395	-13.546	5.19999e-05	0.0408024	394	upstream	24	1.83591e-06	0.00103419	0.85405	0.439457	0.940585	130	0.5141
ENSG00000072195	ENST00000464989.5	-1.13763	-1.88536	0.0593808	0.636726	SPEG	100996693	chr2	219496454	219497296	843	*	15.5122	-0.330395	-13.546	5.19999e-05	0.0408024	394	upstream	24	1.83591e-06	0.00103419	0.85405	0.439457	0.940585	130	0.5141
ENSG00000140853	ENST00000534931.1	0.146507	0.112177	0.910683	0.991038	NLRC5	84166	chr16	57026054	57026592	539	*	2.91361	-0.467747	-9.02017	0.000472	0.0416354	46	upstream	20	0.000403915	0.0398894	-0.607924	-0.834156	-0.131053	30	0.5149
ENSG00000140853	ENST00000534931.1	0.146507	0.112177	0.910683	0.991038	NLRC5	84166	chr16	57026054	57026592	539	*	2.91361	-0.467747	-9.02017	0.000472	0.0416354	0	overlapStart	20	0.000403915	0.0398894	-0.607924	-0.834156	-0.131053	30	0.5149
ENSG00000142156	ENST00000463060.5	-0.931146	-1.06877	0.285173	0.854024	COL6A1	1291	chr21	45975799	45977367	1569	*	7.34159	-0.544169	-9.31383	0.000393	0.0408024	4369	upstream	7	1.18205e-06	0.000737836	0.560082	0.0444251	0.824587	32	0.5159
ENSG00000141524	ENST00000589933.1	1.22963	1.54233	0.122993	0.746428	TMC6	11322	chr17	78126612	78127570	959	*	7.29532	-0.501801	-9.60175	0.000335	0.0408024	722	upstream	15	6.30955e-05	0.0127046	-0.723586	-0.906256	-0.335047	43	0.5196
ENSG00000141524	ENST00000589933.1	1.22963	1.54233	0.122993	0.746428	TMC6	11322	chr17	78126612	78127570	959	*	7.29532	-0.501801	-9.60175	0.000335	0.0408024	0	overlapStart	15	6.30955e-05	0.0127046	-0.723586	-0.906256	-0.335047	43	0.5196
ENSG00000072195	ENST00000431523.5	-3.26203	-2.87977	0.00397963	0.257138	SPEG	10290	chr2	219451649	219452749	1101	*	12.7416	0.534591	9.82313	0.000297	0.0408024	0	overlapStart	24	1.83591e-06	0.00103419	-0.599455	-0.884355	-0.163083	59	0.5229
ENSG00000072195	ENST00000431523.5	-3.26203	-2.87977	0.00397963	0.257138	SPEG	100996693	chr2	219451649	219452749	1101	*	12.7416	0.534591	9.82313	0.000297	0.0408024	0	overlapStart	24	1.83591e-06	0.00103419	-0.599455	-0.884355	-0.163083	59	0.5229
ENSG00000186891	ENST00000486728.5	4.53026	3.17224	0.00151266	0.162419	TNFRSF18	8784	chr1	1205705	1206210	506	*	1.91392	-0.374818	-8.32034	0.000735999	0.0438318	24	upstream	2	0.000130847	0.0206771	-0.813542	-0.941867	-0.450026	31	0.5247
ENSG00000072195	ENST00000498378.5	-0.940404	-1.27541	0.202165	0.81356	SPEG	10290	chr2	219448255	219449212	958	*	66.3252	-0.720319	-25.5731	2e-06	0.0192054	1457	upstream	24	1.83591e-06	0.00103419	0.816888	0.223437	0.920695	224	0.5247
ENSG00000072195	ENST00000498378.5	-0.940404	-1.27541	0.202165	0.81356	SPEG	100996693	chr2	219448255	219449212	958	*	66.3252	-0.720319	-25.5731	2e-06	0.0192054	1457	upstream	24	1.83591e-06	0.00103419	0.816888	0.223437	0.920695	224	0.5247
ENSG00000105063	ENST00000586690.1	0.494735	0.734461	0.462668	0.911968	PPP6R1	22870	chr19	55251330	55251959	630	*	8.8535	-0.58547	-11.3317	0.000151	0.0408024	3957	upstream	7	0.000533972	0.0481307	-0.119721	-0.789148	0.794568	39	0.5259
ENSG00000164896	ENST00000489884.5	-1.12457	-1.63391	0.102278	0.719997	FASTK	10922	chr7	151081348	151082120	773	*	12.6288	0.45691	11.8803	0.00011	0.0408024	481	upstream	8	1.2336e-06	0.00075123	0.25093	-0.429427	0.752652	91	0.5266
ENSG00000140853	ENST00000545081.5	0.0595405	0.0462794	0.963088	0.995814	NLRC5	84166	chr16	57041557	57043411	1855	*	10.3326	-0.614335	-9.17786	0.000427	0.0410359	169	upstream	20	0.000403915	0.0398894	-0.423411	-0.712109	0.0260586	43	0.5288
ENSG00000108679	ENST00000589775.6	-0.0729332	-0.116741	0.907065	0.9908	LGALS3BP	3959	chr17	78974851	78975723	873	*	9.28276	0.593471	10.4686	0.000222	0.0408024	0	overlapStart	6	0.000234754	0.0293626	-0.0866533	-0.529823	0.334228	42	0.5293
ENSG00000108679	ENST00000589775.6	-0.0729332	-0.116741	0.907065	0.9908	LGALS3BP	3959	chr17	78974851	78975723	873	*	9.28276	0.593471	10.4686	0.000222	0.0408024	54	upstream	6	0.000234754	0.0293626	-0.0866533	-0.529823	0.334228	42	0.5293
ENSG00000125089	ENST00000502350.5	0.43392	1.1656	0.243775	0.835649	SH3TC1	54436	chr4	8240533	8241022	490	*	4.97862	-0.405525	-7.96355	0.000984999	0.0481986	0	overlapStart	17	0.000347408	0.0373883	-0.508242	-0.793958	0.256701	40	0.5296
ENSG00000160789	ENST00000361308.8	1.75052	4.31098	1.62533e-05	0.0154765	LMNA	4000	chr1	156102373	156105679	3307	*	13.1848	0.57146	11.3846	0.00015	0.0408024	978	upstream	15	5.03995e-06	0.00206291	0.56575	0.0831401	0.773495	87	0.5297
ENSG00000130177	ENST00000494766.5	-0.558533	-1.51456	0.129883	0.754411	CDC16	8881	chr13	114230744	114231522	779	*	3.93117	0.55087	9.01292	0.000472	0.0416354	3364	upstream	9	8.88967e-05	0.0157321	0.100073	-0.511076	0.665492	20	0.5335
ENSG00000231389	ENST00000476642.5	1.52175	3.21921	0.00128544	0.148216	HLA-DPA1	3113	chr6	33076150	33078188	2039	*	3.83097	-0.625868	-7.77196	0.00113	0.0495298	2516	upstream	6	0.000381709	0.0390595	-0.752313	-0.907639	-0.380531	15	0.5366
ENSG00000141524	ENST00000589933.1	1.22963	1.54233	0.122993	0.746428	TMC6	11322	chr17	78129549	78131349	1801	*	13.721	-0.755466	-11.4189	0.000145	0.0408024	0	overlapStart	15	6.30955e-05	0.0127046	-0.723539	-0.88814	-0.288688	50	0.5381
ENSG00000141524	ENST00000589933.1	1.22963	1.54233	0.122993	0.746428	TMC6	11322	chr17	78129549	78131349	1801	*	13.721	-0.755466	-11.4189	0.000145	0.0408024	766	upstream	15	6.30955e-05	0.0127046	-0.723539	-0.88814	-0.288688	50	0.5381
ENSG00000130177	ENST00000484907.1	-0.627778	-1.78013	0.0750551	0.676506	CDC16	8881	chr13	114230744	114231522	779	*	3.93117	0.55087	9.01292	0.000472	0.0416354	3364	upstream	9	8.88967e-05	0.0157321	0.214868	-0.216894	0.65774	20	0.5383
ENSG00000072195	ENST00000431523.5	-3.26203	-2.87977	0.00397963	0.257138	SPEG	10290	chr2	219496454	219497296	843	*	15.5122	-0.330395	-13.546	5.19999e-05	0.0408024	394	upstream	24	1.83591e-06	0.00103419	0.58796	0.268918	0.81949	130	0.5396
ENSG00000072195	ENST00000431523.5	-3.26203	-2.87977	0.00397963	0.257138	SPEG	100996693	chr2	219496454	219497296	843	*	15.5122	-0.330395	-13.546	5.19999e-05	0.0408024	394	upstream	24	1.83591e-06	0.00103419	0.58796	0.268918	0.81949	130	0.5396
ENSG00000179583	ENST00000571190.1	0.885316	0.983124	0.325546	0.870237	CIITA	4261	chr16	10921238	10922559	1322	*	9.77698	0.646207	8.01019	0.000943999	0.0475884	365	upstream	14	2.92919e-10	1.0448e-06	0.725827	0.159807	0.887182	40	0.5452
ENSG00000179583	ENST00000571190.1	0.885316	0.983124	0.325546	0.870237	CIITA	4261	chr16	10921238	10922559	1322	*	9.77698	0.646207	8.01019	0.000943999	0.0475884	0	overlapStart	14	2.92919e-10	1.0448e-06	0.725827	0.159807	0.887182	40	0.5452
ENSG00000125089	ENST00000502669.5	-2.18339	-1.4199	0.155637	0.77865	SH3TC1	54436	chr4	8240533	8241022	490	*	4.97862	-0.405525	-7.96355	0.000984999	0.0481986	0	overlapStart	17	0.000347408	0.0373883	0.0849639	-0.411731	0.629899	40	0.546
ENSG00000082074	ENST00000646045.1	1.52913	2.14455	0.0319886	0.538179	FYB1	2533	chr5	39196760	39203210	6451	*	11.8562	-0.582003	-10.9408	0.000179	0.0408024	0	overlapStart	15	5.28705e-05	0.011093	-0.757719	-0.916881	-0.505182	61	0.5463
ENSG00000179583	ENST00000637439.1	1.60423	2.80342	0.00505646	0.284094	CIITA	4261	chr16	10921238	10922559	1322	*	9.77698	0.646207	8.01019	0.000943999	0.0475884	365	upstream	14	2.92919e-10	1.0448e-06	0.79766	0.171179	0.938622	40	0.5476
ENSG00000179583	ENST00000637439.1	1.60423	2.80342	0.00505646	0.284094	CIITA	4261	chr16	10921238	10922559	1322	*	9.77698	0.646207	8.01019	0.000943999	0.0475884	0	overlapStart	14	2.92919e-10	1.0448e-06	0.79766	0.171179	0.938622	40	0.5476
ENSG00000160789	ENST00000448611.6	-0.248372	-0.237172	0.812523	0.980486	LMNA	4000	chr1	156127773	156129936	2164	*	7.79805	0.604914	9.88294	0.000287	0.0408024	4868	upstream	15	5.03995e-06	0.00206291	-0.368752	-0.824409	0.247774	34	0.5522
ENSG00000160789	ENST00000368297.5	1.45801	4.83107	1.35801e-06	0.00383361	LMNA	4000	chr1	156102373	156105679	3307	*	13.1848	0.57146	11.3846	0.00015	0.0408024	978	upstream	15	5.03995e-06	0.00206291	0.479375	0.0618193	0.747323	87	0.5525
ENSG00000076928	ENST00000593609.1	0.335874	0.470637	0.6379	0.951307	ARHGEF1	9138	chr19	41886810	41888210	1401	*	6.86677	-0.516405	-8.4972	0.000657999	0.0428277	4423	upstream	26	4.80265e-05	0.0104272	-0.224118	-0.65178	0.224401	35	0.555
ENSG00000076928	ENST00000593609.1	0.335874	0.470637	0.6379	0.951307	ARHGEF1	100505585	chr19	41886810	41888210	1401	*	6.86677	-0.516405	-8.4972	0.000657999	0.0428277	4423	upstream	26	4.80265e-05	0.0104272	-0.224118	-0.65178	0.224401	35	0.555
ENSG00000185811	ENST00000357364.8	2.99311	2.1725	0.0298177	0.522835	IKZF1	10320	chr7	50305276	50312367	7092	*	17.1082	-0.511433	-11.2607	0.000155	0.0408024	0	overlapStart	13	6.57628e-06	0.00256557	-0.729364	-0.842282	-0.508521	97	0.5552
ENSG00000125089	ENST00000382521.7	0.96675	1.34345	0.179127	0.795712	SH3TC1	54436	chr4	8199744	8200543	800	*	8.2652	-0.507412	-7.96786	0.000981999	0.0481845	842	upstream	17	0.000347408	0.0373883	-0.648998	-0.878277	-0.187065	53	0.5555
ENSG00000160789	ENST00000502357.5	-0.0521143	-0.0581251	0.953649	0.995433	LMNA	4000	chr1	156127773	156129936	2164	*	7.79805	0.604914	9.88294	0.000287	0.0408024	4868	upstream	15	5.03995e-06	0.00206291	-0.385519	-0.831949	0.486706	34	0.5574
ENSG00000122203	ENST00000510164.5	-0.579889	-0.84647	0.397291	0.892428	KIAA1191	57179	chr5	176366278	176366715	438	*	4.8533	0.609948	10.0224	0.00027	0.0408024	4309	upstream	8	0.000404198	0.0398894	-0.356224	-0.734602	0.223807	58	0.5586
ENSG00000126214	ENST00000452929.6	1.00283	1.36535	0.172144	0.791948	KLC1	3831	chr14	103628061	103628407	347	*	2.41776	0.359824	8.59535	0.000611999	0.0424197	769	upstream	17	7.08031e-05	0.013811	-0.166703	-0.768309	0.346486	37	0.5601
ENSG00000108669	ENST00000591455.5	-0.374063	-1.53451	0.124904	0.749045	CYTH1	9267	chr17	78725370	78726201	832	*	2.18737	-0.711043	-7.9902	0.000959999	0.047749	1323	upstream	14	0.000153294	0.0227823	0.16541	-0.343703	0.602855	12	0.5609
ENSG00000113140	ENST00000231061.8	0.938118	1.65006	0.098931	0.715048	SPARC	6678	chr5	151679325	151686455	7131	*	20.9806	0.541813	10.6348	0.000205	0.0408024	0	overlapStart	7	8.5142e-05	0.015517	0.0546619	-0.523673	0.670463	92	0.5626
ENSG00000143851	ENST00000468385.1	0.609158	0.968644	0.332723	0.873148	PTPN7	5778	chr1	202159293	202162757	3465	*	32.1141	-0.727842	-12.8608	7.39999e-05	0.0408024	0	overlapStart	5	0.000398981	0.0398741	-0.767755	-0.87304	-0.290419	102	0.5626
ENSG00000143851	ENST00000468385.1	0.609158	0.968644	0.332723	0.873148	PTPN7	5778	chr1	202159293	202162757	3465	*	32.1141	-0.727842	-12.8608	7.39999e-05	0.0408024	723	upstream	5	0.000398981	0.0398741	-0.767755	-0.87304	-0.290419	102	0.5626
ENSG00000072195	ENST00000396688.5	-3.8924	-3.05095	0.00228122	0.197625	SPEG	100996693	chr2	219451649	219452749	1101	*	12.7416	0.534591	9.82313	0.000297	0.0408024	0	overlapStart	24	1.83591e-06	0.00103419	-0.767282	-0.904323	-0.0840437	59	0.5634
ENSG00000072195	ENST00000396688.5	-3.8924	-3.05095	0.00228122	0.197625	SPEG	10290	chr2	219451649	219452749	1101	*	12.7416	0.534591	9.82313	0.000297	0.0408024	0	overlapStart	24	1.83591e-06	0.00103419	-0.767282	-0.904323	-0.0840437	59	0.5634
ENSG00000125089	ENST00000502559.1	0.26666	0.472059	0.636884	0.951263	SH3TC1	54436	chr4	8199744	8200543	800	*	8.2652	-0.507412	-7.96786	0.000981999	0.0481845	842	upstream	17	0.000347408	0.0373883	-0.578214	-0.86239	-0.00207535	53	0.5634
ENSG00000105639	ENST00000458235.5	2.11813	3.28661	0.00101402	0.134544	JAK3	3718	chr19	17850315	17851063	749	*	7.94781	-0.567988	-10.2291	0.000247	0.0408024	2243	upstream	6	2.1804e-05	0.0059578	-0.792255	-0.936165	-0.50581	35	0.5637
ENSG00000105639	ENST00000528705.1	2.24289	1.73281	0.0831301	0.687443	JAK3	3718	chr19	17846290	17847141	852	*	6.75306	-0.5732	-8.62921	0.000600999	0.0421578	1842	upstream	6	2.1804e-05	0.0059578	-0.474869	-0.803633	0.0246085	45	0.5667
ENSG00000105639	ENST00000528293.1	2.03831	1.96173	0.0497942	0.610354	JAK3	3718	chr19	17850315	17851063	749	*	7.94781	-0.567988	-10.2291	0.000247	0.0408024	2243	upstream	6	2.1804e-05	0.0059578	-0.729386	-0.882693	-0.430784	35	0.5668
ENSG00000175567	ENST00000536983.5	1.69411	1.64881	0.0991868	0.715502	UCP2	7351	chr11	73979728	73982457	2730	*	10.2736	-0.524695	-9.40145	0.000375	0.0408024	0	overlapStart	9	7.66259e-10	2.39149e-06	-0.401173	-0.71363	0.471717	59	0.5668
ENSG00000175567	ENST00000536983.5	1.69411	1.64881	0.0991868	0.715502	UCP2	7351	chr11	73979728	73982457	2730	*	10.2736	-0.524695	-9.40145	0.000375	0.0408024	1586	upstream	9	7.66259e-10	2.39149e-06	-0.401173	-0.71363	0.471717	59	0.5668
ENSG00000179583	ENST00000646979.1	-1.02735	-1.12482	0.260665	0.842837	CIITA	4261	chr16	10921238	10922559	1322	*	9.77698	0.646207	8.01019	0.000943999	0.0475884	365	upstream	14	2.92919e-10	1.0448e-06	-0.414686	-0.841458	0.376308	40	0.5684
ENSG00000179583	ENST00000646979.1	-1.02735	-1.12482	0.260665	0.842837	CIITA	4261	chr16	10921238	10922559	1322	*	9.77698	0.646207	8.01019	0.000943999	0.0475884	0	overlapStart	14	2.92919e-10	1.0448e-06	-0.414686	-0.841458	0.376308	40	0.5684
ENSG00000175567	ENST00000541027.5	1.33641	2.21921	0.0264725	0.501304	UCP2	7351	chr11	73979728	73982457	2730	*	10.2736	-0.524695	-9.40145	0.000375	0.0408024	0	overlapStart	9	7.66259e-10	2.39149e-06	-0.403098	-0.778989	0.163055	59	0.5685
ENSG00000175567	ENST00000541027.5	1.33641	2.21921	0.0264725	0.501304	UCP2	7351	chr11	73979728	73982457	2730	*	10.2736	-0.524695	-9.40145	0.000375	0.0408024	1586	upstream	9	7.66259e-10	2.39149e-06	-0.403098	-0.778989	0.163055	59	0.5685
ENSG00000107551	ENST00000483709.6	-0.360175	-0.163204	0.870358	0.986906	RASSF4	83937	chr10	44977022	44977811	790	*	6.13311	0.603525	10.9961	0.000176	0.0408024	3227	upstream	9	4.87393e-05	0.0104907	0.498528	-0.255398	0.867177	30	0.5713
ENSG00000108669	ENST00000589296.5	-4.9024	-3.342	0.00083176	0.124274	CYTH1	9267	chr17	78725370	78726201	832	*	2.18737	-0.711043	-7.9902	0.000959999	0.047749	1323	upstream	14	0.000153294	0.0227823	0.151501	-0.541105	0.70635	12	0.5726
ENSG00000108669	ENST00000586043.5	-0.494907	-0.791629	0.428577	0.901368	CYTH1	9267	chr17	78716750	78718002	1253	*	13.7494	0.631066	12.8303	7.39999e-05	0.0408024	0	overlapStart	14	0.000153294	0.0227823	0.363791	-0.402581	0.758203	65	0.5728
ENSG00000141524	ENST00000589933.1	1.22963	1.54233	0.122993	0.746428	TMC6	11322	chr17	78124353	78125580	1228	*	26.1549	-0.512082	-11.8083	0.000113	0.0408024	2	upstream	15	6.30955e-05	0.0127046	-0.69965	-0.899508	-0.279881	106	0.5731
ENSG00000134460	ENST00000256876.10	-0.601541	-0.330731	0.740847	0.97042	IL2RA	3559	chr10	6061944	6062685	742	*	6.89234	-0.706125	-11.1671	0.000156	0.0408024	0	overlapStart	4	6.21976e-08	7.39499e-05	-0.664397	-0.876319	0.497092	29	0.574
ENSG00000072195	ENST00000431523.5	-3.26203	-2.87977	0.00397963	0.257138	SPEG	100996693	chr2	219448255	219449212	958	*	66.3252	-0.720319	-25.5731	2e-06	0.0192054	1457	upstream	24	1.83591e-06	0.00103419	0.641591	0.240158	0.908433	224	0.574
ENSG00000072195	ENST00000431523.5	-3.26203	-2.87977	0.00397963	0.257138	SPEG	10290	chr2	219448255	219449212	958	*	66.3252	-0.720319	-25.5731	2e-06	0.0192054	1457	upstream	24	1.83591e-06	0.00103419	0.641591	0.240158	0.908433	224	0.574
ENSG00000142156	ENST00000612273.1	-0.113739	-0.221159	0.824969	0.98252	COL6A1	1291	chr21	45983116	45984355	1240	*	31.3058	0.577349	15.4602	2e-05	0.0343285	2753	upstream	7	1.18205e-06	0.000737836	-0.538112	-0.86779	-0.0895363	119	0.5754
ENSG00000142327	ENST00000486058.5	0.666973	2.56649	0.0102732	0.365313	RNPEPL1	57140	chr2	240564987	240565857	871	*	8.72936	-0.756461	-9.95038	0.000278	0.0408024	0	overlapStart	5	1.34391e-08	2.79622e-05	-0.724593	-0.909144	-0.23838	41	0.5755
ENSG00000142327	ENST00000486058.5	0.666973	2.56649	0.0102732	0.365313	RNPEPL1	57140	chr2	240564987	240565857	871	*	8.72936	-0.756461	-9.95038	0.000278	0.0408024	2729	upstream	5	1.34391e-08	2.79622e-05	-0.724593	-0.909144	-0.23838	41	0.5755
ENSG00000163297	ENST00000403729.6	0.72675	2.56001	0.0104669	0.36679	ANTXR2	118429	chr4	79964406	79965185	780	*	7.20462	0.318611	9.88575	0.000286	0.0408024	0	overlapStart	7	1.858e-05	0.00533686	0.267638	-0.244632	0.71451	98	0.5758
ENSG00000183484	ENST00000392585.2	1.36121	1.34829	0.177566	0.79513	GPR132	29933	chr14	105055190	105056414	1225	*	9.19057	0.280357	9.09043	0.000448	0.0414821	0	overlapStart	5	3.80007e-05	0.00867611	0.72284	0.0592162	0.934668	100	0.5774
ENSG00000087245	ENST00000543485.5	1.52965	3.08377	0.00204394	0.187347	MMP2	4313	chr16	55502676	55503223	548	*	7.66502	0.695134	9.14069	0.000435	0.0410359	2151	upstream	6	1.54465e-05	0.00476133	0.44467	0.0253854	0.769812	27	0.5779
ENSG00000072195	ENST00000312358.11	-1.74184	-1.18916	0.234376	0.831348	SPEG	10290	chr2	219451649	219452749	1101	*	12.7416	0.534591	9.82313	0.000297	0.0408024	0	overlapStart	24	1.83591e-06	0.00103419	-0.45929	-0.824151	0.0630944	59	0.5782
ENSG00000072195	ENST00000312358.11	-1.74184	-1.18916	0.234376	0.831348	SPEG	100996693	chr2	219451649	219452749	1101	*	12.7416	0.534591	9.82313	0.000297	0.0408024	0	overlapStart	24	1.83591e-06	0.00103419	-0.45929	-0.824151	0.0630944	59	0.5782
ENSG00000072195	ENST00000396688.5	-3.8924	-3.05095	0.00228122	0.197625	SPEG	100996693	chr2	219448255	219449212	958	*	66.3252	-0.720319	-25.5731	2e-06	0.0192054	1457	upstream	24	1.83591e-06	0.00103419	0.83029	0.607569	0.943339	224	0.5794
ENSG00000072195	ENST00000396688.5	-3.8924	-3.05095	0.00228122	0.197625	SPEG	10290	chr2	219448255	219449212	958	*	66.3252	-0.720319	-25.5731	2e-06	0.0192054	1457	upstream	24	1.83591e-06	0.00103419	0.83029	0.607569	0.943339	224	0.5794
ENSG00000072195	ENST00000396689.2	-0.697261	-0.625679	0.531525	0.928122	SPEG	10290	chr2	219451649	219452749	1101	*	12.7416	0.534591	9.82313	0.000297	0.0408024	0	overlapStart	24	1.83591e-06	0.00103419	-0.0785618	-0.57371	0.34948	59	0.5799
ENSG00000072195	ENST00000396689.2	-0.697261	-0.625679	0.531525	0.928122	SPEG	100996693	chr2	219451649	219452749	1101	*	12.7416	0.534591	9.82313	0.000297	0.0408024	0	overlapStart	24	1.83591e-06	0.00103419	-0.0785618	-0.57371	0.34948	59	0.5799
ENSG00000179583	ENST00000573309.5	-0.195793	-0.194158	0.846052	0.984734	CIITA	4261	chr16	10921238	10922559	1322	*	9.77698	0.646207	8.01019	0.000943999	0.0475884	365	upstream	14	2.92919e-10	1.0448e-06	0.382788	-0.137545	0.699698	40	0.584
ENSG00000179583	ENST00000573309.5	-0.195793	-0.194158	0.846052	0.984734	CIITA	4261	chr16	10921238	10922559	1322	*	9.77698	0.646207	8.01019	0.000943999	0.0475884	0	overlapStart	14	2.92919e-10	1.0448e-06	0.382788	-0.137545	0.699698	40	0.584
ENSG00000164896	ENST00000482571.2	-4.66619	-3.89628	9.76808e-05	0.0446198	FASTK	10922	chr7	151077941	151078745	805	*	6.2953	0.452187	8.62609	0.000600999	0.0421578	428	upstream	8	1.2336e-06	0.00075123	-0.0762215	-0.665614	0.555935	35	0.5847
ENSG00000196405	ENST00000555848.1	0.915763	1.93246	0.0533022	0.619591	EVL	51466	chr14	100064850	100069089	4240	*	26.6991	-0.702772	-13.9802	4.4e-05	0.0408024	0	overlapStart	15	2.4583e-05	0.00652967	-0.819111	-0.92019	-0.487135	95	0.5854
ENSG00000126214	ENST00000553286.5	-0.356045	-1.52193	0.128027	0.75289	KLC1	3831	chr14	103696092	103697307	1216	*	7.79898	0.46909	8.06708	0.000904999	0.0470578	2614	upstream	17	7.08031e-05	0.013811	-0.301265	-0.672786	0.129566	38	0.5857
ENSG00000141524	ENST00000590494.1	1.22657	1.24229	0.214128	0.821029	TMC6	11322	chr17	78126612	78127570	959	*	7.29532	-0.501801	-9.60175	0.000335	0.0408024	722	upstream	15	6.30955e-05	0.0127046	-0.559531	-0.753874	-0.225853	43	0.5866
ENSG00000141524	ENST00000590494.1	1.22657	1.24229	0.214128	0.821029	TMC6	11322	chr17	78126612	78127570	959	*	7.29532	-0.501801	-9.60175	0.000335	0.0408024	0	overlapStart	15	6.30955e-05	0.0127046	-0.559531	-0.753874	-0.225853	43	0.5866
ENSG00000125089	ENST00000507123.1	1.36317	1.67251	0.0944235	0.707256	SH3TC1	54436	chr4	8199744	8200543	800	*	8.2652	-0.507412	-7.96786	0.000981999	0.0481845	842	upstream	17	0.000347408	0.0373883	-0.672525	-0.897061	-0.215726	53	0.5886
ENSG00000108669	ENST00000586043.5	-0.494907	-0.791629	0.428577	0.901368	CYTH1	9267	chr17	78725370	78726201	832	*	2.18737	-0.711043	-7.9902	0.000959999	0.047749	1323	upstream	14	0.000153294	0.0227823	-0.316585	-0.691114	0.46648	12	0.5894
ENSG00000162302	ENST00000532885.5	0.936339	1.671	0.0947212	0.70798	RPS6KA4	8986	chr11	64359911	64360661	751	*	19.8221	-0.611535	-10.5475	0.000211	0.0408024	0	overlapStart	6	0.000311378	0.0350123	-0.451397	-0.716772	-0.0947516	78	0.5918
ENSG00000162302	ENST00000532885.5	0.936339	1.671	0.0947212	0.70798	RPS6KA4	8986	chr11	64359911	64360661	751	*	19.8221	-0.611535	-10.5475	0.000211	0.0408024	328	upstream	6	0.000311378	0.0350123	-0.451397	-0.716772	-0.0947516	78	0.5918
ENSG00000082074	ENST00000644817.1	1.34209	2.43821	0.0147603	0.416517	FYB1	2533	chr5	39196760	39203210	6451	*	11.8562	-0.582003	-10.9408	0.000179	0.0408024	0	overlapStart	15	5.28705e-05	0.011093	-0.849274	-0.977461	-0.549804	61	0.592
ENSG00000141524	ENST00000588087.5	0.181558	0.240703	0.809785	0.980292	TMC6	11322	chr17	78129549	78131349	1801	*	13.721	-0.755466	-11.4189	0.000145	0.0408024	0	overlapStart	15	6.30955e-05	0.0127046	0.300635	-0.435345	0.837392	50	0.5922
ENSG00000141524	ENST00000588087.5	0.181558	0.240703	0.809785	0.980292	TMC6	11322	chr17	78129549	78131349	1801	*	13.721	-0.755466	-11.4189	0.000145	0.0408024	766	upstream	15	6.30955e-05	0.0127046	0.300635	-0.435345	0.837392	50	0.5922
ENSG00000136167	ENST00000460190.1	3.02718	3.42548	0.000613703	0.11007	LCP1	3936	chr13	46181791	46184354	2564	*	11.4857	-0.72458	-10.1246	0.000258	0.0408024	0	overlapStart	5	0.000207598	0.0274249	-0.831676	-0.921045	-0.552116	38	0.593
ENSG00000108679	ENST00000591778.5	1.74731	2.79029	0.00526608	0.286023	LGALS3BP	3959	chr17	78974851	78975723	873	*	9.28276	0.593471	10.4686	0.000222	0.0408024	0	overlapStart	6	0.000234754	0.0293626	0.482416	-0.0313725	0.710923	42	0.593
ENSG00000108679	ENST00000591778.5	1.74731	2.79029	0.00526608	0.286023	LGALS3BP	3959	chr17	78974851	78975723	873	*	9.28276	0.593471	10.4686	0.000222	0.0408024	54	upstream	6	0.000234754	0.0293626	0.482416	-0.0313725	0.710923	42	0.593
ENSG00000105639	ENST00000528705.1	2.24289	1.73281	0.0831301	0.687443	JAK3	3718	chr19	17841434	17842768	1335	*	35.3621	0.64005	18.3793	6.99999e-06	0.0250211	0	overlapStart	6	2.1804e-05	0.0059578	0.480735	0.0554186	0.78218	134	0.5932
ENSG00000196405	ENST00000556258.1	0.994124	1.18825	0.234735	0.831711	EVL	51466	chr14	100132409	100133139	731	*	8.96357	0.465962	9.08367	0.000452	0.0414821	1868	upstream	15	2.4583e-05	0.00652967	0.635409	0.0425945	0.907465	54	0.5939
ENSG00000082074	ENST00000503065.1	1.05122	1.40818	0.159077	0.781721	FYB1	2533	chr5	39196760	39203210	6451	*	11.8562	-0.582003	-10.9408	0.000179	0.0408024	0	overlapStart	15	5.28705e-05	0.011093	-0.427251	-0.695732	-0.0153387	61	0.599
ENSG00000196405	ENST00000556258.1	0.994124	1.18825	0.234735	0.831711	EVL	51466	chr14	100064850	100069089	4240	*	26.6991	-0.702772	-13.9802	4.4e-05	0.0408024	0	overlapStart	15	2.4583e-05	0.00652967	-0.637619	-0.915177	-0.0864619	95	0.5992
ENSG00000185811	ENST00000645066.1	1.37272	2.38058	0.0172854	0.436007	IKZF1	10320	chr7	50305276	50312367	7092	*	17.1082	-0.511433	-11.2607	0.000155	0.0408024	0	overlapStart	13	6.57628e-06	0.00256557	-0.885562	-0.964541	-0.548118	97	0.5998
ENSG00000130177	ENST00000356221.7	0.518815	2.0455	0.0408055	0.576178	CDC16	8881	chr13	114230744	114231522	779	*	3.93117	0.55087	9.01292	0.000472	0.0416354	3364	upstream	9	8.88967e-05	0.0157321	0.0900608	-0.518213	0.545052	20	0.6004
ENSG00000160789	ENST00000496738.5	-0.0949061	-0.190076	0.849249	0.985167	LMNA	4000	chr1	156127773	156129936	2164	*	7.79805	0.604914	9.88294	0.000287	0.0408024	4868	upstream	15	5.03995e-06	0.00206291	-0.242969	-0.853249	0.618891	34	0.6005
ENSG00000162302	ENST00000528057.5	1.18638	1.53421	0.124977	0.749113	RPS6KA4	8986	chr11	64359911	64360661	751	*	19.8221	-0.611535	-10.5475	0.000211	0.0408024	0	overlapStart	6	0.000311378	0.0350123	-0.281005	-0.719467	0.368355	78	0.6051
ENSG00000162302	ENST00000528057.5	1.18638	1.53421	0.124977	0.749113	RPS6KA4	8986	chr11	64359911	64360661	751	*	19.8221	-0.611535	-10.5475	0.000211	0.0408024	328	upstream	6	0.000311378	0.0350123	-0.281005	-0.719467	0.368355	78	0.6051
ENSG00000076928	ENST00000594044.1	-0.688256	-1.11597	0.264436	0.845063	ARHGEF1	9138	chr19	41921017	41922889	1873	*	10.6088	0.350453	8.9331	0.0005	0.0416354	204	upstream	26	4.80265e-05	0.0104272	-0.0561657	-0.507418	0.347094	83	0.6067
ENSG00000076928	ENST00000594044.1	-0.688256	-1.11597	0.264436	0.845063	ARHGEF1	100505585	chr19	41921017	41922889	1873	*	10.6088	0.350453	8.9331	0.0005	0.0416354	204	upstream	26	4.80265e-05	0.0104272	-0.0561657	-0.507418	0.347094	83	0.6067
ENSG00000108821	ENST00000495677.1	1.46906	1.37355	0.169582	0.79012	COL1A1	1277	chr17	50201749	50205785	4037	*	10.1043	0.401104	8.14332	0.000838999	0.0455248	116	upstream	11	7.51492e-05	0.0143231	0.124447	-0.762795	0.872553	67	0.6115
ENSG00000160789	ENST00000506981.1	-0.0716489	-0.12147	0.903319	0.990579	LMNA	4000	chr1	156116509	156125881	9373	*	50.4926	0.676796	17.9746	9.99999e-06	0.0250211	0	overlapStart	15	5.03995e-06	0.00206291	-0.0321174	-0.565228	0.615011	194	0.6156
ENSG00000160789	ENST00000506981.1	-0.0716489	-0.12147	0.903319	0.990579	LMNA	4000	chr1	156116509	156125881	9373	*	50.4926	0.676796	17.9746	9.99999e-06	0.0250211	278	upstream	15	5.03995e-06	0.00206291	-0.0321174	-0.565228	0.615011	194	0.6156
ENSG00000122203	ENST00000393728.6	-1.40678	-4.69144	2.71292e-06	0.00510456	KIAA1191	57179	chr5	176366278	176366715	438	*	4.8533	0.609948	10.0224	0.00027	0.0408024	4309	upstream	8	0.000404198	0.0398894	0.127516	-0.472786	0.680841	58	0.621
ENSG00000076928	ENST00000598444.1	0.0822258	0.0973698	0.922433	0.992615	ARHGEF1	100505585	chr19	41886810	41888210	1401	*	6.86677	-0.516405	-8.4972	0.000657999	0.0428277	4423	upstream	26	4.80265e-05	0.0104272	-0.245161	-0.68613	0.241707	35	0.6215
ENSG00000076928	ENST00000598444.1	0.0822258	0.0973698	0.922433	0.992615	ARHGEF1	9138	chr19	41886810	41888210	1401	*	6.86677	-0.516405	-8.4972	0.000657999	0.0428277	4423	upstream	26	4.80265e-05	0.0104272	-0.245161	-0.68613	0.241707	35	0.6215
ENSG00000141524	ENST00000592063.5	1.05701	1.30671	0.191313	0.806813	TMC6	11322	chr17	78129549	78131349	1801	*	13.721	-0.755466	-11.4189	0.000145	0.0408024	0	overlapStart	15	6.30955e-05	0.0127046	-0.525426	-0.778221	-0.118548	50	0.6234
ENSG00000141524	ENST00000592063.5	1.05701	1.30671	0.191313	0.806813	TMC6	11322	chr17	78129549	78131349	1801	*	13.721	-0.755466	-11.4189	0.000145	0.0408024	766	upstream	15	6.30955e-05	0.0127046	-0.525426	-0.778221	-0.118548	50	0.6234
ENSG00000180096	ENST00000573615.5	1.94748	1.40446	0.160183	0.782736	SEPT1	1731	chr16	30381912	30382938	1027	*	8.04613	-0.692035	-10.0849	0.000262	0.0408024	0	overlapStart	5	8.92773e-05	0.0157321	-0.29813	-0.752234	0.519189	27	0.6275
ENSG00000043462	ENST00000519149.1	1.43481	2.6135	0.00896192	0.347786	LCP2	3937	chr5	170266652	170267670	1019	*	4.27745	-0.486989	-8.53377	0.000641999	0.0428277	0	overlapStart	10	1.89509e-08	3.21744e-05	-0.714995	-0.894845	-0.00699894	25	0.6282
ENSG00000141524	ENST00000588087.5	0.181558	0.240703	0.809785	0.980292	TMC6	11322	chr17	78126612	78127570	959	*	7.29532	-0.501801	-9.60175	0.000335	0.0408024	722	upstream	15	6.30955e-05	0.0127046	0.279281	-0.428863	0.80347	43	0.6291
ENSG00000141524	ENST00000588087.5	0.181558	0.240703	0.809785	0.980292	TMC6	11322	chr17	78126612	78127570	959	*	7.29532	-0.501801	-9.60175	0.000335	0.0408024	0	overlapStart	15	6.30955e-05	0.0127046	0.279281	-0.428863	0.80347	43	0.6291
ENSG00000154451	ENST00000443807.1	2.58557	3.01284	0.00258814	0.211166	GBP5	115362	chr1	89272452	89272936	485	*	8.61624	-0.833178	-9.78426	0.000307	0.0408024	1588	upstream	3	5.58868e-07	0.000410406	-0.817878	-0.938311	-0.405551	27	0.6334
ENSG00000154451	ENST00000443807.1	2.58557	3.01284	0.00258814	0.211166	GBP5	115362	chr1	89272452	89272936	485	*	8.61624	-0.833178	-9.78426	0.000307	0.0408024	0	overlapStart	3	5.58868e-07	0.000410406	-0.817878	-0.938311	-0.405551	27	0.6334
ENSG00000154451	ENST00000481145.1	2.12399	2.69214	0.00709947	0.321456	GBP5	115362	chr1	89272452	89272936	485	*	8.61624	-0.833178	-9.78426	0.000307	0.0408024	1588	upstream	3	5.58868e-07	0.000410406	-0.818614	-0.925283	-0.414458	27	0.6334
ENSG00000154451	ENST00000481145.1	2.12399	2.69214	0.00709947	0.321456	GBP5	115362	chr1	89272452	89272936	485	*	8.61624	-0.833178	-9.78426	0.000307	0.0408024	0	overlapStart	3	5.58868e-07	0.000410406	-0.818614	-0.925283	-0.414458	27	0.6334
ENSG00000082074	ENST00000642942.1	0.650479	0.914989	0.360198	0.880592	FYB1	2533	chr5	39196760	39203210	6451	*	11.8562	-0.582003	-10.9408	0.000179	0.0408024	0	overlapStart	15	5.28705e-05	0.011093	-0.723626	-0.938661	-0.316525	61	0.6358
ENSG00000125089	ENST00000382521.7	0.96675	1.34345	0.179127	0.795712	SH3TC1	54436	chr4	8228854	8229584	731	*	5.85659	-0.570616	-8.7355	0.000562999	0.0418043	0	overlapStart	17	0.000347408	0.0373883	-0.559375	-0.713972	-0.0966054	33	0.6363
ENSG00000125089	ENST00000382521.7	0.96675	1.34345	0.179127	0.795712	SH3TC1	54436	chr4	8228854	8229584	731	*	5.85659	-0.570616	-8.7355	0.000562999	0.0418043	1557	upstream	17	0.000347408	0.0373883	-0.559375	-0.713972	-0.0966054	33	0.6363
ENSG00000105639	ENST00000528293.1	2.03831	1.96173	0.0497942	0.610354	JAK3	3718	chr19	17841434	17842768	1335	*	35.3621	0.64005	18.3793	6.99999e-06	0.0250211	0	overlapStart	6	2.1804e-05	0.0059578	0.778937	0.257769	0.942993	134	0.6364
ENSG00000019582	ENST00000523208.5	0.759046	1.10805	0.267839	0.846855	CD74	972	chr5	150410549	150413278	2730	*	8.61289	-0.49598	-9.4757	0.000359	0.0408024	0	overlapStart	12	0.00019963	0.0266544	-0.58588	-0.855398	-0.0597277	63	0.6392
ENSG00000082074	ENST00000647313.1	1.23549	2.14335	0.0320846	0.538444	FYB1	2533	chr5	39196760	39203210	6451	*	11.8562	-0.582003	-10.9408	0.000179	0.0408024	0	overlapStart	15	5.28705e-05	0.011093	-0.814892	-0.956865	-0.399371	61	0.6415
ENSG00000105639	ENST00000534444.1	3.61672	2.27097	0.0231485	0.481656	JAK3	3718	chr19	17850315	17851063	749	*	7.94781	-0.567988	-10.2291	0.000247	0.0408024	2243	upstream	6	2.1804e-05	0.0059578	-0.619571	-0.902662	0.0759482	35	0.6417
ENSG00000122203	ENST00000506668.5	-0.187593	-0.303592	0.761439	0.973605	KIAA1191	57179	chr5	176366278	176366715	438	*	4.8533	0.609948	10.0224	0.00027	0.0408024	4309	upstream	8	0.000404198	0.0398894	0.167262	-0.49428	0.757331	58	0.6432
ENSG00000247809	ENST00000561344.5	-2.82319	-1.39667	0.162512	0.784591	NR2F2-AS1	644192	chr15	96332144	96332720	577	*	5.01968	0.267533	9.01779	0.000472	0.0416354	4782	upstream	8	2.08308e-05	0.00584387	-0.679194	-0.900161	-0.327563	86	0.6441
ENSG00000125089	ENST00000502559.1	0.26666	0.472059	0.636884	0.951263	SH3TC1	54436	chr4	8228854	8229584	731	*	5.85659	-0.570616	-8.7355	0.000562999	0.0418043	0	overlapStart	17	0.000347408	0.0373883	-0.487341	-0.754274	0.0306616	33	0.6454
ENSG00000125089	ENST00000502559.1	0.26666	0.472059	0.636884	0.951263	SH3TC1	54436	chr4	8228854	8229584	731	*	5.85659	-0.570616	-8.7355	0.000562999	0.0418043	1557	upstream	17	0.000347408	0.0373883	-0.487341	-0.754274	0.0306616	33	0.6454
ENSG00000142156	ENST00000486023.1	-3.77878	-1.92884	0.0537503	0.621358	COL6A1	1291	chr21	45978416	45978817	402	*	3.02611	0.506164	8.13961	0.000843999	0.0456706	2919	upstream	7	1.18205e-06	0.000737836	-0.216698	-0.681733	0.390116	15	0.6455
ENSG00000130177	ENST00000252458.6	-1.00883	-1.48403	0.1378	0.762948	CDC16	8881	chr13	114230744	114231522	779	*	3.93117	0.55087	9.01292	0.000472	0.0416354	3364	upstream	9	8.88967e-05	0.0157321	-0.0783783	-0.484818	0.422385	20	0.6459
ENSG00000076928	ENST00000596957.1	-0.586644	-0.761233	0.446518	0.905901	ARHGEF1	9138	chr19	41921017	41922889	1873	*	10.6088	0.350453	8.9331	0.0005	0.0416354	204	upstream	26	4.80265e-05	0.0104272	0.582976	0.0149564	0.875018	83	0.6464
ENSG00000076928	ENST00000596957.1	-0.586644	-0.761233	0.446518	0.905901	ARHGEF1	100505585	chr19	41921017	41922889	1873	*	10.6088	0.350453	8.9331	0.0005	0.0416354	204	upstream	26	4.80265e-05	0.0104272	0.582976	0.0149564	0.875018	83	0.6464
ENSG00000076928	ENST00000354532.7	0.703182	2.4328	0.0149824	0.418678	ARHGEF1	9138	chr19	41921017	41922889	1873	*	10.6088	0.350453	8.9331	0.0005	0.0416354	204	upstream	26	4.80265e-05	0.0104272	0.737428	0.341982	0.944644	83	0.6475
ENSG00000076928	ENST00000354532.7	0.703182	2.4328	0.0149824	0.418678	ARHGEF1	100505585	chr19	41921017	41922889	1873	*	10.6088	0.350453	8.9331	0.0005	0.0416354	204	upstream	26	4.80265e-05	0.0104272	0.737428	0.341982	0.944644	83	0.6475
ENSG00000126214	ENST00000246489.11	9.49301	5.61779	1.93413e-08	0.000208447	KLC1	3831	chr14	103628061	103628407	347	*	2.41776	0.359824	8.59535	0.000611999	0.0424197	769	upstream	17	7.08031e-05	0.013811	0.445018	0.067569	0.777267	37	0.6495
ENSG00000125089	ENST00000508438.1	0.454455	0.526823	0.598317	0.942258	SH3TC1	54436	chr4	8228854	8229584	731	*	5.85659	-0.570616	-8.7355	0.000562999	0.0418043	0	overlapStart	17	0.000347408	0.0373883	-0.500794	-0.722745	-0.1619	33	0.6504
ENSG00000125089	ENST00000508438.1	0.454455	0.526823	0.598317	0.942258	SH3TC1	54436	chr4	8228854	8229584	731	*	5.85659	-0.570616	-8.7355	0.000562999	0.0418043	1557	upstream	17	0.000347408	0.0373883	-0.500794	-0.722745	-0.1619	33	0.6504
ENSG00000141524	ENST00000591594.5	-1.86765	-1.69708	0.089681	0.699673	TMC6	11322	chr17	78129549	78131349	1801	*	13.721	-0.755466	-11.4189	0.000145	0.0408024	0	overlapStart	15	6.30955e-05	0.0127046	-0.357004	-0.711574	0.163733	50	0.6516
ENSG00000141524	ENST00000591594.5	-1.86765	-1.69708	0.089681	0.699673	TMC6	11322	chr17	78129549	78131349	1801	*	13.721	-0.755466	-11.4189	0.000145	0.0408024	766	upstream	15	6.30955e-05	0.0127046	-0.357004	-0.711574	0.163733	50	0.6516
ENSG00000043462	ENST00000520322.1	0.957089	1.66465	0.0959819	0.710285	LCP2	3937	chr5	170266652	170267670	1019	*	4.27745	-0.486989	-8.53377	0.000641999	0.0428277	0	overlapStart	10	1.89509e-08	3.21744e-05	-0.804709	-0.974259	-0.0998941	25	0.6544
ENSG00000196405	ENST00000553694.5	1.33559	1.27996	0.20056	0.813044	EVL	51466	chr14	100132409	100133139	731	*	8.96357	0.465962	9.08367	0.000452	0.0414821	1868	upstream	15	2.4583e-05	0.00652967	0.649656	0.12795	0.880174	54	0.6562
ENSG00000140853	ENST00000537056.5	4.47008	3.05217	0.00227193	0.19748	NLRC5	84166	chr16	57026054	57026592	539	*	2.91361	-0.467747	-9.02017	0.000472	0.0416354	46	upstream	20	0.000403915	0.0398894	-0.687883	-0.842317	-0.0907644	30	0.6595
ENSG00000140853	ENST00000537056.5	4.47008	3.05217	0.00227193	0.19748	NLRC5	84166	chr16	57026054	57026592	539	*	2.91361	-0.467747	-9.02017	0.000472	0.0416354	0	overlapStart	20	0.000403915	0.0398894	-0.687883	-0.842317	-0.0907644	30	0.6595
ENSG00000141524	ENST00000588087.5	0.181558	0.240703	0.809785	0.980292	TMC6	11322	chr17	78121183	78122079	897	*	14.7738	-0.858388	-12.8068	7.49999e-05	0.0408024	386	upstream	15	6.30955e-05	0.0127046	0.310687	-0.405884	0.784919	62	0.6616
ENSG00000072195	ENST00000396689.2	-0.697261	-0.625679	0.531525	0.928122	SPEG	100996693	chr2	219448255	219449212	958	*	66.3252	-0.720319	-25.5731	2e-06	0.0192054	1457	upstream	24	1.83591e-06	0.00103419	0.0880591	-0.31117	0.491637	224	0.6633
ENSG00000072195	ENST00000396689.2	-0.697261	-0.625679	0.531525	0.928122	SPEG	10290	chr2	219448255	219449212	958	*	66.3252	-0.720319	-25.5731	2e-06	0.0192054	1457	upstream	24	1.83591e-06	0.00103419	0.0880591	-0.31117	0.491637	224	0.6633
ENSG00000105639	ENST00000527031.5	1.53134	1.32018	0.186775	0.803426	JAK3	3718	chr19	17850315	17851063	749	*	7.94781	-0.567988	-10.2291	0.000247	0.0408024	2243	upstream	6	2.1804e-05	0.0059578	-0.664288	-0.857569	-0.234143	35	0.6678
ENSG00000125089	ENST00000508183.5	4.05223	2.66918	0.00760373	0.329467	SH3TC1	54436	chr4	8228854	8229584	731	*	5.85659	-0.570616	-8.7355	0.000562999	0.0418043	0	overlapStart	17	0.000347408	0.0373883	-0.211612	-0.666741	0.631572	33	0.67
ENSG00000125089	ENST00000508183.5	4.05223	2.66918	0.00760373	0.329467	SH3TC1	54436	chr4	8228854	8229584	731	*	5.85659	-0.570616	-8.7355	0.000562999	0.0418043	1557	upstream	17	0.000347408	0.0373883	-0.211612	-0.666741	0.631572	33	0.67
ENSG00000125089	ENST00000245105.7	1.43577	2.00152	0.0453359	0.592787	SH3TC1	54436	chr4	8240533	8241022	490	*	4.97862	-0.405525	-7.96355	0.000984999	0.0481986	0	overlapStart	17	0.000347408	0.0373883	-0.497699	-0.799093	0.46849	40	0.6705
ENSG00000087245	ENST00000219070.8	1.36946	2.81205	0.00492276	0.281267	MMP2	4313	chr16	55502676	55503223	548	*	7.66502	0.695134	9.14069	0.000435	0.0410359	2151	upstream	6	1.54465e-05	0.00476133	0.397703	-0.0021261	0.690066	27	0.6712
ENSG00000125089	ENST00000502350.5	0.43392	1.1656	0.243775	0.835649	SH3TC1	54436	chr4	8228854	8229584	731	*	5.85659	-0.570616	-8.7355	0.000562999	0.0418043	0	overlapStart	17	0.000347408	0.0373883	-0.395261	-0.61628	0.0910078	33	0.6714
ENSG00000125089	ENST00000502350.5	0.43392	1.1656	0.243775	0.835649	SH3TC1	54436	chr4	8228854	8229584	731	*	5.85659	-0.570616	-8.7355	0.000562999	0.0418043	1557	upstream	17	0.000347408	0.0373883	-0.395261	-0.61628	0.0910078	33	0.6714
ENSG00000247809	ENST00000558929.5	-1.17714	-1.19709	0.231271	0.829217	NR2F2-AS1	644192	chr15	96323247	96324740	1494	*	15.0953	-0.566987	-9.71496	0.00032	0.0408024	601	upstream	8	2.08308e-05	0.00584387	0.577689	0.208182	0.824656	67	0.6721
ENSG00000106266	ENST00000457286.5	2.93915	1.78146	0.0748368	0.67616	SNX8	29886	chr7	2261617	2262185	569	*	4.66197	-0.611156	-8.78096	0.000551999	0.0418043	3998	upstream	7	0.000221553	0.0286618	-0.515898	-0.845573	0.237752	33	0.6732
ENSG00000125089	ENST00000245105.7	1.43577	2.00152	0.0453359	0.592787	SH3TC1	54436	chr4	8228854	8229584	731	*	5.85659	-0.570616	-8.7355	0.000562999	0.0418043	0	overlapStart	17	0.000347408	0.0373883	-0.513552	-0.77255	0.0696272	33	0.6751
ENSG00000125089	ENST00000245105.7	1.43577	2.00152	0.0453359	0.592787	SH3TC1	54436	chr4	8228854	8229584	731	*	5.85659	-0.570616	-8.7355	0.000562999	0.0418043	1557	upstream	17	0.000347408	0.0373883	-0.513552	-0.77255	0.0696272	33	0.6751
ENSG00000196405	ENST00000554031.5	1.18142	1.43576	0.151071	0.77401	EVL	51466	chr14	100064850	100069089	4240	*	26.6991	-0.702772	-13.9802	4.4e-05	0.0408024	0	overlapStart	15	2.4583e-05	0.00652967	-0.770767	-0.882597	-0.340076	95	0.6765
ENSG00000103043	ENST00000536184.6	0.308995	0.66274	0.507497	0.922663	VAC14	55697	chr16	70691109	70693047	1939	*	17.2408	0.427282	11.1832	0.000156	0.0408024	59	upstream	6	0.000253694	0.0306001	0.544056	-0.270302	0.838496	94	0.6772
ENSG00000248905	ENST00000558197.1	1.01889	1.84247	0.0654064	0.651508	FMN1	342184	chr15	33154437	33154950	514	*	4.40735	-0.525544	-7.9601	0.000987999	0.0482922	0	overlapStart	6	0.000182763	0.0256329	-0.489678	-0.830971	0.067672	23	0.6802
ENSG00000019582	ENST00000517791.1	1.32438	1.85391	0.0637519	0.648045	CD74	972	chr5	150410549	150413278	2730	*	8.61289	-0.49598	-9.4757	0.000359	0.0408024	0	overlapStart	12	0.00019963	0.0266544	-0.765622	-0.933611	-0.257721	63	0.6805
ENSG00000019582	ENST00000517752.5	1.73704	2.93874	0.00329552	0.239066	CD74	972	chr5	150410549	150413278	2730	*	8.61289	-0.49598	-9.4757	0.000359	0.0408024	0	overlapStart	12	0.00019963	0.0266544	-0.644455	-0.845564	-0.125255	63	0.6815
ENSG00000141524	ENST00000593044.5	1.44403	2.48805	0.0128444	0.3961	TMC6	11322	chr17	78124353	78125580	1228	*	26.1549	-0.512082	-11.8083	0.000113	0.0408024	2	upstream	15	6.30955e-05	0.0127046	-0.685997	-0.84754	-0.277968	106	0.6832
ENSG00000215845	ENST00000318289.14	2.34963	2.55155	0.0107245	0.370794	TSTD1	100131187	chr1	161038266	161039011	746	*	19.7319	-0.661804	-13.1603	6.29999e-05	0.0408024	0	overlapStart	4	4.28943e-05	0.00947775	-0.355965	-0.689077	0.205517	92	0.6881
ENSG00000154451	ENST00000370459.7	3.17138	3.38801	0.000704021	0.116449	GBP5	115362	chr1	89272452	89272936	485	*	8.61624	-0.833178	-9.78426	0.000307	0.0408024	1588	upstream	3	5.58868e-07	0.000410406	-0.81185	-0.923581	-0.444297	27	0.6885
ENSG00000154451	ENST00000370459.7	3.17138	3.38801	0.000704021	0.116449	GBP5	115362	chr1	89272452	89272936	485	*	8.61624	-0.833178	-9.78426	0.000307	0.0408024	0	overlapStart	3	5.58868e-07	0.000410406	-0.81185	-0.923581	-0.444297	27	0.6885
ENSG00000160789	ENST00000504687.5	-0.706285	-1.01316	0.310982	0.865288	LMNA	4000	chr1	156102373	156105679	3307	*	13.1848	0.57146	11.3846	0.00015	0.0408024	978	upstream	15	5.03995e-06	0.00206291	-0.0773654	-0.609016	0.61055	87	0.6903
ENSG00000140853	ENST00000538453.5	1.52976	0.77316	0.439428	0.904049	NLRC5	84166	chr16	57026054	57026592	539	*	2.91361	-0.467747	-9.02017	0.000472	0.0416354	46	upstream	20	0.000403915	0.0398894	-0.343461	-0.661601	0.300699	30	0.6907
ENSG00000140853	ENST00000538453.5	1.52976	0.77316	0.439428	0.904049	NLRC5	84166	chr16	57026054	57026592	539	*	2.91361	-0.467747	-9.02017	0.000472	0.0416354	0	overlapStart	20	0.000403915	0.0398894	-0.343461	-0.661601	0.300699	30	0.6907
ENSG00000108821	ENST00000474644.1	1.61233	2.82077	0.00479081	0.278076	COL1A1	1277	chr17	50185176	50190877	5702	*	21.151	0.270914	11.6506	0.000124	0.0408024	0	includeFeature	11	7.51492e-05	0.0143231	0.610199	-0.0612037	0.835737	223	0.6909
ENSG00000076928	ENST00000594521.5	1.0508	1.79388	0.0728329	0.671262	ARHGEF1	100505585	chr19	41921017	41922889	1873	*	10.6088	0.350453	8.9331	0.0005	0.0416354	204	upstream	26	4.80265e-05	0.0104272	0.776497	0.271631	0.951664	83	0.6924
ENSG00000076928	ENST00000594521.5	1.0508	1.79388	0.0728329	0.671262	ARHGEF1	9138	chr19	41921017	41922889	1873	*	10.6088	0.350453	8.9331	0.0005	0.0416354	204	upstream	26	4.80265e-05	0.0104272	0.776497	0.271631	0.951664	83	0.6924
ENSG00000019582	ENST00000523813.1	1.16803	1.86941	0.0615655	0.643786	CD74	972	chr5	150410549	150413278	2730	*	8.61289	-0.49598	-9.4757	0.000359	0.0408024	0	overlapStart	12	0.00019963	0.0266544	-0.702992	-0.88708	-0.0731584	63	0.6967
ENSG00000072195	ENST00000475104.1	0.727273	0.797463	0.425182	0.900659	SPEG	10290	chr2	219448255	219449212	958	*	66.3252	-0.720319	-25.5731	2e-06	0.0192054	1457	upstream	24	1.83591e-06	0.00103419	0.0467175	-0.612082	0.690252	224	0.6972
ENSG00000072195	ENST00000475104.1	0.727273	0.797463	0.425182	0.900659	SPEG	100996693	chr2	219448255	219449212	958	*	66.3252	-0.720319	-25.5731	2e-06	0.0192054	1457	upstream	24	1.83591e-06	0.00103419	0.0467175	-0.612082	0.690252	224	0.6972
ENSG00000108821	ENST00000476387.1	1.90122	2.98936	0.00279567	0.219652	COL1A1	1277	chr17	50201749	50205785	4037	*	10.1043	0.401104	8.14332	0.000838999	0.0455248	116	upstream	11	7.51492e-05	0.0143231	0.431981	0.0256765	0.844067	67	0.6973
ENSG00000196405	ENST00000392920.7	1.44845	3.27306	0.0010639	0.136917	EVL	51466	chr14	100132409	100133139	731	*	8.96357	0.465962	9.08367	0.000452	0.0414821	1868	upstream	15	2.4583e-05	0.00652967	0.81869	0.402767	0.915936	54	0.6979
ENSG00000196405	ENST00000553799.1	2.19734	3.02208	0.00251043	0.206931	EVL	51466	chr14	100064850	100069089	4240	*	26.6991	-0.702772	-13.9802	4.4e-05	0.0408024	0	overlapStart	15	2.4583e-05	0.00652967	-0.788509	-0.880784	-0.445872	95	0.6991
ENSG00000115318	ENST00000409549.5	0.971769	1.75782	0.0787787	0.680042	LOXL3	84695	chr2	74553102	74553862	761	*	5.24437	0.499635	10.0464	0.000265	0.0408024	17	upstream	8	1.93279e-06	0.00103419	0.0686944	-0.488406	0.565296	36	0.6997
ENSG00000122203	ENST00000620366.4	0.689572	2.00235	0.0452475	0.592693	KIAA1191	57179	chr5	176366278	176366715	438	*	4.8533	0.609948	10.0224	0.00027	0.0408024	4309	upstream	8	0.000404198	0.0398894	-0.109579	-0.686591	0.598285	58	0.701
ENSG00000179583	ENST00000644232.1	-0.415353	-0.561118	0.574717	0.936815	CIITA	4261	chr16	10877103	10878257	1155	*	9.1264	-0.596601	-10.2275	0.000247	0.0408024	0	overlapStart	14	2.92919e-10	1.0448e-06	-0.121674	-0.758453	0.631202	38	0.702
ENSG00000179583	ENST00000644232.1	-0.415353	-0.561118	0.574717	0.936815	CIITA	4261	chr16	10877103	10878257	1155	*	9.1264	-0.596601	-10.2275	0.000247	0.0408024	711	upstream	14	2.92919e-10	1.0448e-06	-0.121674	-0.758453	0.631202	38	0.702
ENSG00000160789	ENST00000498722.2	0.264487	0.622483	0.533624	0.928514	LMNA	4000	chr1	156127773	156129936	2164	*	7.79805	0.604914	9.88294	0.000287	0.0408024	4868	upstream	15	5.03995e-06	0.00206291	-0.0763782	-0.813044	0.647431	34	0.7042
ENSG00000043462	ENST00000046794.9	1.3663	3.23086	0.00123419	0.145028	LCP2	3937	chr5	170266652	170267670	1019	*	4.27745	-0.486989	-8.53377	0.000641999	0.0428277	0	overlapStart	10	1.89509e-08	3.21744e-05	-0.750092	-0.928029	-0.147427	25	0.7045
ENSG00000126214	ENST00000553680.1	-0.566939	-1.582	0.113649	0.736978	KLC1	3831	chr14	103628061	103628407	347	*	2.41776	0.359824	8.59535	0.000611999	0.0424197	769	upstream	17	7.08031e-05	0.013811	-0.375614	-0.709374	0.0936913	37	0.7047
ENSG00000136167	ENST00000469227.5	1.80368	1.8975	0.0577623	0.632069	LCP1	3936	chr13	46181791	46184354	2564	*	11.4857	-0.72458	-10.1246	0.000258	0.0408024	0	overlapStart	5	0.000207598	0.0274249	-0.782258	-0.912462	-0.455774	38	0.7075
ENSG00000126214	ENST00000556986.1	-0.605233	-1.89487	0.058109	0.633256	KLC1	3831	chr14	103696092	103697307	1216	*	7.79898	0.46909	8.06708	0.000904999	0.0470578	2614	upstream	17	7.08031e-05	0.013811	-0.21395	-0.743193	0.567793	38	0.708
ENSG00000141524	ENST00000392467.7	1.96496	1.78907	0.0736037	0.673888	TMC6	11322	chr17	78124353	78125580	1228	*	26.1549	-0.512082	-11.8083	0.000113	0.0408024	2	upstream	15	6.30955e-05	0.0127046	-0.707301	-0.885712	-0.241574	106	0.7158
ENSG00000087245	ENST00000564864.5	1.27083	3.50906	0.000449695	0.0958189	MMP2	4313	chr16	55502676	55503223	548	*	7.66502	0.695134	9.14069	0.000435	0.0410359	2151	upstream	6	1.54465e-05	0.00476133	0.636598	0.0475772	0.820063	27	0.7167
ENSG00000108669	ENST00000361101.8	1.27635	2.07622	0.0378736	0.564956	CYTH1	9267	chr17	78722906	78723646	741	*	13.3203	0.660358	13.146	6.29999e-05	0.0408024	0	overlapStart	14	0.000153294	0.0227823	0.556917	0.1385	0.835577	46	0.7224
ENSG00000108669	ENST00000446868.7	1.27635	2.07622	0.0378736	0.564956	CYTH1	9267	chr17	78722906	78723646	741	*	13.3203	0.660358	13.146	6.29999e-05	0.0408024	0	overlapStart	14	0.000153294	0.0227823	0.556917	0.143232	0.843727	46	0.7224
ENSG00000141524	ENST00000592076.5	1.13379	1.73997	0.0818639	0.686041	TMC6	11322	chr17	78124353	78125580	1228	*	26.1549	-0.512082	-11.8083	0.000113	0.0408024	2	upstream	15	6.30955e-05	0.0127046	-0.174365	-0.779594	0.433468	106	0.7225
ENSG00000140853	ENST00000544641.5	2.2183	1.06654	0.286182	0.854394	NLRC5	84166	chr16	57026054	57026592	539	*	2.91361	-0.467747	-9.02017	0.000472	0.0416354	46	upstream	20	0.000403915	0.0398894	-0.22982	-0.663659	0.338263	30	0.7251
ENSG00000140853	ENST00000544641.5	2.2183	1.06654	0.286182	0.854394	NLRC5	84166	chr16	57026054	57026592	539	*	2.91361	-0.467747	-9.02017	0.000472	0.0416354	0	overlapStart	20	0.000403915	0.0398894	-0.22982	-0.663659	0.338263	30	0.7251
ENSG00000126214	ENST00000380038.7	-1.14764	-2.44564	0.0144595	0.413729	KLC1	3831	chr14	103696092	103697307	1216	*	7.79898	0.46909	8.06708	0.000904999	0.0470578	2614	upstream	17	7.08031e-05	0.013811	0.147751	-0.416571	0.587622	38	0.7256
ENSG00000082074	ENST00000512138.1	0.346435	0.405037	0.68545	0.960101	FYB1	2533	chr5	39196760	39203210	6451	*	11.8562	-0.582003	-10.9408	0.000179	0.0408024	0	overlapStart	15	5.28705e-05	0.011093	-0.420222	-0.698192	-0.0342326	61	0.7264
ENSG00000126214	ENST00000348520.10	-0.274037	-0.687084	0.492029	0.919084	KLC1	3831	chr14	103696092	103697307	1216	*	7.79898	0.46909	8.06708	0.000904999	0.0470578	2614	upstream	17	7.08031e-05	0.013811	-0.481394	-0.782583	0.295069	38	0.7322
ENSG00000227630	ENST00000437601.2	3.06729	3.73915	0.00018464	0.0642607	LINC01132	100506810	chr1	234721044	234723342	2299	*	13.7588	0.533859	7.9016	0.001028	0.0485896	699	upstream	1	0.00018464	0.0256329	0.625379	0.146677	0.859623	67	0.7324
ENSG00000183484	ENST00000551869.1	0.962517	2.03773	0.0415766	0.579713	GPR132	29933	chr14	105063870	105066425	2556	*	20.2466	-0.466953	-11.5212	0.000136	0.0408024	0	overlapStart	5	3.80007e-05	0.00867611	-0.80055	-0.939318	-0.341833	111	0.7324
ENSG00000164896	ENST00000297532.10	1.6372	3.41202	0.000644823	0.111766	FASTK	10922	chr7	151081348	151082120	773	*	12.6288	0.45691	11.8803	0.00011	0.0408024	481	upstream	8	1.2336e-06	0.00075123	0.177486	-0.599394	0.651503	91	0.7328
ENSG00000179583	ENST00000576601.1	1.89282	2.15395	0.0312439	0.532702	CIITA	4261	chr16	10921238	10922559	1322	*	9.77698	0.646207	8.01019	0.000943999	0.0475884	365	upstream	14	2.92919e-10	1.0448e-06	0.698924	0.17776	0.900933	40	0.7347
ENSG00000179583	ENST00000576601.1	1.89282	2.15395	0.0312439	0.532702	CIITA	4261	chr16	10921238	10922559	1322	*	9.77698	0.646207	8.01019	0.000943999	0.0475884	0	overlapStart	14	2.92919e-10	1.0448e-06	0.698924	0.17776	0.900933	40	0.7347
ENSG00000108669	ENST00000591574.5	0.0451598	0.0536725	0.957196	0.995534	CYTH1	9267	chr17	78716750	78718002	1253	*	13.7494	0.631066	12.8303	7.39999e-05	0.0408024	0	overlapStart	14	0.000153294	0.0227823	0.310271	-0.0718196	0.583661	65	0.7381
ENSG00000160255	ENST00000302347.9	1.61641	2.02246	0.0431291	0.585827	ITGB2	3689	chr21	44918461	44921815	3355	*	34.0789	-0.60713	-18.2232	8.99999e-06	0.0250211	0	overlapStart	9	7.75382e-05	0.0146665	-0.834381	-0.936935	-0.442562	157	0.7423
ENSG00000160255	ENST00000302347.9	1.61641	2.02246	0.0431291	0.585827	ITGB2	3689	chr21	44918461	44921815	3355	*	34.0789	-0.60713	-18.2232	8.99999e-06	0.0250211	4177	upstream	9	7.75382e-05	0.0146665	-0.834381	-0.936935	-0.442562	157	0.7423
ENSG00000076928	ENST00000600274.5	-1.23407	-1.22102	0.222077	0.825008	ARHGEF1	100505585	chr19	41921017	41922889	1873	*	10.6088	0.350453	8.9331	0.0005	0.0416354	204	upstream	26	4.80265e-05	0.0104272	0.247554	-0.296251	0.650878	83	0.7435
ENSG00000076928	ENST00000600274.5	-1.23407	-1.22102	0.222077	0.825008	ARHGEF1	9138	chr19	41921017	41922889	1873	*	10.6088	0.350453	8.9331	0.0005	0.0416354	204	upstream	26	4.80265e-05	0.0104272	0.247554	-0.296251	0.650878	83	0.7435
ENSG00000167613	ENST00000596835.1	0.127833	0.108141	0.913884	0.991211	LAIR1	3903	chr19	54375122	54375966	845	*	12.7163	-0.525182	-8.83902	0.000528999	0.0418043	4563	upstream	14	6.54966e-07	0.000454255	-0.480374	-0.77281	0.212653	60	0.7458
ENSG00000108669	ENST00000585509.5	0.803802	1.52142	0.128155	0.75289	CYTH1	9267	chr17	78722906	78723646	741	*	13.3203	0.660358	13.146	6.29999e-05	0.0408024	0	overlapStart	14	0.000153294	0.0227823	0.661275	0.230764	0.850485	46	0.7462
ENSG00000108821	ENST00000225964.9	2.16021	3.19874	0.00138029	0.1554	COL1A1	1277	chr17	50185176	50190877	5702	*	21.151	0.270914	11.6506	0.000124	0.0408024	0	includeFeature	11	7.51492e-05	0.0143231	0.59409	-0.187996	0.872255	223	0.7502
ENSG00000215845	ENST00000368024.5	2.01041	2.41265	0.0158368	0.423175	TSTD1	100131187	chr1	161038266	161039011	746	*	19.7319	-0.661804	-13.1603	6.29999e-05	0.0408024	0	overlapStart	4	4.28943e-05	0.00947775	-0.349994	-0.739287	0.217046	92	0.7506
ENSG00000247809	ENST00000620029.4	-1.55425	-2.07859	0.037655	0.563671	NR2F2-AS1	644192	chr15	96323247	96324740	1494	*	15.0953	-0.566987	-9.71496	0.00032	0.0408024	601	upstream	8	2.08308e-05	0.00584387	0.787989	0.54967	0.907745	67	0.755
ENSG00000108669	ENST00000586299.1	0.493901	1.83702	0.0662071	0.653935	CYTH1	9267	chr17	78716750	78718002	1253	*	13.7494	0.631066	12.8303	7.39999e-05	0.0408024	0	overlapStart	14	0.000153294	0.0227823	0.810448	0.435213	0.909835	65	0.7551
ENSG00000108669	ENST00000591095.1	0.12278	0.199169	0.842131	0.984095	CYTH1	9267	chr17	78716750	78718002	1253	*	13.7494	0.631066	12.8303	7.39999e-05	0.0408024	0	overlapStart	14	0.000153294	0.0227823	0.612736	0.0478355	0.806956	65	0.756
ENSG00000160789	ENST00000368299.7	1.57697	3.73201	0.000189962	0.0655644	LMNA	4000	chr1	156102373	156105679	3307	*	13.1848	0.57146	11.3846	0.00015	0.0408024	978	upstream	15	5.03995e-06	0.00206291	0.21314	-0.474533	0.666437	87	0.7578
ENSG00000196405	ENST00000556921.1	1.73934	2.10424	0.0353573	0.553387	EVL	51466	chr14	100064850	100069089	4240	*	26.6991	-0.702772	-13.9802	4.4e-05	0.0408024	0	overlapStart	15	2.4583e-05	0.00652967	-0.813443	-0.915792	-0.571559	95	0.7582
ENSG00000250479	ENST00000520222.1	1.14272	2.80154	0.00508599	0.284215	CHCHD10	400916	chr22	23766743	23767251	509	*	1.67737	-0.665726	-7.68397	0.001207	0.0499724	278	upstream	4	0.00031271	0.0350123	-0.403359	-0.718282	0.0108201	17	0.7592
ENSG00000167613	ENST00000423853.5	1.17055	1.62472	0.104222	0.722482	LAIR1	3903	chr19	54375122	54375966	845	*	12.7163	-0.525182	-8.83902	0.000528999	0.0418043	4563	upstream	14	6.54966e-07	0.000454255	-0.306851	-0.676772	0.210526	60	0.7593
ENSG00000160789	ENST00000515459.5	-0.310635	-0.368998	0.712129	0.964808	LMNA	4000	chr1	156102373	156105679	3307	*	13.1848	0.57146	11.3846	0.00015	0.0408024	978	upstream	15	5.03995e-06	0.00206291	-0.248157	-0.811493	0.498174	87	0.7596
ENSG00000142327	ENST00000270357.9	1.04042	4.2301	2.33591e-05	0.01813	RNPEPL1	57140	chr2	240564987	240565857	871	*	8.72936	-0.756461	-9.95038	0.000278	0.0408024	0	overlapStart	5	1.34391e-08	2.79622e-05	-0.669035	-0.841602	-0.180817	41	0.761
ENSG00000142327	ENST00000270357.9	1.04042	4.2301	2.33591e-05	0.01813	RNPEPL1	57140	chr2	240564987	240565857	871	*	8.72936	-0.756461	-9.95038	0.000278	0.0408024	2729	upstream	5	1.34391e-08	2.79622e-05	-0.669035	-0.841602	-0.180817	41	0.761
ENSG00000141524	ENST00000591594.5	-1.86765	-1.69708	0.089681	0.699673	TMC6	11322	chr17	78126612	78127570	959	*	7.29532	-0.501801	-9.60175	0.000335	0.0408024	722	upstream	15	6.30955e-05	0.0127046	-0.303701	-0.668892	0.263703	43	0.761
ENSG00000141524	ENST00000591594.5	-1.86765	-1.69708	0.089681	0.699673	TMC6	11322	chr17	78126612	78127570	959	*	7.29532	-0.501801	-9.60175	0.000335	0.0408024	0	overlapStart	15	6.30955e-05	0.0127046	-0.303701	-0.668892	0.263703	43	0.761
ENSG00000072195	ENST00000396688.5	-3.8924	-3.05095	0.00228122	0.197625	SPEG	100996693	chr2	219496454	219497296	843	*	15.5122	-0.330395	-13.546	5.19999e-05	0.0408024	394	upstream	24	1.83591e-06	0.00103419	0.678791	0.202314	0.866299	130	0.7633
ENSG00000072195	ENST00000396688.5	-3.8924	-3.05095	0.00228122	0.197625	SPEG	10290	chr2	219496454	219497296	843	*	15.5122	-0.330395	-13.546	5.19999e-05	0.0408024	394	upstream	24	1.83591e-06	0.00103419	0.678791	0.202314	0.866299	130	0.7633
ENSG00000125089	ENST00000507891.1	2.01161	3.9952	6.46402e-05	0.0341519	SH3TC1	54436	chr4	8228854	8229584	731	*	5.85659	-0.570616	-8.7355	0.000562999	0.0418043	0	overlapStart	17	0.000347408	0.0373883	-0.449333	-0.81161	0.2421	33	0.7636
ENSG00000125089	ENST00000507891.1	2.01161	3.9952	6.46402e-05	0.0341519	SH3TC1	54436	chr4	8228854	8229584	731	*	5.85659	-0.570616	-8.7355	0.000562999	0.0418043	1557	upstream	17	0.000347408	0.0373883	-0.449333	-0.81161	0.2421	33	0.7636
ENSG00000125089	ENST00000507123.1	1.36317	1.67251	0.0944235	0.707256	SH3TC1	54436	chr4	8228854	8229584	731	*	5.85659	-0.570616	-8.7355	0.000562999	0.0418043	0	overlapStart	17	0.000347408	0.0373883	-0.571571	-0.761806	-0.168731	33	0.7643
ENSG00000125089	ENST00000507123.1	1.36317	1.67251	0.0944235	0.707256	SH3TC1	54436	chr4	8228854	8229584	731	*	5.85659	-0.570616	-8.7355	0.000562999	0.0418043	1557	upstream	17	0.000347408	0.0373883	-0.571571	-0.761806	-0.168731	33	0.7643
ENSG00000108669	ENST00000586430.1	1.39257	1.27339	0.202881	0.814177	CYTH1	9267	chr17	78725370	78726201	832	*	2.18737	-0.711043	-7.9902	0.000959999	0.047749	1323	upstream	14	0.000153294	0.0227823	-0.142225	-0.759107	0.715464	12	0.7647
ENSG00000247809	ENST00000559505.1	-1.86239	-2.63608	0.00838708	0.33806	NR2F2-AS1	644192	chr15	96323247	96324740	1494	*	15.0953	-0.566987	-9.71496	0.00032	0.0408024	601	upstream	8	2.08308e-05	0.00584387	0.826329	0.594276	0.919721	67	0.7657
ENSG00000247809	ENST00000618776.1	-1.40065	-1.63294	0.102481	0.720366	NR2F2-AS1	644192	chr15	96323247	96324740	1494	*	15.0953	-0.566987	-9.71496	0.00032	0.0408024	601	upstream	8	2.08308e-05	0.00584387	0.805889	0.396487	0.869177	67	0.7657
ENSG00000247809	ENST00000618776.1	-1.40065	-1.63294	0.102481	0.720366	NR2F2-AS1	644192	chr15	96332144	96332720	577	*	5.01968	0.267533	9.01779	0.000472	0.0416354	4782	upstream	8	2.08308e-05	0.00584387	-0.693577	-0.846693	-0.345745	86	0.7659
ENSG00000082074	ENST00000506557.5	0.141662	0.122824	0.902246	0.990453	FYB1	2533	chr5	39196760	39203210	6451	*	11.8562	-0.582003	-10.9408	0.000179	0.0408024	0	overlapStart	15	5.28705e-05	0.011093	-0.5006	-0.81635	-0.11055	61	0.7687
ENSG00000126214	ENST00000334553.10	1.01868	0.898824	0.368746	0.883574	KLC1	3831	chr14	103696092	103697307	1216	*	7.79898	0.46909	8.06708	0.000904999	0.0470578	2614	upstream	17	7.08031e-05	0.013811	0.200996	-0.347167	0.624735	38	0.7707
ENSG00000126214	ENST00000538504.6	-0.85811	-1.68038	0.0928824	0.705302	KLC1	3831	chr14	103696092	103697307	1216	*	7.79898	0.46909	8.06708	0.000904999	0.0470578	2614	upstream	17	7.08031e-05	0.013811	0.0402658	-0.448535	0.60029	38	0.7709
ENSG00000179583	ENST00000572665.1	1.77982	2.71274	0.00667298	0.312966	CIITA	4261	chr16	10921238	10922559	1322	*	9.77698	0.646207	8.01019	0.000943999	0.0475884	365	upstream	14	2.92919e-10	1.0448e-06	0.618852	-0.0332789	0.858185	40	0.771
ENSG00000179583	ENST00000572665.1	1.77982	2.71274	0.00667298	0.312966	CIITA	4261	chr16	10921238	10922559	1322	*	9.77698	0.646207	8.01019	0.000943999	0.0475884	0	overlapStart	14	2.92919e-10	1.0448e-06	0.618852	-0.0332789	0.858185	40	0.771
ENSG00000247809	ENST00000561402.5	-1.7196	-2.14511	0.031944	0.537841	NR2F2-AS1	644192	chr15	96323247	96324740	1494	*	15.0953	-0.566987	-9.71496	0.00032	0.0408024	601	upstream	8	2.08308e-05	0.00584387	0.704714	0.343169	0.868031	67	0.7713
ENSG00000108669	ENST00000590300.1	-0.323143	-0.5316	0.595003	0.941258	CYTH1	9267	chr17	78716750	78718002	1253	*	13.7494	0.631066	12.8303	7.39999e-05	0.0408024	0	overlapStart	14	0.000153294	0.0227823	0.392255	-0.302364	0.801615	65	0.772
ENSG00000183484	ENST00000329797.7	2.00866	2.74125	0.00612064	0.304144	GPR132	29933	chr14	105063870	105066425	2556	*	20.2466	-0.466953	-11.5212	0.000136	0.0408024	0	overlapStart	5	3.80007e-05	0.00867611	-0.785495	-0.924602	-0.40075	111	0.7771
ENSG00000108669	ENST00000586430.1	1.39257	1.27339	0.202881	0.814177	CYTH1	9267	chr17	78716750	78718002	1253	*	13.7494	0.631066	12.8303	7.39999e-05	0.0408024	0	overlapStart	14	0.000153294	0.0227823	0.171965	-0.763904	0.850918	65	0.7774
ENSG00000125089	ENST00000503284.5	-2.44286	-1.77444	0.07599	0.678195	SH3TC1	54436	chr4	8199744	8200543	800	*	8.2652	-0.507412	-7.96786	0.000981999	0.0481845	842	upstream	17	0.000347408	0.0373883	-0.144783	-0.614564	0.414592	53	0.7797
ENSG00000160255	ENST00000302347.9	1.61641	2.02246	0.0431291	0.585827	ITGB2	3689	chr21	44898213	44900097	1885	*	9.11278	0.253408	8.95994	0.000489	0.0416354	4185	upstream	9	7.75382e-05	0.0146665	0.820681	0.397421	0.942782	137	0.7801
ENSG00000183484	ENST00000329797.7	2.00866	2.74125	0.00612064	0.304144	GPR132	29933	chr14	105060515	105061797	1283	*	20.8996	-0.562831	-12.5349	8.59999e-05	0.0408024	3032	upstream	5	3.80007e-05	0.00867611	-0.773521	-0.919311	-0.329796	84	0.7803
ENSG00000072195	ENST00000475104.1	0.727273	0.797463	0.425182	0.900659	SPEG	10290	chr2	219496454	219497296	843	*	15.5122	-0.330395	-13.546	5.19999e-05	0.0408024	394	upstream	24	1.83591e-06	0.00103419	-0.0778339	-0.580165	0.495093	130	0.7836
ENSG00000072195	ENST00000475104.1	0.727273	0.797463	0.425182	0.900659	SPEG	100996693	chr2	219496454	219497296	843	*	15.5122	-0.330395	-13.546	5.19999e-05	0.0408024	394	upstream	24	1.83591e-06	0.00103419	-0.0778339	-0.580165	0.495093	130	0.7836
ENSG00000160789	ENST00000504687.5	-0.706285	-1.01316	0.310982	0.865288	LMNA	4000	chr1	156127773	156129936	2164	*	7.79805	0.604914	9.88294	0.000287	0.0408024	4868	upstream	15	5.03995e-06	0.00206291	-0.0432921	-0.632126	0.669602	34	0.7939
ENSG00000125089	ENST00000457650.6	-0.01439	-0.0157444	0.987438	0.9987	SH3TC1	54436	chr4	8228854	8229584	731	*	5.85659	-0.570616	-8.7355	0.000562999	0.0418043	0	overlapStart	17	0.000347408	0.0373883	-0.239222	-0.608077	0.290271	33	0.7942
ENSG00000125089	ENST00000457650.6	-0.01439	-0.0157444	0.987438	0.9987	SH3TC1	54436	chr4	8228854	8229584	731	*	5.85659	-0.570616	-8.7355	0.000562999	0.0418043	1557	upstream	17	0.000347408	0.0373883	-0.239222	-0.608077	0.290271	33	0.7942
ENSG00000247809	ENST00000559505.1	-1.86239	-2.63608	0.00838708	0.33806	NR2F2-AS1	644192	chr15	96332144	96332720	577	*	5.01968	0.267533	9.01779	0.000472	0.0416354	4782	upstream	8	2.08308e-05	0.00584387	-0.632699	-0.825131	-0.344841	86	0.7982
ENSG00000186891	ENST00000379268.6	4.14213	2.81551	0.00486999	0.280148	TNFRSF18	8784	chr1	1205705	1206210	506	*	1.91392	-0.374818	-8.32034	0.000735999	0.0438318	24	upstream	2	0.000130847	0.0206771	-0.738881	-0.873425	-0.382463	31	0.7987
ENSG00000108669	ENST00000589297.5	-0.158456	-0.290449	0.771473	0.975031	CYTH1	9267	chr17	78722906	78723646	741	*	13.3203	0.660358	13.146	6.29999e-05	0.0408024	0	overlapStart	14	0.000153294	0.0227823	0.538124	-0.241324	0.889264	46	0.7988
ENSG00000160789	ENST00000459904.1	0.763713	1.37201	0.170059	0.790384	LMNA	4000	chr1	156102373	156105679	3307	*	13.1848	0.57146	11.3846	0.00015	0.0408024	978	upstream	15	5.03995e-06	0.00206291	0.139731	-0.589845	0.685208	87	0.8018
ENSG00000126214	ENST00000555467.1	0.754518	0.616968	0.537256	0.928993	KLC1	3831	chr14	103696092	103697307	1216	*	7.79898	0.46909	8.06708	0.000904999	0.0470578	2614	upstream	17	7.08031e-05	0.013811	0.0237465	-0.728923	0.576795	38	0.8038
ENSG00000160789	ENST00000504687.5	-0.706285	-1.01316	0.310982	0.865288	LMNA	4000	chr1	156116509	156125881	9373	*	50.4926	0.676796	17.9746	9.99999e-06	0.0250211	0	overlapStart	15	5.03995e-06	0.00206291	-0.013702	-0.548068	0.64944	194	0.8046
ENSG00000160789	ENST00000504687.5	-0.706285	-1.01316	0.310982	0.865288	LMNA	4000	chr1	156116509	156125881	9373	*	50.4926	0.676796	17.9746	9.99999e-06	0.0250211	278	upstream	15	5.03995e-06	0.00206291	-0.013702	-0.548068	0.64944	194	0.8046
ENSG00000126214	ENST00000389744.8	-0.346647	-1.07402	0.282813	0.853138	KLC1	3831	chr14	103696092	103697307	1216	*	7.79898	0.46909	8.06708	0.000904999	0.0470578	2614	upstream	17	7.08031e-05	0.013811	-0.284472	-0.680388	0.309815	38	0.8057
ENSG00000043462	ENST00000522823.5	0.652316	1.24875	0.211755	0.819584	LCP2	3937	chr5	170266652	170267670	1019	*	4.27745	-0.486989	-8.53377	0.000641999	0.0428277	0	overlapStart	10	1.89509e-08	3.21744e-05	-0.767548	-0.931433	-0.185253	25	0.8058
ENSG00000196405	ENST00000555048.5	1.44789	2.06031	0.0393693	0.56988	EVL	51466	chr14	100064850	100069089	4240	*	26.6991	-0.702772	-13.9802	4.4e-05	0.0408024	0	overlapStart	15	2.4583e-05	0.00652967	-0.863139	-0.92861	-0.108948	95	0.8098
ENSG00000164896	ENST00000467237.5	-0.23027	-0.52692	0.598249	0.942247	FASTK	10922	chr7	151077941	151078745	805	*	6.2953	0.452187	8.62609	0.000600999	0.0421578	428	upstream	8	1.2336e-06	0.00075123	0.0496153	-0.547005	0.755996	35	0.8105
ENSG00000160789	ENST00000515459.5	-0.310635	-0.368998	0.712129	0.964808	LMNA	4000	chr1	156116509	156125881	9373	*	50.4926	0.676796	17.9746	9.99999e-06	0.0250211	0	overlapStart	15	5.03995e-06	0.00206291	-0.26835	-0.807223	0.503321	194	0.8115
ENSG00000160789	ENST00000515459.5	-0.310635	-0.368998	0.712129	0.964808	LMNA	4000	chr1	156116509	156125881	9373	*	50.4926	0.676796	17.9746	9.99999e-06	0.0250211	278	upstream	15	5.03995e-06	0.00206291	-0.26835	-0.807223	0.503321	194	0.8115
ENSG00000142327	ENST00000486058.5	0.666973	2.56649	0.0102732	0.365313	RNPEPL1	57140	chr2	240566936	240567395	460	*	2.51761	-0.404087	-8.44209	0.000672999	0.0428277	1191	upstream	5	1.34391e-08	2.79622e-05	-0.613388	-0.840735	-0.138047	41	0.8146
ENSG00000082074	ENST00000512982.3	1.85029	1.55531	0.119873	0.743559	FYB1	2533	chr5	39196760	39203210	6451	*	11.8562	-0.582003	-10.9408	0.000179	0.0408024	0	overlapStart	15	5.28705e-05	0.011093	-0.474572	-0.858161	0.420773	61	0.815
ENSG00000185811	ENST00000343574.9	1.24692	1.96078	0.049905	0.610527	IKZF1	10320	chr7	50305276	50312367	7092	*	17.1082	-0.511433	-11.2607	0.000155	0.0408024	0	overlapStart	13	6.57628e-06	0.00256557	-0.798596	-0.910986	-0.525003	97	0.8154
ENSG00000183484	ENST00000539291.6	-4.57641	-3.11107	0.00186414	0.180175	GPR132	29933	chr14	105060515	105061797	1283	*	20.8996	-0.562831	-12.5349	8.59999e-05	0.0408024	3032	upstream	5	3.80007e-05	0.00867611	-0.178744	-0.676141	0.421262	84	0.8163
ENSG00000142156	ENST00000492851.1	-0.0573056	-0.0508593	0.959438	0.995577	COL6A1	1291	chr21	45978416	45978817	402	*	3.02611	0.506164	8.13961	0.000843999	0.0456706	2919	upstream	7	1.18205e-06	0.000737836	-0.239518	-0.707103	0.34548	15	0.8173
ENSG00000247809	ENST00000558929.5	-1.17714	-1.19709	0.231271	0.829217	NR2F2-AS1	644192	chr15	96332144	96332720	577	*	5.01968	0.267533	9.01779	0.000472	0.0416354	4782	upstream	8	2.08308e-05	0.00584387	-0.411578	-0.817537	-0.036099	86	0.8204
ENSG00000142156	ENST00000492851.1	-0.0573056	-0.0508593	0.959438	0.995577	COL6A1	1291	chr21	45983116	45984355	1240	*	31.3058	0.577349	15.4602	2e-05	0.0343285	2753	upstream	7	1.18205e-06	0.000737836	-0.28549	-0.734861	0.308263	119	0.8227
ENSG00000125089	ENST00000514274.1	-2.62558	-1.44844	0.147495	0.77136	SH3TC1	54436	chr4	8228854	8229584	731	*	5.85659	-0.570616	-8.7355	0.000562999	0.0418043	0	overlapStart	17	0.000347408	0.0373883	0.286233	-0.281722	0.731841	33	0.8247
ENSG00000125089	ENST00000514274.1	-2.62558	-1.44844	0.147495	0.77136	SH3TC1	54436	chr4	8228854	8229584	731	*	5.85659	-0.570616	-8.7355	0.000562999	0.0418043	1557	upstream	17	0.000347408	0.0373883	0.286233	-0.281722	0.731841	33	0.8247
ENSG00000126214	ENST00000557450.5	-0.190863	-0.517496	0.60481	0.943763	KLC1	3831	chr14	103696092	103697307	1216	*	7.79898	0.46909	8.06708	0.000904999	0.0470578	2614	upstream	17	7.08031e-05	0.013811	-0.596398	-0.914976	0.376386	38	0.8251
ENSG00000130177	ENST00000461716.1	-1.39476	-1.94813	0.0513992	0.614935	CDC16	8881	chr13	114230744	114231522	779	*	3.93117	0.55087	9.01292	0.000472	0.0416354	3364	upstream	9	8.88967e-05	0.0157321	0.0385525	-0.474686	0.566304	20	0.8285
ENSG00000247809	ENST00000560395.5	-1.27417	-1.05267	0.29249	0.857309	NR2F2-AS1	644192	chr15	96323247	96324740	1494	*	15.0953	-0.566987	-9.71496	0.00032	0.0408024	601	upstream	8	2.08308e-05	0.00584387	0.667409	0.108297	0.876144	67	0.8301
ENSG00000043462	ENST00000628092.2	1.56975	2.70328	0.00686588	0.317765	LCP2	3937	chr5	170266652	170267670	1019	*	4.27745	-0.486989	-8.53377	0.000641999	0.0428277	0	overlapStart	10	1.89509e-08	3.21744e-05	-0.760531	-0.927475	-0.0850759	25	0.8311
ENSG00000108669	ENST00000589297.5	-0.158456	-0.290449	0.771473	0.975031	CYTH1	9267	chr17	78716750	78718002	1253	*	13.7494	0.631066	12.8303	7.39999e-05	0.0408024	0	overlapStart	14	0.000153294	0.0227823	0.511524	-0.198402	0.810819	65	0.8324
ENSG00000108669	ENST00000586175.5	0.90406	1.6857	0.0918527	0.703322	CYTH1	9267	chr17	78722906	78723646	741	*	13.3203	0.660358	13.146	6.29999e-05	0.0408024	0	overlapStart	14	0.000153294	0.0227823	0.62153	0.239029	0.859741	46	0.8342
ENSG00000140853	ENST00000543030.5	-0.733821	-0.497581	0.61878	0.946924	NLRC5	84166	chr16	57026054	57026592	539	*	2.91361	-0.467747	-9.02017	0.000472	0.0416354	46	upstream	20	0.000403915	0.0398894	-0.263255	-0.729731	0.452705	30	0.8349
ENSG00000140853	ENST00000543030.5	-0.733821	-0.497581	0.61878	0.946924	NLRC5	84166	chr16	57026054	57026592	539	*	2.91361	-0.467747	-9.02017	0.000472	0.0416354	0	overlapStart	20	0.000403915	0.0398894	-0.263255	-0.729731	0.452705	30	0.8349
ENSG00000250479	ENST00000401675.7	0.927516	0.859476	0.390078	0.890032	CHCHD10	400916	chr22	23766743	23767251	509	*	1.67737	-0.665726	-7.68397	0.001207	0.0499724	278	upstream	4	0.00031271	0.0350123	-0.577233	-0.825219	-0.0582147	17	0.8353
ENSG00000160789	ENST00000515459.5	-0.310635	-0.368998	0.712129	0.964808	LMNA	4000	chr1	156127773	156129936	2164	*	7.79805	0.604914	9.88294	0.000287	0.0408024	4868	upstream	15	5.03995e-06	0.00206291	-0.176133	-0.81751	0.492096	34	0.8366
ENSG00000247809	ENST00000502125.6	-1.96979	-2.3658	0.0179911	0.441618	NR2F2-AS1	644192	chr15	96323247	96324740	1494	*	15.0953	-0.566987	-9.71496	0.00032	0.0408024	601	upstream	8	2.08308e-05	0.00584387	0.685721	0.359878	0.892723	67	0.8373
ENSG00000196405	ENST00000544450.6	0.74278	1.40287	0.160655	0.782903	EVL	51466	chr14	100064850	100069089	4240	*	26.6991	-0.702772	-13.9802	4.4e-05	0.0408024	0	overlapStart	15	2.4583e-05	0.00652967	-0.812913	-0.902644	-0.438257	95	0.8395
ENSG00000076928	ENST00000594044.1	-0.688256	-1.11597	0.264436	0.845063	ARHGEF1	9138	chr19	41886810	41888210	1401	*	6.86677	-0.516405	-8.4972	0.000657999	0.0428277	4423	upstream	26	4.80265e-05	0.0104272	-0.0246185	-0.562455	0.586748	35	0.84
ENSG00000076928	ENST00000594044.1	-0.688256	-1.11597	0.264436	0.845063	ARHGEF1	100505585	chr19	41886810	41888210	1401	*	6.86677	-0.516405	-8.4972	0.000657999	0.0428277	4423	upstream	26	4.80265e-05	0.0104272	-0.0246185	-0.562455	0.586748	35	0.84
ENSG00000142327	ENST00000437406.1	0.961929	3.87701	0.000105749	0.0473192	RNPEPL1	57140	chr2	240566936	240567395	460	*	2.51761	-0.404087	-8.44209	0.000672999	0.0428277	1191	upstream	5	1.34391e-08	2.79622e-05	-0.589211	-0.825335	-0.132575	41	0.8404
ENSG00000183484	ENST00000539291.6	-4.57641	-3.11107	0.00186414	0.180175	GPR132	29933	chr14	105063870	105066425	2556	*	20.2466	-0.466953	-11.5212	0.000136	0.0408024	0	overlapStart	5	3.80007e-05	0.00867611	-0.176362	-0.647802	0.356543	111	0.8413
ENSG00000183484	ENST00000551869.1	0.962517	2.03773	0.0415766	0.579713	GPR132	29933	chr14	105055190	105056414	1225	*	9.19057	0.280357	9.09043	0.000448	0.0414821	0	overlapStart	5	3.80007e-05	0.00867611	0.674252	0.0255881	0.893169	100	0.8417
ENSG00000108669	ENST00000586299.1	0.493901	1.83702	0.0662071	0.653935	CYTH1	9267	chr17	78722906	78723646	741	*	13.3203	0.660358	13.146	6.29999e-05	0.0408024	0	overlapStart	14	0.000153294	0.0227823	0.728928	0.312054	0.880232	46	0.8493
ENSG00000164896	ENST00000466855.1	2.04606	1.30383	0.192293	0.807301	FASTK	10922	chr7	151081348	151082120	773	*	12.6288	0.45691	11.8803	0.00011	0.0408024	481	upstream	8	1.2336e-06	0.00075123	-0.103669	-0.669153	0.532778	91	0.8545
ENSG00000141524	ENST00000392467.7	1.96496	1.78907	0.0736037	0.673888	TMC6	11322	chr17	78132261	78134224	1964	*	15.0543	-0.362875	-14.2776	3.8e-05	0.0408024	0	overlapStart	15	6.30955e-05	0.0127046	-0.628221	-0.895323	0.200146	140	0.8593
ENSG00000141524	ENST00000392467.7	1.96496	1.78907	0.0736037	0.673888	TMC6	11322	chr17	78132261	78134224	1964	*	15.0543	-0.362875	-14.2776	3.8e-05	0.0408024	863	upstream	15	6.30955e-05	0.0127046	-0.628221	-0.895323	0.200146	140	0.8593
ENSG00000076928	ENST00000598444.1	0.0822258	0.0973698	0.922433	0.992615	ARHGEF1	100505585	chr19	41921017	41922889	1873	*	10.6088	0.350453	8.9331	0.0005	0.0416354	204	upstream	26	4.80265e-05	0.0104272	0.11889	-0.301969	0.609252	83	0.8602
ENSG00000076928	ENST00000598444.1	0.0822258	0.0973698	0.922433	0.992615	ARHGEF1	9138	chr19	41921017	41922889	1873	*	10.6088	0.350453	8.9331	0.0005	0.0416354	204	upstream	26	4.80265e-05	0.0104272	0.11889	-0.301969	0.609252	83	0.8602
ENSG00000160789	ENST00000361308.8	1.75052	4.31098	1.62533e-05	0.0154765	LMNA	4000	chr1	156116509	156125881	9373	*	50.4926	0.676796	17.9746	9.99999e-06	0.0250211	0	overlapStart	15	5.03995e-06	0.00206291	0.542626	0.0881051	0.757637	194	0.8608
ENSG00000160789	ENST00000361308.8	1.75052	4.31098	1.62533e-05	0.0154765	LMNA	4000	chr1	156116509	156125881	9373	*	50.4926	0.676796	17.9746	9.99999e-06	0.0250211	278	upstream	15	5.03995e-06	0.00206291	0.542626	0.0881051	0.757637	194	0.8608
ENSG00000125089	ENST00000512100.5	0.971325	0.812329	0.416603	0.899188	SH3TC1	54436	chr4	8228854	8229584	731	*	5.85659	-0.570616	-8.7355	0.000562999	0.0418043	0	overlapStart	17	0.000347408	0.0373883	-0.440904	-0.732092	0.0238316	33	0.8647
ENSG00000125089	ENST00000512100.5	0.971325	0.812329	0.416603	0.899188	SH3TC1	54436	chr4	8228854	8229584	731	*	5.85659	-0.570616	-8.7355	0.000562999	0.0418043	1557	upstream	17	0.000347408	0.0373883	-0.440904	-0.732092	0.0238316	33	0.8647
ENSG00000196405	ENST00000557637.1	0.895002	0.801008	0.423127	0.900288	EVL	51466	chr14	100064850	100069089	4240	*	26.6991	-0.702772	-13.9802	4.4e-05	0.0408024	0	overlapStart	15	2.4583e-05	0.00652967	-0.57593	-0.791534	0.0165401	95	0.8659
ENSG00000142156	ENST00000466285.1	-1.43671	-1.7119	0.0869146	0.69499	COL6A1	1291	chr21	45983116	45984355	1240	*	31.3058	0.577349	15.4602	2e-05	0.0343285	2753	upstream	7	1.18205e-06	0.000737836	-0.191811	-0.683935	0.512044	119	0.8662
ENSG00000082074	ENST00000509072.5	0.757539	0.600509	0.548167	0.930892	FYB1	2533	chr5	39196760	39203210	6451	*	11.8562	-0.582003	-10.9408	0.000179	0.0408024	0	overlapStart	15	5.28705e-05	0.011093	-0.471507	-0.771706	0.0731809	61	0.8677
ENSG00000142327	ENST00000270357.9	1.04042	4.2301	2.33591e-05	0.01813	RNPEPL1	57140	chr2	240566936	240567395	460	*	2.51761	-0.404087	-8.44209	0.000672999	0.0428277	1191	upstream	5	1.34391e-08	2.79622e-05	-0.567441	-0.747012	-0.107328	41	0.8687
ENSG00000168405	ENST00000643807.1	-0.709434	-1.01258	0.311262	0.865447	CMAHP	NA	chr6	25232404	25233193	790	*	7.59262	0.691126	10.4567	0.000224	0.0408024	0	overlapStart	15	0.000189267	0.0256329	-0.460318	-0.866139	0.312339	26	0.8689
ENSG00000247809	ENST00000561402.5	-1.7196	-2.14511	0.031944	0.537841	NR2F2-AS1	644192	chr15	96332144	96332720	577	*	5.01968	0.267533	9.01779	0.000472	0.0416354	4782	upstream	8	2.08308e-05	0.00584387	-0.476663	-0.728034	-0.195897	86	0.8746
ENSG00000122203	ENST00000393725.6	3.35149	0.85763	0.391097	0.890212	KIAA1191	57179	chr5	176366278	176366715	438	*	4.8533	0.609948	10.0224	0.00027	0.0408024	4309	upstream	8	0.000404198	0.0398894	-0.0333879	-0.675669	0.566469	58	0.8816
ENSG00000126214	ENST00000553680.1	-0.566939	-1.582	0.113649	0.736978	KLC1	3831	chr14	103696092	103697307	1216	*	7.79898	0.46909	8.06708	0.000904999	0.0470578	2614	upstream	17	7.08031e-05	0.013811	-0.320156	-0.79545	0.24568	38	0.8822
ENSG00000126214	ENST00000553436.5	-0.353363	-1.35155	0.176518	0.794799	KLC1	3831	chr14	103628061	103628407	347	*	2.41776	0.359824	8.59535	0.000611999	0.0424197	769	upstream	17	7.08031e-05	0.013811	-0.558121	-0.793953	-0.13632	37	0.8829
ENSG00000125089	ENST00000506360.5	1.72905	2.02657	0.042706	0.584961	SH3TC1	54436	chr4	8228854	8229584	731	*	5.85659	-0.570616	-8.7355	0.000562999	0.0418043	0	overlapStart	17	0.000347408	0.0373883	-0.2997	-0.599249	0.335244	33	0.8833
ENSG00000125089	ENST00000506360.5	1.72905	2.02657	0.042706	0.584961	SH3TC1	54436	chr4	8228854	8229584	731	*	5.85659	-0.570616	-8.7355	0.000562999	0.0418043	1557	upstream	17	0.000347408	0.0373883	-0.2997	-0.599249	0.335244	33	0.8833
ENSG00000196405	ENST00000554518.1	1.89573	1.71226	0.0868484	0.694986	EVL	51466	chr14	100064850	100069089	4240	*	26.6991	-0.702772	-13.9802	4.4e-05	0.0408024	0	overlapStart	15	2.4583e-05	0.00652967	-0.655595	-0.863513	-0.0770841	95	0.8884
ENSG00000126214	ENST00000557143.1	1.64204	1.0471	0.295052	0.858207	KLC1	3831	chr14	103628061	103628407	347	*	2.41776	0.359824	8.59535	0.000611999	0.0424197	769	upstream	17	7.08031e-05	0.013811	-0.211442	-0.746054	0.434013	37	0.8915
ENSG00000126214	ENST00000553436.5	-0.353363	-1.35155	0.176518	0.794799	KLC1	3831	chr14	103696092	103697307	1216	*	7.79898	0.46909	8.06708	0.000904999	0.0470578	2614	upstream	17	7.08031e-05	0.013811	-0.55333	-0.847557	0.0253211	38	0.8935
ENSG00000125089	ENST00000502669.5	-2.18339	-1.4199	0.155637	0.77865	SH3TC1	54436	chr4	8228854	8229584	731	*	5.85659	-0.570616	-8.7355	0.000562999	0.0418043	0	overlapStart	17	0.000347408	0.0373883	0.0203866	-0.51104	0.684906	33	0.8937
ENSG00000125089	ENST00000502669.5	-2.18339	-1.4199	0.155637	0.77865	SH3TC1	54436	chr4	8228854	8229584	731	*	5.85659	-0.570616	-8.7355	0.000562999	0.0418043	1557	upstream	17	0.000347408	0.0373883	0.0203866	-0.51104	0.684906	33	0.8937
ENSG00000126214	ENST00000557450.5	-0.190863	-0.517496	0.60481	0.943763	KLC1	3831	chr14	103628061	103628407	347	*	2.41776	0.359824	8.59535	0.000611999	0.0424197	769	upstream	17	7.08031e-05	0.013811	-0.551775	-0.893942	0.222629	37	0.894
ENSG00000125089	ENST00000503284.5	-2.44286	-1.77444	0.07599	0.678195	SH3TC1	54436	chr4	8228854	8229584	731	*	5.85659	-0.570616	-8.7355	0.000562999	0.0418043	0	overlapStart	17	0.000347408	0.0373883	-0.099123	-0.558475	0.479768	33	0.9
ENSG00000125089	ENST00000503284.5	-2.44286	-1.77444	0.07599	0.678195	SH3TC1	54436	chr4	8228854	8229584	731	*	5.85659	-0.570616	-8.7355	0.000562999	0.0418043	1557	upstream	17	0.000347408	0.0373883	-0.099123	-0.558475	0.479768	33	0.9
ENSG00000126214	ENST00000535194.2	-0.00678001	-0.0183796	0.985336	0.998335	KLC1	3831	chr14	103696092	103697307	1216	*	7.79898	0.46909	8.06708	0.000904999	0.0470578	2614	upstream	17	7.08031e-05	0.013811	-0.14151	-0.705115	0.473643	38	0.9018
ENSG00000142156	ENST00000466285.1	-1.43671	-1.7119	0.0869146	0.69499	COL6A1	1291	chr21	45975799	45977367	1569	*	7.34159	-0.544169	-9.31383	0.000393	0.0408024	4369	upstream	7	1.18205e-06	0.000737836	0.061555	-0.503259	0.450813	32	0.9024
ENSG00000108821	ENST00000476387.1	1.90122	2.98936	0.00279567	0.219652	COL1A1	1277	chr17	50185176	50190877	5702	*	21.151	0.270914	11.6506	0.000124	0.0408024	0	includeFeature	11	7.51492e-05	0.0143231	0.21241	-0.425663	0.704049	223	0.9024
ENSG00000043462	ENST00000521416.5	1.75215	2.2677	0.0233476	0.483038	LCP2	3937	chr5	170266652	170267670	1019	*	4.27745	-0.486989	-8.53377	0.000641999	0.0428277	0	overlapStart	10	1.89509e-08	3.21744e-05	-0.546243	-0.822951	-0.005639	25	0.9044
ENSG00000019582	ENST00000523836.5	0.129366	0.244288	0.807007	0.979825	CD74	972	chr5	150410549	150413278	2730	*	8.61289	-0.49598	-9.4757	0.000359	0.0408024	0	overlapStart	12	0.00019963	0.0266544	-0.191456	-0.712761	0.495289	63	0.9062
ENSG00000247809	ENST00000620029.4	-1.55425	-2.07859	0.037655	0.563671	NR2F2-AS1	644192	chr15	96332144	96332720	577	*	5.01968	0.267533	9.01779	0.000472	0.0416354	4782	upstream	8	2.08308e-05	0.00584387	-0.41337	-0.790847	-0.01483	86	0.9103
ENSG00000160789	ENST00000368299.7	1.57697	3.73201	0.000189962	0.0655644	LMNA	4000	chr1	156116509	156125881	9373	*	50.4926	0.676796	17.9746	9.99999e-06	0.0250211	0	overlapStart	15	5.03995e-06	0.00206291	0.157112	-0.447044	0.600772	194	0.9131
ENSG00000160789	ENST00000368299.7	1.57697	3.73201	0.000189962	0.0655644	LMNA	4000	chr1	156116509	156125881	9373	*	50.4926	0.676796	17.9746	9.99999e-06	0.0250211	278	upstream	15	5.03995e-06	0.00206291	0.157112	-0.447044	0.600772	194	0.9131
ENSG00000247809	ENST00000560395.5	-1.27417	-1.05267	0.29249	0.857309	NR2F2-AS1	644192	chr15	96332144	96332720	577	*	5.01968	0.267533	9.01779	0.000472	0.0416354	4782	upstream	8	2.08308e-05	0.00584387	-0.353392	-0.712152	0.297509	86	0.9198
ENSG00000160789	ENST00000506981.1	-0.0716489	-0.12147	0.903319	0.990579	LMNA	4000	chr1	156127773	156129936	2164	*	7.79805	0.604914	9.88294	0.000287	0.0408024	4868	upstream	15	5.03995e-06	0.00206291	-0.0104586	-0.538885	0.610145	34	0.9222
ENSG00000126214	ENST00000334553.10	1.01868	0.898824	0.368746	0.883574	KLC1	3831	chr14	103628061	103628407	347	*	2.41776	0.359824	8.59535	0.000611999	0.0424197	769	upstream	17	7.08031e-05	0.013811	0.124094	-0.442003	0.509713	37	0.9264
ENSG00000247809	ENST00000502125.6	-1.96979	-2.3658	0.0179911	0.441618	NR2F2-AS1	644192	chr15	96332144	96332720	577	*	5.01968	0.267533	9.01779	0.000472	0.0416354	4782	upstream	8	2.08308e-05	0.00584387	-0.309458	-0.644008	0.0405287	86	0.9316
ENSG00000168405	ENST00000377989.8	-0.903931	-1.12036	0.262559	0.843725	CMAHP	NA	chr6	25232404	25233193	790	*	7.59262	0.691126	10.4567	0.000224	0.0408024	0	overlapStart	15	0.000189267	0.0256329	-0.558376	-0.874714	0.0523627	26	0.9323
ENSG00000168405	ENST00000493981.1	-0.694119	-1.19299	0.232875	0.829994	CMAHP	NA	chr6	25232404	25233193	790	*	7.59262	0.691126	10.4567	0.000224	0.0408024	0	overlapStart	15	0.000189267	0.0256329	-0.312169	-0.826077	0.340233	26	0.9323
ENSG00000108669	ENST00000591095.1	0.12278	0.199169	0.842131	0.984095	CYTH1	9267	chr17	78722906	78723646	741	*	13.3203	0.660358	13.146	6.29999e-05	0.0408024	0	overlapStart	14	0.000153294	0.0227823	0.444389	-0.261231	0.831754	46	0.9359
ENSG00000168405	ENST00000458373.6	-4.94723	-2.67645	0.0074407	0.327107	CMAHP	NA	chr6	25232404	25233193	790	*	7.59262	0.691126	10.4567	0.000224	0.0408024	0	overlapStart	15	0.000189267	0.0256329	0.0356692	-0.504052	0.539016	26	0.9366
ENSG00000130177	ENST00000375310.5	-2.93535	-2.69757	0.00698466	0.319332	CDC16	8881	chr13	114230744	114231522	779	*	3.93117	0.55087	9.01292	0.000472	0.0416354	3364	upstream	9	8.88967e-05	0.0157321	-0.0116313	-0.397934	0.374835	20	0.9406
ENSG00000082074	ENST00000505428.5	-0.609513	-0.386614	0.699042	0.963019	FYB1	2533	chr5	39196760	39203210	6451	*	11.8562	-0.582003	-10.9408	0.000179	0.0408024	0	overlapStart	15	5.28705e-05	0.011093	0.0617132	-0.719367	0.644712	61	0.9424
ENSG00000160789	ENST00000368297.5	1.45801	4.83107	1.35801e-06	0.00383361	LMNA	4000	chr1	156116509	156125881	9373	*	50.4926	0.676796	17.9746	9.99999e-06	0.0250211	0	overlapStart	15	5.03995e-06	0.00206291	0.438181	0.0181437	0.70213	194	0.9427
ENSG00000160789	ENST00000368297.5	1.45801	4.83107	1.35801e-06	0.00383361	LMNA	4000	chr1	156116509	156125881	9373	*	50.4926	0.676796	17.9746	9.99999e-06	0.0250211	278	upstream	15	5.03995e-06	0.00206291	0.438181	0.0181437	0.70213	194	0.9427
ENSG00000142156	ENST00000612273.1	-0.113739	-0.221159	0.824969	0.98252	COL6A1	1291	chr21	45975799	45977367	1569	*	7.34159	-0.544169	-9.31383	0.000393	0.0408024	4369	upstream	7	1.18205e-06	0.000737836	0.248639	-0.436234	0.650726	32	0.9439
ENSG00000108669	ENST00000591574.5	0.0451598	0.0536725	0.957196	0.995534	CYTH1	9267	chr17	78722906	78723646	741	*	13.3203	0.660358	13.146	6.29999e-05	0.0408024	0	overlapStart	14	0.000153294	0.0227823	0.178716	-0.241473	0.564799	46	0.9443
ENSG00000108679	ENST00000587251.5	0.739936	0.36543	0.714791	0.965532	LGALS3BP	3959	chr17	78974851	78975723	873	*	9.28276	0.593471	10.4686	0.000222	0.0408024	0	overlapStart	6	0.000234754	0.0293626	0.0106866	-0.641631	0.553177	42	0.9462
ENSG00000108679	ENST00000587251.5	0.739936	0.36543	0.714791	0.965532	LGALS3BP	3959	chr17	78974851	78975723	873	*	9.28276	0.593471	10.4686	0.000222	0.0408024	54	upstream	6	0.000234754	0.0293626	0.0106866	-0.641631	0.553177	42	0.9462
ENSG00000108669	ENST00000586430.1	1.39257	1.27339	0.202881	0.814177	CYTH1	9267	chr17	78722906	78723646	741	*	13.3203	0.660358	13.146	6.29999e-05	0.0408024	0	overlapStart	14	0.000153294	0.0227823	0.0569939	-0.677744	0.664902	46	0.9488
ENSG00000108821	ENST00000507689.1	0.209713	0.306689	0.75908	0.972954	COL1A1	1277	chr17	50185176	50190877	5702	*	21.151	0.270914	11.6506	0.000124	0.0408024	0	includeFeature	11	7.51492e-05	0.0143231	-0.0212882	-0.657601	0.734103	223	0.9496
ENSG00000115318	ENST00000409249.5	-1.50788	-0.933486	0.350569	0.878238	LOXL3	84695	chr2	74553102	74553862	761	*	5.24437	0.499635	10.0464	0.000265	0.0408024	17	upstream	8	1.93279e-06	0.00103419	0.0107606	-0.644127	0.626499	36	0.9514
ENSG00000125089	ENST00000508641.1	2.52158	1.7111	0.0870635	0.695367	SH3TC1	54436	chr4	8228854	8229584	731	*	5.85659	-0.570616	-8.7355	0.000562999	0.0418043	0	overlapStart	17	0.000347408	0.0373883	-0.168573	-0.710279	0.647146	33	0.9522
ENSG00000125089	ENST00000508641.1	2.52158	1.7111	0.0870635	0.695367	SH3TC1	54436	chr4	8228854	8229584	731	*	5.85659	-0.570616	-8.7355	0.000562999	0.0418043	1557	upstream	17	0.000347408	0.0373883	-0.168573	-0.710279	0.647146	33	0.9522
ENSG00000108669	ENST00000590300.1	-0.323143	-0.5316	0.595003	0.941258	CYTH1	9267	chr17	78722906	78723646	741	*	13.3203	0.660358	13.146	6.29999e-05	0.0408024	0	overlapStart	14	0.000153294	0.0227823	0.192778	-0.437969	0.668579	46	0.9523
ENSG00000141524	ENST00000588087.5	0.181558	0.240703	0.809785	0.980292	TMC6	11322	chr17	78132261	78134224	1964	*	15.0543	-0.362875	-14.2776	3.8e-05	0.0408024	0	overlapStart	15	6.30955e-05	0.0127046	0.232492	-0.500082	0.697535	140	0.9536
ENSG00000141524	ENST00000588087.5	0.181558	0.240703	0.809785	0.980292	TMC6	11322	chr17	78132261	78134224	1964	*	15.0543	-0.362875	-14.2776	3.8e-05	0.0408024	863	upstream	15	6.30955e-05	0.0127046	0.232492	-0.500082	0.697535	140	0.9536
ENSG00000125089	ENST00000504223.1	1.49688	1.15884	0.24652	0.837187	SH3TC1	54436	chr4	8199744	8200543	800	*	8.2652	-0.507412	-7.96786	0.000981999	0.0481845	842	upstream	17	0.000347408	0.0373883	-0.116633	-0.526782	0.435675	53	0.9539
ENSG00000160789	ENST00000459904.1	0.763713	1.37201	0.170059	0.790384	LMNA	4000	chr1	156116509	156125881	9373	*	50.4926	0.676796	17.9746	9.99999e-06	0.0250211	0	overlapStart	15	5.03995e-06	0.00206291	0.120255	-0.620013	0.659989	194	0.9573
ENSG00000160789	ENST00000459904.1	0.763713	1.37201	0.170059	0.790384	LMNA	4000	chr1	156116509	156125881	9373	*	50.4926	0.676796	17.9746	9.99999e-06	0.0250211	278	upstream	15	5.03995e-06	0.00206291	0.120255	-0.620013	0.659989	194	0.9573
ENSG00000108821	ENST00000486572.1	0.178983	0.263744	0.791977	0.977386	COL1A1	1277	chr17	50201749	50205785	4037	*	10.1043	0.401104	8.14332	0.000838999	0.0455248	116	upstream	11	7.51492e-05	0.0143231	-0.00691956	-0.730338	0.78354	67	0.9589
ENSG00000125089	ENST00000515682.5	0.591375	1.07965	0.280299	0.852885	SH3TC1	54436	chr4	8228854	8229584	731	*	5.85659	-0.570616	-8.7355	0.000562999	0.0418043	0	overlapStart	17	0.000347408	0.0373883	-0.243439	-0.66785	0.338884	33	0.9606
ENSG00000125089	ENST00000515682.5	0.591375	1.07965	0.280299	0.852885	SH3TC1	54436	chr4	8228854	8229584	731	*	5.85659	-0.570616	-8.7355	0.000562999	0.0418043	1557	upstream	17	0.000347408	0.0373883	-0.243439	-0.66785	0.338884	33	0.9606
ENSG00000162302	ENST00000528355.5	1.74783	2.05815	0.0395759	0.571256	RPS6KA4	8986	chr11	64359911	64360661	751	*	19.8221	-0.611535	-10.5475	0.000211	0.0408024	0	overlapStart	6	0.000311378	0.0350123	0.0018298	-0.683706	0.759006	78	0.9641
ENSG00000162302	ENST00000528355.5	1.74783	2.05815	0.0395759	0.571256	RPS6KA4	8986	chr11	64359911	64360661	751	*	19.8221	-0.611535	-10.5475	0.000211	0.0408024	328	upstream	6	0.000311378	0.0350123	0.0018298	-0.683706	0.759006	78	0.9641
ENSG00000250479	ENST00000484558.2	2.46783	2.73927	0.00615756	0.304936	CHCHD10	400916	chr22	23766743	23767251	509	*	1.67737	-0.665726	-7.68397	0.001207	0.0499724	278	upstream	4	0.00031271	0.0350123	-0.0785891	-0.597233	0.519141	17	0.9659
ENSG00000125089	ENST00000515682.5	0.591375	1.07965	0.280299	0.852885	SH3TC1	54436	chr4	8199744	8200543	800	*	8.2652	-0.507412	-7.96786	0.000981999	0.0481845	842	upstream	17	0.000347408	0.0373883	-0.41205	-0.818575	0.310739	53	0.9722
ENSG00000126214	ENST00000555467.1	0.754518	0.616968	0.537256	0.928993	KLC1	3831	chr14	103628061	103628407	347	*	2.41776	0.359824	8.59535	0.000611999	0.0424197	769	upstream	17	7.08031e-05	0.013811	0.00236142	-0.817453	0.608936	37	0.973
ENSG00000164896	ENST00000460980.5	-3.28056	-3.04573	0.00232116	0.198416	FASTK	10922	chr7	151077941	151078745	805	*	6.2953	0.452187	8.62609	0.000600999	0.0421578	428	upstream	8	1.2336e-06	0.00075123	-0.00459316	-0.638367	0.589992	35	0.9734
ENSG00000125089	ENST00000507891.1	2.01161	3.9952	6.46402e-05	0.0341519	SH3TC1	54436	chr4	8199744	8200543	800	*	8.2652	-0.507412	-7.96786	0.000981999	0.0481845	842	upstream	17	0.000347408	0.0373883	-0.326817	-0.770013	0.271556	53	0.9751
ENSG00000126214	ENST00000554280.5	1.56181	0.802395	0.422324	0.900288	KLC1	3831	chr14	103628061	103628407	347	*	2.41776	0.359824	8.59535	0.000611999	0.0424197	769	upstream	17	7.08031e-05	0.013811	0.0202843	-0.664234	0.614693	37	0.9754
ENSG00000108669	ENST00000586043.5	-0.494907	-0.791629	0.428577	0.901368	CYTH1	9267	chr17	78722906	78723646	741	*	13.3203	0.660358	13.146	6.29999e-05	0.0408024	0	overlapStart	14	0.000153294	0.0227823	0.0826762	-0.623759	0.615134	46	0.9778
ENSG00000164896	ENST00000489884.5	-1.12457	-1.63391	0.102278	0.719997	FASTK	10922	chr7	151077941	151078745	805	*	6.2953	0.452187	8.62609	0.000600999	0.0421578	428	upstream	8	1.2336e-06	0.00075123	-0.00857697	-0.712451	0.727413	35	0.9819
ENSG00000162302	ENST00000531659.1	0.114333	0.100575	0.919888	0.99205	RPS6KA4	8986	chr11	64359911	64360661	751	*	19.8221	-0.611535	-10.5475	0.000211	0.0408024	0	overlapStart	6	0.000311378	0.0350123	-0.261929	-0.83277	0.749722	78	0.983
ENSG00000162302	ENST00000531659.1	0.114333	0.100575	0.919888	0.99205	RPS6KA4	8986	chr11	64359911	64360661	751	*	19.8221	-0.611535	-10.5475	0.000211	0.0408024	328	upstream	6	0.000311378	0.0350123	-0.261929	-0.83277	0.749722	78	0.983
ENSG00000125089	ENST00000512100.5	0.971325	0.812329	0.416603	0.899188	SH3TC1	54436	chr4	8199744	8200543	800	*	8.2652	-0.507412	-7.96786	0.000981999	0.0481845	842	upstream	17	0.000347408	0.0373883	-0.174888	-0.637394	0.487182	53	0.9854
ENSG00000125089	ENST00000514274.1	-2.62558	-1.44844	0.147495	0.77136	SH3TC1	54436	chr4	8199744	8200543	800	*	8.2652	-0.507412	-7.96786	0.000981999	0.0481845	842	upstream	17	0.000347408	0.0373883	0.219417	-0.326384	0.640016	53	0.9854
ENSG00000183484	ENST00000539291.6	-4.57641	-3.11107	0.00186414	0.180175	GPR132	29933	chr14	105055190	105056414	1225	*	9.19057	0.280357	9.09043	0.000448	0.0414821	0	overlapStart	5	3.80007e-05	0.00867611	0.0962779	-0.496087	0.611028	100	0.9858
ENSG00000163297	ENST00000449651.5	0.66399	1.17676	0.239292	0.834135	ANTXR2	118429	chr4	79964406	79965185	780	*	7.20462	0.318611	9.88575	0.000286	0.0408024	0	overlapStart	7	1.858e-05	0.00533686	0.0179452	-0.66116	0.541836	98	0.9879
ENSG00000140853	ENST00000262510.10	1.44091	1.51756	0.129125	0.753702	NLRC5	84166	chr16	57026054	57026592	539	*	2.91361	-0.467747	-9.02017	0.000472	0.0416354	46	upstream	20	0.000403915	0.0398894	-0.0487937	-0.660499	0.720402	30	0.99
ENSG00000140853	ENST00000262510.10	1.44091	1.51756	0.129125	0.753702	NLRC5	84166	chr16	57026054	57026592	539	*	2.91361	-0.467747	-9.02017	0.000472	0.0416354	0	overlapStart	20	0.000403915	0.0398894	-0.0487937	-0.660499	0.720402	30	0.99
ENSG00000125089	ENST00000508641.1	2.52158	1.7111	0.0870635	0.695367	SH3TC1	54436	chr4	8199744	8200543	800	*	8.2652	-0.507412	-7.96786	0.000981999	0.0481845	842	upstream	17	0.000347408	0.0373883	-0.0970195	-0.655397	0.59686	53	0.9908
ENSG00000125089	ENST00000506360.5	1.72905	2.02657	0.042706	0.584961	SH3TC1	54436	chr4	8199744	8200543	800	*	8.2652	-0.507412	-7.96786	0.000981999	0.0481845	842	upstream	17	0.000347408	0.0373883	-0.137016	-0.698344	0.408041	53	0.9953
ENSG00000185811	ENST00000331340.8	4.99479	1.74296	0.0813398	0.685052	IKZF1	10320	chr7	50305276	50312367	7092	*	17.1082	-0.511433	-11.2607	0.000155	0.0408024	0	overlapStart	13	6.57628e-06	0.00256557	0.028661	-0.578052	0.545441	97	1
ENSG00000114867	ENST00000350481.9	2.25667	1.72751	0.084076	0.688607	EIF4G1	1981	chr3	184319325	184320192	868	*	3.52546	0.544671	7.82747	0.001087	0.04913	0	overlapStart	19	4.1055e-07	0.000310625	0.0652302	-0.334405	0.537305	21	1
ENSG00000114867	ENST00000350481.9	2.25667	1.72751	0.084076	0.688607	EIF4G1	1981	chr3	184319325	184320192	868	*	3.52546	0.544671	7.82747	0.001087	0.04913	104	upstream	19	4.1055e-07	0.000310625	0.0652302	-0.334405	0.537305	21	1
ENSG00000114867	ENST00000392537.6	0.18632	0.249897	0.802667	0.979076	EIF4G1	1981	chr3	184319325	184320192	868	*	3.52546	0.544671	7.82747	0.001087	0.04913	0	overlapStart	19	4.1055e-07	0.000310625	0.318694	-0.375996	0.796802	21	1
ENSG00000114867	ENST00000392537.6	0.18632	0.249897	0.802667	0.979076	EIF4G1	1981	chr3	184319325	184320192	868	*	3.52546	0.544671	7.82747	0.001087	0.04913	104	upstream	19	4.1055e-07	0.000310625	0.318694	-0.375996	0.796802	21	1
ENSG00000114867	ENST00000414031.5	-1.23728	-0.316902	0.751318	0.971882	EIF4G1	1981	chr3	184319325	184320192	868	*	3.52546	0.544671	7.82747	0.001087	0.04913	0	overlapStart	19	4.1055e-07	0.000310625	-0.168463	-0.736366	0.508326	21	1
ENSG00000114867	ENST00000414031.5	-1.23728	-0.316902	0.751318	0.971882	EIF4G1	1981	chr3	184319325	184320192	868	*	3.52546	0.544671	7.82747	0.001087	0.04913	104	upstream	19	4.1055e-07	0.000310625	-0.168463	-0.736366	0.508326	21	1
ENSG00000114867	ENST00000427845.5	0.0357954	0.074906	0.94029	0.9946	EIF4G1	1981	chr3	184319325	184320192	868	*	3.52546	0.544671	7.82747	0.001087	0.04913	0	overlapStart	19	4.1055e-07	0.000310625	-0.0654502	-0.791932	0.82603	21	1
ENSG00000114867	ENST00000427845.5	0.0357954	0.074906	0.94029	0.9946	EIF4G1	1981	chr3	184319325	184320192	868	*	3.52546	0.544671	7.82747	0.001087	0.04913	104	upstream	19	4.1055e-07	0.000310625	-0.0654502	-0.791932	0.82603	21	1
ENSG00000114867	ENST00000441154.5	-5.5088	-2.93506	0.00333483	0.240524	EIF4G1	1981	chr3	184319325	184320192	868	*	3.52546	0.544671	7.82747	0.001087	0.04913	0	overlapStart	19	4.1055e-07	0.000310625	0.0587276	-0.487046	0.612648	21	1
ENSG00000114867	ENST00000441154.5	-5.5088	-2.93506	0.00333483	0.240524	EIF4G1	1981	chr3	184319325	184320192	868	*	3.52546	0.544671	7.82747	0.001087	0.04913	104	upstream	19	4.1055e-07	0.000310625	0.0587276	-0.487046	0.612648	21	1
ENSG00000114867	ENST00000442406.5	0.380862	0.668008	0.504128	0.922054	EIF4G1	1981	chr3	184319325	184320192	868	*	3.52546	0.544671	7.82747	0.001087	0.04913	0	overlapStart	19	4.1055e-07	0.000310625	-0.0718515	-0.505994	0.318916	21	1
ENSG00000114867	ENST00000442406.5	0.380862	0.668008	0.504128	0.922054	EIF4G1	1981	chr3	184319325	184320192	868	*	3.52546	0.544671	7.82747	0.001087	0.04913	104	upstream	19	4.1055e-07	0.000310625	-0.0718515	-0.505994	0.318916	21	1
ENSG00000114867	ENST00000450424.5	0.302918	0.225848	0.82132	0.982325	EIF4G1	1981	chr3	184319325	184320192	868	*	3.52546	0.544671	7.82747	0.001087	0.04913	0	overlapStart	19	4.1055e-07	0.000310625	0.0151794	-0.680591	0.638714	21	1
ENSG00000114867	ENST00000450424.5	0.302918	0.225848	0.82132	0.982325	EIF4G1	1981	chr3	184319325	184320192	868	*	3.52546	0.544671	7.82747	0.001087	0.04913	104	upstream	19	4.1055e-07	0.000310625	0.0151794	-0.680591	0.638714	21	1
ENSG00000168405	ENST00000462823.1	0.286213	0.565205	0.571934	0.936222	CMAHP	NA	chr6	25232404	25233193	790	*	7.59262	0.691126	10.4567	0.000224	0.0408024	0	overlapStart	15	0.000189267	0.0256329	-0.242608	-0.794468	0.489349	26	1
ENSG00000114867	ENST00000464548.1	-0.793637	-0.879635	0.379057	0.886313	EIF4G1	1981	chr3	184319325	184320192	868	*	3.52546	0.544671	7.82747	0.001087	0.04913	0	overlapStart	19	4.1055e-07	0.000310625	0.272498	-0.452856	0.707549	21	1
ENSG00000114867	ENST00000464548.1	-0.793637	-0.879635	0.379057	0.886313	EIF4G1	1981	chr3	184319325	184320192	868	*	3.52546	0.544671	7.82747	0.001087	0.04913	104	upstream	19	4.1055e-07	0.000310625	0.272498	-0.452856	0.707549	21	1
ENSG00000072195	ENST00000475104.1	0.727273	0.797463	0.425182	0.900659	SPEG	100996693	chr2	219451649	219452749	1101	*	12.7416	0.534591	9.82313	0.000297	0.0408024	0	overlapStart	24	1.83591e-06	0.00103419	-0.00180502	-0.582052	0.584566	59	1
ENSG00000072195	ENST00000475104.1	0.727273	0.797463	0.425182	0.900659	SPEG	10290	chr2	219451649	219452749	1101	*	12.7416	0.534591	9.82313	0.000297	0.0408024	0	overlapStart	24	1.83591e-06	0.00103419	-0.00180502	-0.582052	0.584566	59	1
ENSG00000114867	ENST00000475721.5	-0.0440268	-0.0614307	0.951016	0.995164	EIF4G1	1981	chr3	184319325	184320192	868	*	3.52546	0.544671	7.82747	0.001087	0.04913	0	overlapStart	19	4.1055e-07	0.000310625	0.403822	-0.320871	0.851429	21	1
ENSG00000114867	ENST00000475721.5	-0.0440268	-0.0614307	0.951016	0.995164	EIF4G1	1981	chr3	184319325	184320192	868	*	3.52546	0.544671	7.82747	0.001087	0.04913	104	upstream	19	4.1055e-07	0.000310625	0.403822	-0.320871	0.851429	21	1
ENSG00000114867	ENST00000478291.1	-0.157732	-0.261582	0.793644	0.977701	EIF4G1	1981	chr3	184319325	184320192	868	*	3.52546	0.544671	7.82747	0.001087	0.04913	0	overlapStart	19	4.1055e-07	0.000310625	-0.215854	-0.660426	0.209864	21	1
ENSG00000114867	ENST00000478291.1	-0.157732	-0.261582	0.793644	0.977701	EIF4G1	1981	chr3	184319325	184320192	868	*	3.52546	0.544671	7.82747	0.001087	0.04913	104	upstream	19	4.1055e-07	0.000310625	-0.215854	-0.660426	0.209864	21	1
ENSG00000114867	ENST00000484862.5	1.53333	1.00398	0.31539	0.867082	EIF4G1	1981	chr3	184319325	184320192	868	*	3.52546	0.544671	7.82747	0.001087	0.04913	0	overlapStart	19	4.1055e-07	0.000310625	-0.0140126	-0.65384	0.566267	21	1
ENSG00000114867	ENST00000484862.5	1.53333	1.00398	0.31539	0.867082	EIF4G1	1981	chr3	184319325	184320192	868	*	3.52546	0.544671	7.82747	0.001087	0.04913	104	upstream	19	4.1055e-07	0.000310625	-0.0140126	-0.65384	0.566267	21	1
ENSG00000142156	ENST00000492851.1	-0.0573056	-0.0508593	0.959438	0.995577	COL6A1	1291	chr21	45975799	45977367	1569	*	7.34159	-0.544169	-9.31383	0.000393	0.0408024	4369	upstream	7	1.18205e-06	0.000737836	0.00845781	-0.486881	0.444623	32	1
ENSG00000108821	ENST00000495677.1	1.46906	1.37355	0.169582	0.79012	COL1A1	1277	chr17	50185176	50190877	5702	*	21.151	0.270914	11.6506	0.000124	0.0408024	0	includeFeature	11	7.51492e-05	0.0143231	0.00130255	-0.727273	0.784843	223	1
ENSG00000125089	ENST00000508183.5	4.05223	2.66918	0.00760373	0.329467	SH3TC1	54436	chr4	8199744	8200543	800	*	8.2652	-0.507412	-7.96786	0.000981999	0.0481845	842	upstream	17	0.000347408	0.0373883	-0.00524225	-0.649243	0.652187	53	1
ENSG00000168405	ENST00000646922.1	-0.0696325	-0.0962779	0.9233	0.992736	CMAHP	NA	chr6	25232404	25233193	790	*	7.59262	0.691126	10.4567	0.000224	0.0408024	0	overlapStart	15	0.000189267	0.0256329	0.209415	-0.667623	0.786638	26	1
