# Supplementary material for: Novel Insights Into Rheumatoid Arthritis Through Characterization of Concordant Changes in DNA Methylation and Gene Expression in Synovial Biopsies of Patients With Differing Numbers of Swollen Joints
Source: Front Immunol. 2021 Apr 22;12:651475. doi: 10.3389/fimmu.2021.651475 (PMC8100206; doi:10.3389/fimmu.2021.651475)
Supplement: Supplementary file 11 [file Table_8.xlsx]

## Sheet: table3
	Cell	estimate	estimate1	estimate2	statistic	p.value	parameter	conf.low	conf.high	method	alternative	padj
1	Neurons	-0.00385375	0.000552724	0.00440647	-8.0725	6.78926e-05	7.30984	-0.00497297	-0.00273452	Welch Two Sample t-test	two.sided	0.0045488
2	MicroenvironmentScore	0.137223	0.315253	0.17803	3.50808	0.00566039	9.98753	0.0500518	0.224394	Welch Two Sample t-test	two.sided	0.127234
3	cDC	0.0735052	0.110891	0.037386	3.3736	0.00715161	9.92621	0.0249088	0.122102	Welch Two Sample t-test	two.sided	0.127234
4	DC	0.0282213	0.0327862	0.00456491	3.6799	0.00833885	6.76996	0.0099612	0.0464813	Welch Two Sample t-test	two.sided	0.127234
5	Myocytes	-0.0083974	0.00553275	0.0139301	-3.45656	0.00949505	7.50988	-0.0140639	-0.00273089	Welch Two Sample t-test	two.sided	0.127234
6	iDC	0.166566	0.166566	2.34893e-18	3.57045	0.0117777	6	0.0524147	0.280718	Welch Two Sample t-test	two.sided	0.131518
7	aDC	0.171488	0.252644	0.0811558	2.86863	0.0214612	7.78911	0.0329817	0.309994	Welch Two Sample t-test	two.sided	0.161506
8	ImmuneScore	0.172066	0.217284	0.0452176	2.97401	0.0219619	6.65184	0.0337919	0.31034	Welch Two Sample t-test	two.sided	0.161506
9	Basophils	0.0715695	0.0796388	0.00806932	2.90277	0.02336	6.87417	0.0130513	0.130088	Welch Two Sample t-test	two.sided	0.161506
10	Fibroblasts	-0.030464	0.019883	0.050347	-2.67692	0.0290769	7.68756	-0.0568937	-0.00403432	Welch Two Sample t-test	two.sided	0.161506
11	Tgd cells	0.0234932	0.0234932	5.88721e-19	2.84006	0.0295645	6	0.00325217	0.0437342	Welch Two Sample t-test	two.sided	0.161506
12	Macrophages	0.0974221	0.155017	0.057595	2.5684	0.0300354	9.09064	0.0117465	0.183098	Welch Two Sample t-test	two.sided	0.161506
13	CD4+ Tem	0.04181	0.04181	3.41578e-19	2.7958	0.0313369	6	0.00521749	0.0784026	Welch Two Sample t-test	two.sided	0.161506
14	Macrophages M1	0.0618243	0.0889214	0.0270971	2.46219	0.0412237	7.47166	0.00320118	0.120447	Welch Two Sample t-test	two.sided	0.195753
15	Tregs	0.0143698	0.0143698	4.96595e-19	2.54431	0.0438253	6	0.000550098	0.0281895	Welch Two Sample t-test	two.sided	0.195753
16	pDC	0.0334322	0.0386274	0.0051952	2.41895	0.0481164	6.62398	0.000370944	0.0664935	Welch Two Sample t-test	two.sided	0.201488
17	Class-switched memory B-cells	0.0378449	0.0378449	1.84583e-18	2.35334	0.0567984	6	-0.00150472	0.0771945	Welch Two Sample t-test	two.sided	0.217913
18	CMP	-0.00282273	0.000778566	0.0036013	-2.31995	0.0591193	6.04725	-0.0057943	0.000148842	Welch Two Sample t-test	two.sided	0.217913
19	Smooth muscle	-0.095702	0.0544963	0.150198	-2.19345	0.0628649	7.28391	-0.198063	0.00665897	Welch Two Sample t-test	two.sided	0.217913
20	Megakaryocytes	-0.00548194	0.00104028	0.00652222	-2.43951	0.0650486	4.43547	-0.0114867	0.000522835	Welch Two Sample t-test	two.sided	0.217913
21	CD8+ Tcm	0.0286419	0.0286419	3.705e-19	2.17859	0.0722016	6	-0.00352763	0.0608114	Welch Two Sample t-test	two.sided	0.230357
22	B-cells	0.0963292	0.0976321	0.00130294	2.11865	0.0783713	6.00757	-0.014891	0.207549	Welch Two Sample t-test	two.sided	0.233655
23	Platelets	2.18751e-18	2.18751e-18	0	2.10241	0.08021	6	-3.58447e-19	4.73346e-18	Welch Two Sample t-test	two.sided	0.233655
24	Pericytes	0.0107973	0.0107973	1.92329e-18	1.99945	0.0924963	6	-0.00241632	0.0240108	Welch Two Sample t-test	two.sided	0.249061
25	HSC	-0.0984325	0.0674563	0.165889	-1.92952	0.0929333	7.36384	-0.217863	0.0209984	Welch Two Sample t-test	two.sided	0.249061
26	CD4+ memory T-cells	0.011988	0.011988	1.57468e-19	1.94434	0.0998395	6	-0.00309866	0.0270747	Welch Two Sample t-test	two.sided	0.253454
27	Th1 cells	0.00704368	0.00805139	0.00100771	1.88372	0.102138	6.91298	-0.00182085	0.0159082	Welch Two Sample t-test	two.sided	0.253454
28	MEP	-0.0202106	0.0146359	0.0348466	-1.75482	0.114615	8.63133	-0.046435	0.0060138	Welch Two Sample t-test	two.sided	0.274258
29	CD8+ T-cells	0.014355	0.014355	7.712e-19	1.80686	0.120799	6	-0.00508503	0.033795	Welch Two Sample t-test	two.sided	0.279088
30	MPP	-3.44573e-18	1.09993e-20	3.45673e-18	-1.84292	0.139122	4.00028	-8.63676e-18	1.74529e-18	Welch Two Sample t-test	two.sided	0.310706
31	Th2 cells	0.0215927	0.0237301	0.00213738	1.57024	0.165105	6.29498	-0.0116767	0.054862	Welch Two Sample t-test	two.sided	0.347453
32	pro B-cells	0.0081979	0.0081979	1.6121e-18	1.57665	0.165948	6	-0.00452495	0.0209208	Welch Two Sample t-test	two.sided	0.347453
33	naive B-cells	0.00369142	0.00369142	2.87599e-18	1.5469	0.172851	6	-0.00214774	0.00953058	Welch Two Sample t-test	two.sided	0.35094
34	CD4+ naive T-cells	0.00401164	0.00401164	3.50287e-19	1.49359	0.185897	6	-0.00256054	0.0105838	Welch Two Sample t-test	two.sided	0.359759
35	MSC	0.0106188	0.0106188	6.7872e-18	1.47594	0.190416	6	-0.00698574	0.0282233	Welch Two Sample t-test	two.sided	0.359759
36	Memory B-cells	0.0180804	0.0180804	6.68296e-18	1.46486	0.193303	6	-0.0121211	0.0482819	Welch Two Sample t-test	two.sided	0.359759
37	Monocytes	0.0199191	0.0199191	4.45653e-18	1.31845	0.235445	6	-0.0170489	0.0568872	Welch Two Sample t-test	two.sided	0.426347
38	CD4+ T-cells	0.00314127	0.00314127	1.3427e-18	1.20465	0.273696	6	-0.00323937	0.00952191	Welch Two Sample t-test	two.sided	0.480772
39	CD8+ Tem	0.00403235	0.00403235	6.79478e-19	1.18765	0.279853	6	-0.00427551	0.0123402	Welch Two Sample t-test	two.sided	0.480772
40	Plasma cells	0.0215966	0.0224979	0.000901235	1.13236	0.300514	6.02684	-0.0250211	0.0682143	Welch Two Sample t-test	two.sided	0.503361
41	Preadipocytes	0.0202814	0.0512321	0.0309507	1.01334	0.336257	9.40444	-0.0246992	0.065262	Welch Two Sample t-test	two.sided	0.507372
42	Chondrocytes	-0.00532	0.00304405	0.00836405	-0.997244	0.350222	7.37828	-0.0178046	0.00716464	Welch Two Sample t-test	two.sided	0.507372
43	Keratinocytes	8.48737e-06	8.48737e-06	2.03183e-21	1	0.355918	6	-1.22805e-05	2.92552e-05	Welch Two Sample t-test	two.sided	0.507372
44	NKT	0.00133948	0.00133948	7.04255e-19	1	0.355918	6	-0.00193811	0.00461708	Welch Two Sample t-test	two.sided	0.507372
45	CD8+ naive T-cells	0.000125429	0.000125429	1.68643e-19	1	0.355918	6	-0.000181485	0.000432343	Welch Two Sample t-test	two.sided	0.507372
46	Melanocytes	0.000277063	0.000277063	1.45159e-18	1	0.355918	6	-0.000400886	0.000955013	Welch Two Sample t-test	two.sided	0.507372
47	Skeletal muscle	1.51143e-05	1.51143e-05	9.49982e-19	1	0.355918	6	-2.1869e-05	5.20976e-05	Welch Two Sample t-test	two.sided	0.507372
48	Sebocytes	-2.14521e-20	9.82388e-21	3.1276e-20	-0.969916	0.374834	5.2227	-7.75856e-20	3.46813e-20	Welch Two Sample t-test	two.sided	0.517358
49	Erythrocytes	6.60974e-19	6.95787e-19	3.4813e-20	0.950535	0.378366	6.03013	-1.03848e-18	2.36042e-18	Welch Two Sample t-test	two.sided	0.517358
50	Neutrophils	-0.00173304	5.30852e-05	0.00178613	-0.969851	0.38695	4.00707	-0.00669086	0.00322478	Welch Two Sample t-test	two.sided	0.518514
51	ly Endothelial cells	-0.0183878	0.0131871	0.0315749	-0.802975	0.458971	4.92483	-0.0775244	0.0407488	Welch Two Sample t-test	two.sided	0.602962
52	Endothelial cells	-0.0254904	0.0269979	0.0524883	-0.751973	0.483838	5.34683	-0.110955	0.0599744	Welch Two Sample t-test	two.sided	0.617659
53	NK cells	-3.92214e-18	1.29283e-18	5.21497e-18	-0.742288	0.497167	4.21356	-1.83038e-17	1.04595e-17	Welch Two Sample t-test	two.sided	0.617659
54	CLP	0.000702963	0.00140141	0.000698444	0.707903	0.497815	8.56501	-0.00156092	0.00296685	Welch Two Sample t-test	two.sided	0.617659
55	Osteoblast	-0.00631975	0.00885636	0.0151761	-0.663723	0.530714	6.21263	-0.0294265	0.016787	Welch Two Sample t-test	two.sided	0.646506
56	Macrophages M2	-0.00320362	0.00563017	0.00883379	-0.637402	0.544855	6.75406	-0.0151766	0.0087694	Welch Two Sample t-test	two.sided	0.651284
57	Mesangial cells	-0.002914	0.00175302	0.00466702	-0.60457	0.57441	4.53722	-0.015694	0.00986602	Welch Two Sample t-test	two.sided	0.651284
58	CD4+ Tcm	-4.04195e-19	5.87966e-19	9.92161e-19	-0.574787	0.582973	7.18722	-2.05828e-18	1.24989e-18	Welch Two Sample t-test	two.sided	0.651284
59	mv Endothelial cells	-0.0098188	0.019213	0.0290318	-0.576298	0.584151	6.38278	-0.05091	0.0312724	Welch Two Sample t-test	two.sided	0.651284
60	StromaScore	-0.034843	0.0979695	0.132812	-0.56634	0.584173	9.58927	-0.172725	0.103039	Welch Two Sample t-test	two.sided	0.651284
61	Astrocytes	7.02026e-19	1.62885e-18	9.26826e-19	0.553107	0.59296	9.50431	-2.14614e-18	3.55019e-18	Welch Two Sample t-test	two.sided	0.651284
62	Epithelial cells	7.18078e-20	2.31078e-19	1.5927e-19	0.401111	0.696789	9.98351	-3.27168e-19	4.70783e-19	Welch Two Sample t-test	two.sided	0.748252
63	GMP	-0.000921143	0.00160558	0.00252673	-0.392406	0.703581	9.32145	-0.0062036	0.00436132	Welch Two Sample t-test	two.sided	0.748252
64	Hepatocytes	0.000214831	0.00115618	0.000941352	0.243655	0.816526	5.376	-0.0020048	0.00243447	Welch Two Sample t-test	two.sided	0.842791
65	Eosinophils	-7.10754e-20	1.87552e-19	2.58627e-19	-0.240204	0.817633	6.44352	-7.83195e-19	6.41045e-19	Welch Two Sample t-test	two.sided	0.842791
66	Mast cells	0.000444141	0.00302159	0.00257745	0.154648	0.880177	9.99493	-0.0059554	0.00684368	Welch Two Sample t-test	two.sided	0.88905
67	Adipocytes	-0.0137315	0.149058	0.16279	-0.143938	0.88905	8.13744	-0.233076	0.205613	Welch Two Sample t-test	two.sided	0.88905
